# Supplementary material for: Pre-challenge gut microbial signature predicts RhCMV/SIV vaccine efficacy in rhesus macaques
Source: Microbiol Spectr. 2024 Sep 30;12(11):e01285-24. doi: 10.1128/spectrum.01285-24 (PMC11537114; doi:10.1128/spectrum.01285-24)
Supplement: Supplemental data — Metadata; counts; data for all figures. [file spectrum.01285-24-s0002.xlsx]

## Sheet: Table_of_Contents
sheet	description
metadata	Sample metadata without animal aggregation (with samples for each time point)
metadata_agg	Sample metadata without animal aggregation (with samples for each time point)
ASV_taxonomy	ASV taxonomy and sequences
ReferenceFrame	Microbial reference frame, see Figure S3
counts_raw	Raw count matrix without animal aggregation (with samples for each time point)
counts_agg_raw	Raw animal aggregated count matrix
counts_agg_filtered	Filtered animal aggregated count matrix
counts_agg_RefFrame	Reference frame standardized filtered animal aggregated count matrix, used in Figure5a
counts_agg_PhILR	PhILR standardized filtered animal aggregated count matrix
counts_agg_CLR	CLR standardized filtered animal aggregated count matrix
Figure1c	Data for Figure1c
Figure1de	Data for Figure1de
Figure1f	Data for Figure1f
Figure1g_FigureS1	Data for Figure1g and FigureS1
Figure2a	Data for Figure2a (phylogeny Newick data, split into two rows)
Figure2b	Data for Figure2b
Figure2c	Data for Figure2c
Figure3a	Data for Figure3a
Figure3b	Data for Figure3b
Figure3cde	Data for Figure3cde
Figure4ab	Data for Figure4ab
Figure4c	Data for Figure4c
Figure4d	Data for Figure4d
Figure4ef	Data for Figure4ef
Figure5b	Data for Figure5b
Figure6	Data for Figure6
FigureS2a	Data for FigureS2a
FigureS2b	Data for FigureS2b
FigureS2c	Data for FigureS2c
FigureS3abcdefg	Data for FigureS3abcdefg
FigureS3h	Data for FigureS3h
FigureS4	Data for FigureS4
FigureS5_FigureS6	Data for FigureS5 and FigureS6
FigureS7	Data for FigureS7
FigureS8_FigureS9	Data for FigureS8 and FigureS9
FigureS10	Data for FigureS10
FigureS11	Data for FigureS11 (phylogeny Newick data)
FigureS12	Data for FigureS12
FigureS13a	Data for FigureS13a
FigureS13b	Data for FigureS13b
FigureS13c	Data for FigureS13c
FigureS13defghijk	Data for FigureS13defghijk

## Sheet: metadata
sampleid	AnimalID	AnimalNo	vaccination_group	challenge_outcome	vaccination_route	vaccine_vector	study_phase	timepoint
O10_Wk0	Rh29306	O10	O	NotProtected	Oral	68-1 RhCMV/SIVgag, /SIVrtn, /SIVpol	pre-challenge	Wk76
O10_Wk3	Rh29306	O10	O	NotProtected	Oral	68-1 RhCMV/SIVgag, /SIVrtn, /SIVpol	pre-challenge	Wk79
O10_Wk6	Rh29306	O10	O	NotProtected	Oral	68-1 RhCMV/SIVgag, /SIVrtn, /SIVpol	pre-challenge	Wk82
O10_Wk88	Rh29306	O10	O	NotProtected	Oral	68-1 RhCMV/SIVgag, /SIVrtn, /SIVpol	pre-challenge	Wk88
O10_Wk9	Rh29306	O10	O	NotProtected	Oral	68-1 RhCMV/SIVgag, /SIVrtn, /SIVpol	pre-challenge	Wk85
O11_PID140	Rh29482	O11	O	Protected	Oral	68-1 RhCMV/SIVgag, /SIVrtn, /SIVpol	post-challenge	PID140
O11_PID252	Rh29482	O11	O	Protected	Oral	68-1 RhCMV/SIVgag, /SIVrtn, /SIVpol	post-challenge	PID252
O11_PID28	Rh29482	O11	O	Protected	Oral	68-1 RhCMV/SIVgag, /SIVrtn, /SIVpol	post-challenge	PID28
O11_PID56	Rh29482	O11	O	Protected	Oral	68-1 RhCMV/SIVgag, /SIVrtn, /SIVpol	post-challenge	PID56
O11_PID84	Rh29482	O11	O	Protected	Oral	68-1 RhCMV/SIVgag, /SIVrtn, /SIVpol	post-challenge	PID84
O11_Wk0	Rh29482	O11	O	Protected	Oral	68-1 RhCMV/SIVgag, /SIVrtn, /SIVpol	pre-challenge	Wk76
O11_Wk3	Rh29482	O11	O	Protected	Oral	68-1 RhCMV/SIVgag, /SIVrtn, /SIVpol	pre-challenge	Wk79
O11_Wk6	Rh29482	O11	O	Protected	Oral	68-1 RhCMV/SIVgag, /SIVrtn, /SIVpol	pre-challenge	Wk82
O11_Wk88	Rh29482	O11	O	Protected	Oral	68-1 RhCMV/SIVgag, /SIVrtn, /SIVpol	pre-challenge	Wk88
O11_Wk9	Rh29482	O11	O	Protected	Oral	68-1 RhCMV/SIVgag, /SIVrtn, /SIVpol	pre-challenge	Wk85
O12_PID140	Rh29483	O12	O	Protected	Oral	68-1 RhCMV/SIVgag, /SIVrtn, /SIVpol	post-challenge	PID140
O12_PID252	Rh29483	O12	O	Protected	Oral	68-1 RhCMV/SIVgag, /SIVrtn, /SIVpol	post-challenge	PID252
O12_PID28	Rh29483	O12	O	Protected	Oral	68-1 RhCMV/SIVgag, /SIVrtn, /SIVpol	post-challenge	PID28
O12_PID56	Rh29483	O12	O	Protected	Oral	68-1 RhCMV/SIVgag, /SIVrtn, /SIVpol	post-challenge	PID56
O12_PID84	Rh29483	O12	O	Protected	Oral	68-1 RhCMV/SIVgag, /SIVrtn, /SIVpol	post-challenge	PID84
O12_Wk0	Rh29483	O12	O	Protected	Oral	68-1 RhCMV/SIVgag, /SIVrtn, /SIVpol	pre-challenge	Wk76
O12_Wk3	Rh29483	O12	O	Protected	Oral	68-1 RhCMV/SIVgag, /SIVrtn, /SIVpol	pre-challenge	Wk79
O12_Wk6	Rh29483	O12	O	Protected	Oral	68-1 RhCMV/SIVgag, /SIVrtn, /SIVpol	pre-challenge	Wk82
O12_Wk88	Rh29483	O12	O	Protected	Oral	68-1 RhCMV/SIVgag, /SIVrtn, /SIVpol	pre-challenge	Wk88
O12_Wk9	Rh29483	O12	O	Protected	Oral	68-1 RhCMV/SIVgag, /SIVrtn, /SIVpol	pre-challenge	Wk85
O13_Wk0	Rh29528	O13	O	NotProtected	Oral	68-1 RhCMV/SIVgag, /SIVrtn, /SIVpol	pre-challenge	Wk76
O13_Wk3	Rh29528	O13	O	NotProtected	Oral	68-1 RhCMV/SIVgag, /SIVrtn, /SIVpol	pre-challenge	Wk79
O13_Wk6	Rh29528	O13	O	NotProtected	Oral	68-1 RhCMV/SIVgag, /SIVrtn, /SIVpol	pre-challenge	Wk82
O13_Wk88	Rh29528	O13	O	NotProtected	Oral	68-1 RhCMV/SIVgag, /SIVrtn, /SIVpol	pre-challenge	Wk88
O13_Wk9	Rh29528	O13	O	NotProtected	Oral	68-1 RhCMV/SIVgag, /SIVrtn, /SIVpol	pre-challenge	Wk85
O14_Wk0	Rh30400	O14	O	NotProtected	Oral	68-1 RhCMV/SIVgag, /SIVrtn, /SIVpol	pre-challenge	Wk76
O14_Wk3	Rh30400	O14	O	NotProtected	Oral	68-1 RhCMV/SIVgag, /SIVrtn, /SIVpol	pre-challenge	Wk79
O14_Wk6	Rh30400	O14	O	NotProtected	Oral	68-1 RhCMV/SIVgag, /SIVrtn, /SIVpol	pre-challenge	Wk82
O14_Wk88	Rh30400	O14	O	NotProtected	Oral	68-1 RhCMV/SIVgag, /SIVrtn, /SIVpol	pre-challenge	Wk88
O14_Wk9	Rh30400	O14	O	NotProtected	Oral	68-1 RhCMV/SIVgag, /SIVrtn, /SIVpol	pre-challenge	Wk85
O15_PID140	Rh30407	O15	O	Protected	Oral	68-1 RhCMV/SIVgag, /SIVrtn, /SIVpol	post-challenge	PID140
O15_PID252	Rh30407	O15	O	Protected	Oral	68-1 RhCMV/SIVgag, /SIVrtn, /SIVpol	post-challenge	PID252
O15_PID28	Rh30407	O15	O	Protected	Oral	68-1 RhCMV/SIVgag, /SIVrtn, /SIVpol	post-challenge	PID28
O15_PID56	Rh30407	O15	O	Protected	Oral	68-1 RhCMV/SIVgag, /SIVrtn, /SIVpol	post-challenge	PID56
O15_PID84	Rh30407	O15	O	Protected	Oral	68-1 RhCMV/SIVgag, /SIVrtn, /SIVpol	post-challenge	PID84
O15_Wk0	Rh30407	O15	O	Protected	Oral	68-1 RhCMV/SIVgag, /SIVrtn, /SIVpol	pre-challenge	Wk76
O15_Wk3	Rh30407	O15	O	Protected	Oral	68-1 RhCMV/SIVgag, /SIVrtn, /SIVpol	pre-challenge	Wk79
O15_Wk6	Rh30407	O15	O	Protected	Oral	68-1 RhCMV/SIVgag, /SIVrtn, /SIVpol	pre-challenge	Wk82
O15_Wk88	Rh30407	O15	O	Protected	Oral	68-1 RhCMV/SIVgag, /SIVrtn, /SIVpol	pre-challenge	Wk88
O15_Wk9	Rh30407	O15	O	Protected	Oral	68-1 RhCMV/SIVgag, /SIVrtn, /SIVpol	pre-challenge	Wk85
O1_PID140	Rh28724	O1	O	NotProtected	Oral	68-1 RhCMV/SIVgag, /SIVrtn, /SIVpol	post-challenge	PID140
O1_PID28	Rh28724	O1	O	NotProtected	Oral	68-1 RhCMV/SIVgag, /SIVrtn, /SIVpol	post-challenge	PID28
O1_PID56	Rh28724	O1	O	NotProtected	Oral	68-1 RhCMV/SIVgag, /SIVrtn, /SIVpol	post-challenge	PID56
O1_PID84	Rh28724	O1	O	NotProtected	Oral	68-1 RhCMV/SIVgag, /SIVrtn, /SIVpol	post-challenge	PID84
O1_Wk0	Rh28724	O1	O	NotProtected	Oral	68-1 RhCMV/SIVgag, /SIVrtn, /SIVpol	pre-challenge	Wk76
O1_Wk3	Rh28724	O1	O	NotProtected	Oral	68-1 RhCMV/SIVgag, /SIVrtn, /SIVpol	pre-challenge	Wk79
O1_Wk6	Rh28724	O1	O	NotProtected	Oral	68-1 RhCMV/SIVgag, /SIVrtn, /SIVpol	pre-challenge	Wk82
O1_Wk88	Rh28724	O1	O	NotProtected	Oral	68-1 RhCMV/SIVgag, /SIVrtn, /SIVpol	pre-challenge	Wk88
O1_Wk9	Rh28724	O1	O	NotProtected	Oral	68-1 RhCMV/SIVgag, /SIVrtn, /SIVpol	pre-challenge	Wk85
O2_PID140	Rh28808	O2	O	Protected	Oral	68-1 RhCMV/SIVgag, /SIVrtn, /SIVpol	post-challenge	PID140
O2_PID252	Rh28808	O2	O	Protected	Oral	68-1 RhCMV/SIVgag, /SIVrtn, /SIVpol	post-challenge	PID252
O2_PID28	Rh28808	O2	O	Protected	Oral	68-1 RhCMV/SIVgag, /SIVrtn, /SIVpol	post-challenge	PID28
O2_PID56	Rh28808	O2	O	Protected	Oral	68-1 RhCMV/SIVgag, /SIVrtn, /SIVpol	post-challenge	PID56
O2_PID84	Rh28808	O2	O	Protected	Oral	68-1 RhCMV/SIVgag, /SIVrtn, /SIVpol	post-challenge	PID84
O2_Wk0	Rh28808	O2	O	Protected	Oral	68-1 RhCMV/SIVgag, /SIVrtn, /SIVpol	pre-challenge	Wk76
O2_Wk3	Rh28808	O2	O	Protected	Oral	68-1 RhCMV/SIVgag, /SIVrtn, /SIVpol	pre-challenge	Wk79
O2_Wk6	Rh28808	O2	O	Protected	Oral	68-1 RhCMV/SIVgag, /SIVrtn, /SIVpol	pre-challenge	Wk82
O2_Wk88	Rh28808	O2	O	Protected	Oral	68-1 RhCMV/SIVgag, /SIVrtn, /SIVpol	pre-challenge	Wk88
O2_Wk9	Rh28808	O2	O	Protected	Oral	68-1 RhCMV/SIVgag, /SIVrtn, /SIVpol	pre-challenge	Wk85
O3_Wk0	Rh28810	O3	O	NotProtected	Oral	68-1 RhCMV/SIVgag, /SIVrtn, /SIVpol	pre-challenge	Wk76
O3_Wk3	Rh28810	O3	O	NotProtected	Oral	68-1 RhCMV/SIVgag, /SIVrtn, /SIVpol	pre-challenge	Wk79
O3_Wk6	Rh28810	O3	O	NotProtected	Oral	68-1 RhCMV/SIVgag, /SIVrtn, /SIVpol	pre-challenge	Wk82
O3_Wk88	Rh28810	O3	O	NotProtected	Oral	68-1 RhCMV/SIVgag, /SIVrtn, /SIVpol	pre-challenge	Wk88
O3_Wk9	Rh28810	O3	O	NotProtected	Oral	68-1 RhCMV/SIVgag, /SIVrtn, /SIVpol	pre-challenge	Wk85
O4_PID140	Rh28885	O4	O	Protected	Oral	68-1 RhCMV/SIVgag, /SIVrtn, /SIVpol	post-challenge	PID140
O4_PID252	Rh28885	O4	O	Protected	Oral	68-1 RhCMV/SIVgag, /SIVrtn, /SIVpol	post-challenge	PID252
O4_PID28	Rh28885	O4	O	Protected	Oral	68-1 RhCMV/SIVgag, /SIVrtn, /SIVpol	post-challenge	PID28
O4_PID56	Rh28885	O4	O	Protected	Oral	68-1 RhCMV/SIVgag, /SIVrtn, /SIVpol	post-challenge	PID56
O4_PID84	Rh28885	O4	O	Protected	Oral	68-1 RhCMV/SIVgag, /SIVrtn, /SIVpol	post-challenge	PID84
O4_Wk0	Rh28885	O4	O	Protected	Oral	68-1 RhCMV/SIVgag, /SIVrtn, /SIVpol	pre-challenge	Wk76
O4_Wk3	Rh28885	O4	O	Protected	Oral	68-1 RhCMV/SIVgag, /SIVrtn, /SIVpol	pre-challenge	Wk79
O4_Wk6	Rh28885	O4	O	Protected	Oral	68-1 RhCMV/SIVgag, /SIVrtn, /SIVpol	pre-challenge	Wk82
O4_Wk88	Rh28885	O4	O	Protected	Oral	68-1 RhCMV/SIVgag, /SIVrtn, /SIVpol	pre-challenge	Wk88
O4_Wk9	Rh28885	O4	O	Protected	Oral	68-1 RhCMV/SIVgag, /SIVrtn, /SIVpol	pre-challenge	Wk85
O5_PID140	Rh28890	O5	O	Protected	Oral	68-1 RhCMV/SIVgag, /SIVrtn, /SIVpol	post-challenge	PID140
O5_PID252	Rh28890	O5	O	Protected	Oral	68-1 RhCMV/SIVgag, /SIVrtn, /SIVpol	post-challenge	PID252
O5_PID28	Rh28890	O5	O	Protected	Oral	68-1 RhCMV/SIVgag, /SIVrtn, /SIVpol	post-challenge	PID28
O5_PID56	Rh28890	O5	O	Protected	Oral	68-1 RhCMV/SIVgag, /SIVrtn, /SIVpol	post-challenge	PID56
O5_PID84	Rh28890	O5	O	Protected	Oral	68-1 RhCMV/SIVgag, /SIVrtn, /SIVpol	post-challenge	PID84
O5_Wk0	Rh28890	O5	O	Protected	Oral	68-1 RhCMV/SIVgag, /SIVrtn, /SIVpol	pre-challenge	Wk76
O5_Wk3	Rh28890	O5	O	Protected	Oral	68-1 RhCMV/SIVgag, /SIVrtn, /SIVpol	pre-challenge	Wk79
O5_Wk6	Rh28890	O5	O	Protected	Oral	68-1 RhCMV/SIVgag, /SIVrtn, /SIVpol	pre-challenge	Wk82
O5_Wk88	Rh28890	O5	O	Protected	Oral	68-1 RhCMV/SIVgag, /SIVrtn, /SIVpol	pre-challenge	Wk88
O5_Wk9	Rh28890	O5	O	Protected	Oral	68-1 RhCMV/SIVgag, /SIVrtn, /SIVpol	pre-challenge	Wk85
O6_PID140	Rh28949	O6	O	Protected	Oral	68-1 RhCMV/SIVgag, /SIVrtn, /SIVpol	post-challenge	PID140
O6_PID252	Rh28949	O6	O	Protected	Oral	68-1 RhCMV/SIVgag, /SIVrtn, /SIVpol	post-challenge	PID252
O6_PID28	Rh28949	O6	O	Protected	Oral	68-1 RhCMV/SIVgag, /SIVrtn, /SIVpol	post-challenge	PID28
O6_PID56	Rh28949	O6	O	Protected	Oral	68-1 RhCMV/SIVgag, /SIVrtn, /SIVpol	post-challenge	PID56
O6_PID84	Rh28949	O6	O	Protected	Oral	68-1 RhCMV/SIVgag, /SIVrtn, /SIVpol	post-challenge	PID84
O6_Wk0	Rh28949	O6	O	Protected	Oral	68-1 RhCMV/SIVgag, /SIVrtn, /SIVpol	pre-challenge	Wk76
O6_Wk3	Rh28949	O6	O	Protected	Oral	68-1 RhCMV/SIVgag, /SIVrtn, /SIVpol	pre-challenge	Wk79
O6_Wk6	Rh28949	O6	O	Protected	Oral	68-1 RhCMV/SIVgag, /SIVrtn, /SIVpol	pre-challenge	Wk82
O6_Wk88	Rh28949	O6	O	Protected	Oral	68-1 RhCMV/SIVgag, /SIVrtn, /SIVpol	pre-challenge	Wk88
O6_Wk9	Rh28949	O6	O	Protected	Oral	68-1 RhCMV/SIVgag, /SIVrtn, /SIVpol	pre-challenge	Wk85
O7_Wk0	Rh29014	O7	O	NotProtected	Oral	68-1 RhCMV/SIVgag, /SIVrtn, /SIVpol	pre-challenge	Wk76
O7_Wk3	Rh29014	O7	O	NotProtected	Oral	68-1 RhCMV/SIVgag, /SIVrtn, /SIVpol	pre-challenge	Wk79
O7_Wk6	Rh29014	O7	O	NotProtected	Oral	68-1 RhCMV/SIVgag, /SIVrtn, /SIVpol	pre-challenge	Wk82
O7_Wk88	Rh29014	O7	O	NotProtected	Oral	68-1 RhCMV/SIVgag, /SIVrtn, /SIVpol	pre-challenge	Wk88
O7_Wk9	Rh29014	O7	O	NotProtected	Oral	68-1 RhCMV/SIVgag, /SIVrtn, /SIVpol	pre-challenge	Wk85
O8_PID140	Rh29212	O8	O	Protected	Oral	68-1 RhCMV/SIVgag, /SIVrtn, /SIVpol	post-challenge	PID140
O8_PID252	Rh29212	O8	O	Protected	Oral	68-1 RhCMV/SIVgag, /SIVrtn, /SIVpol	post-challenge	PID252
O8_PID28	Rh29212	O8	O	Protected	Oral	68-1 RhCMV/SIVgag, /SIVrtn, /SIVpol	post-challenge	PID28
O8_PID56	Rh29212	O8	O	Protected	Oral	68-1 RhCMV/SIVgag, /SIVrtn, /SIVpol	post-challenge	PID56
O8_PID84	Rh29212	O8	O	Protected	Oral	68-1 RhCMV/SIVgag, /SIVrtn, /SIVpol	post-challenge	PID84
O8_Wk0	Rh29212	O8	O	Protected	Oral	68-1 RhCMV/SIVgag, /SIVrtn, /SIVpol	pre-challenge	Wk76
O8_Wk3	Rh29212	O8	O	Protected	Oral	68-1 RhCMV/SIVgag, /SIVrtn, /SIVpol	pre-challenge	Wk79
O8_Wk6	Rh29212	O8	O	Protected	Oral	68-1 RhCMV/SIVgag, /SIVrtn, /SIVpol	pre-challenge	Wk82
O8_Wk88	Rh29212	O8	O	Protected	Oral	68-1 RhCMV/SIVgag, /SIVrtn, /SIVpol	pre-challenge	Wk88
O8_Wk9	Rh29212	O8	O	Protected	Oral	68-1 RhCMV/SIVgag, /SIVrtn, /SIVpol	pre-challenge	Wk85
O9_PID140	Rh29215	O9	O	Protected	Oral	68-1 RhCMV/SIVgag, /SIVrtn, /SIVpol	post-challenge	PID140
O9_PID28	Rh29215	O9	O	Protected	Oral	68-1 RhCMV/SIVgag, /SIVrtn, /SIVpol	post-challenge	PID28
O9_PID56	Rh29215	O9	O	Protected	Oral	68-1 RhCMV/SIVgag, /SIVrtn, /SIVpol	post-challenge	PID56
O9_PID84	Rh29215	O9	O	Protected	Oral	68-1 RhCMV/SIVgag, /SIVrtn, /SIVpol	post-challenge	PID84
O9_Wk0	Rh29215	O9	O	Protected	Oral	68-1 RhCMV/SIVgag, /SIVrtn, /SIVpol	pre-challenge	Wk76
O9_Wk3	Rh29215	O9	O	Protected	Oral	68-1 RhCMV/SIVgag, /SIVrtn, /SIVpol	pre-challenge	Wk79
O9_Wk6	Rh29215	O9	O	Protected	Oral	68-1 RhCMV/SIVgag, /SIVrtn, /SIVpol	pre-challenge	Wk82
O9_Wk88	Rh29215	O9	O	Protected	Oral	68-1 RhCMV/SIVgag, /SIVrtn, /SIVpol	pre-challenge	Wk88
O9_Wk9	Rh29215	O9	O	Protected	Oral	68-1 RhCMV/SIVgag, /SIVrtn, /SIVpol	pre-challenge	Wk85
S10_Wk0	Rh29523	S10	S	NotProtected	Subcutaneous	68-1 RhCMV/SIVgag, /SIVrtn, /SIVpol	pre-challenge	Wk76
S10_Wk3	Rh29523	S10	S	NotProtected	Subcutaneous	68-1 RhCMV/SIVgag, /SIVrtn, /SIVpol	pre-challenge	Wk79
S10_Wk6	Rh29523	S10	S	NotProtected	Subcutaneous	68-1 RhCMV/SIVgag, /SIVrtn, /SIVpol	pre-challenge	Wk82
S10_Wk88	Rh29523	S10	S	NotProtected	Subcutaneous	68-1 RhCMV/SIVgag, /SIVrtn, /SIVpol	pre-challenge	Wk88
S10_Wk9	Rh29523	S10	S	NotProtected	Subcutaneous	68-1 RhCMV/SIVgag, /SIVrtn, /SIVpol	pre-challenge	Wk85
S11_PID140	Rh29558	S11	S	Protected	Subcutaneous	68-1 RhCMV/SIVgag, /SIVrtn, /SIVpol	post-challenge	PID140
S11_PID28	Rh29558	S11	S	Protected	Subcutaneous	68-1 RhCMV/SIVgag, /SIVrtn, /SIVpol	post-challenge	PID28
S11_PID56	Rh29558	S11	S	Protected	Subcutaneous	68-1 RhCMV/SIVgag, /SIVrtn, /SIVpol	post-challenge	PID56
S11_PID84	Rh29558	S11	S	Protected	Subcutaneous	68-1 RhCMV/SIVgag, /SIVrtn, /SIVpol	post-challenge	PID84
S11_Wk0	Rh29558	S11	S	Protected	Subcutaneous	68-1 RhCMV/SIVgag, /SIVrtn, /SIVpol	pre-challenge	Wk76
S11_Wk3	Rh29558	S11	S	Protected	Subcutaneous	68-1 RhCMV/SIVgag, /SIVrtn, /SIVpol	pre-challenge	Wk79
S11_Wk6	Rh29558	S11	S	Protected	Subcutaneous	68-1 RhCMV/SIVgag, /SIVrtn, /SIVpol	pre-challenge	Wk82
S11_Wk9	Rh29558	S11	S	Protected	Subcutaneous	68-1 RhCMV/SIVgag, /SIVrtn, /SIVpol	pre-challenge	Wk85
S12_PID140	Rh30027	S12	S	Protected	Subcutaneous	68-1 RhCMV/SIVgag, /SIVrtn, /SIVpol	post-challenge	PID140
S12_PID252	Rh30027	S12	S	Protected	Subcutaneous	68-1 RhCMV/SIVgag, /SIVrtn, /SIVpol	post-challenge	PID252
S12_PID28	Rh30027	S12	S	Protected	Subcutaneous	68-1 RhCMV/SIVgag, /SIVrtn, /SIVpol	post-challenge	PID28
S12_PID56	Rh30027	S12	S	Protected	Subcutaneous	68-1 RhCMV/SIVgag, /SIVrtn, /SIVpol	post-challenge	PID56
S12_PID84	Rh30027	S12	S	Protected	Subcutaneous	68-1 RhCMV/SIVgag, /SIVrtn, /SIVpol	post-challenge	PID84
S12_Wk0	Rh30027	S12	S	Protected	Subcutaneous	68-1 RhCMV/SIVgag, /SIVrtn, /SIVpol	pre-challenge	Wk76
S12_Wk3	Rh30027	S12	S	Protected	Subcutaneous	68-1 RhCMV/SIVgag, /SIVrtn, /SIVpol	pre-challenge	Wk79
S12_Wk6	Rh30027	S12	S	Protected	Subcutaneous	68-1 RhCMV/SIVgag, /SIVrtn, /SIVpol	pre-challenge	Wk82
S12_Wk9	Rh30027	S12	S	Protected	Subcutaneous	68-1 RhCMV/SIVgag, /SIVrtn, /SIVpol	pre-challenge	Wk85
S13_PID140	Rh30028	S13	S	Protected	Subcutaneous	68-1 RhCMV/SIVgag, /SIVrtn, /SIVpol	post-challenge	PID140
S13_PID252	Rh30028	S13	S	Protected	Subcutaneous	68-1 RhCMV/SIVgag, /SIVrtn, /SIVpol	post-challenge	PID252
S13_PID28	Rh30028	S13	S	Protected	Subcutaneous	68-1 RhCMV/SIVgag, /SIVrtn, /SIVpol	post-challenge	PID28
S13_PID56	Rh30028	S13	S	Protected	Subcutaneous	68-1 RhCMV/SIVgag, /SIVrtn, /SIVpol	post-challenge	PID56
S13_PID84	Rh30028	S13	S	Protected	Subcutaneous	68-1 RhCMV/SIVgag, /SIVrtn, /SIVpol	post-challenge	PID84
S13_Wk0	Rh30028	S13	S	Protected	Subcutaneous	68-1 RhCMV/SIVgag, /SIVrtn, /SIVpol	pre-challenge	Wk76
S13_Wk3	Rh30028	S13	S	Protected	Subcutaneous	68-1 RhCMV/SIVgag, /SIVrtn, /SIVpol	pre-challenge	Wk79
S13_Wk6	Rh30028	S13	S	Protected	Subcutaneous	68-1 RhCMV/SIVgag, /SIVrtn, /SIVpol	pre-challenge	Wk82
S13_Wk9	Rh30028	S13	S	Protected	Subcutaneous	68-1 RhCMV/SIVgag, /SIVrtn, /SIVpol	pre-challenge	Wk85
S14_Wk0	Rh30412	S14	S	NotProtected	Subcutaneous	68-1 RhCMV/SIVgag, /SIVrtn, /SIVpol	pre-challenge	Wk76
S14_Wk3	Rh30412	S14	S	NotProtected	Subcutaneous	68-1 RhCMV/SIVgag, /SIVrtn, /SIVpol	pre-challenge	Wk79
S14_Wk6	Rh30412	S14	S	NotProtected	Subcutaneous	68-1 RhCMV/SIVgag, /SIVrtn, /SIVpol	pre-challenge	Wk82
S14_Wk9	Rh30412	S14	S	NotProtected	Subcutaneous	68-1 RhCMV/SIVgag, /SIVrtn, /SIVpol	pre-challenge	Wk85
S15_Wk0	Rh30426	S15	S	NotProtected	Subcutaneous	68-1 RhCMV/SIVgag, /SIVrtn, /SIVpol	pre-challenge	Wk76
S15_Wk3	Rh30426	S15	S	NotProtected	Subcutaneous	68-1 RhCMV/SIVgag, /SIVrtn, /SIVpol	pre-challenge	Wk79
S15_Wk6	Rh30426	S15	S	NotProtected	Subcutaneous	68-1 RhCMV/SIVgag, /SIVrtn, /SIVpol	pre-challenge	Wk82
S15_Wk9	Rh30426	S15	S	NotProtected	Subcutaneous	68-1 RhCMV/SIVgag, /SIVrtn, /SIVpol	pre-challenge	Wk85
S1_Wk0	Rh28819	S1	S	NotProtected	Subcutaneous	68-1 RhCMV/SIVgag, /SIVrtn, /SIVpol	pre-challenge	Wk76
S1_Wk3	Rh28819	S1	S	NotProtected	Subcutaneous	68-1 RhCMV/SIVgag, /SIVrtn, /SIVpol	pre-challenge	Wk79
S1_Wk6	Rh28819	S1	S	NotProtected	Subcutaneous	68-1 RhCMV/SIVgag, /SIVrtn, /SIVpol	pre-challenge	Wk82
S1_Wk88	Rh28819	S1	S	NotProtected	Subcutaneous	68-1 RhCMV/SIVgag, /SIVrtn, /SIVpol	pre-challenge	Wk88
S1_Wk9	Rh28819	S1	S	NotProtected	Subcutaneous	68-1 RhCMV/SIVgag, /SIVrtn, /SIVpol	pre-challenge	Wk85
S2_Wk0	Rh28835	S2	S	NotProtected	Subcutaneous	68-1 RhCMV/SIVgag, /SIVrtn, /SIVpol	pre-challenge	Wk76
S2_Wk3	Rh28835	S2	S	NotProtected	Subcutaneous	68-1 RhCMV/SIVgag, /SIVrtn, /SIVpol	pre-challenge	Wk79
S2_Wk6	Rh28835	S2	S	NotProtected	Subcutaneous	68-1 RhCMV/SIVgag, /SIVrtn, /SIVpol	pre-challenge	Wk82
S2_Wk88	Rh28835	S2	S	NotProtected	Subcutaneous	68-1 RhCMV/SIVgag, /SIVrtn, /SIVpol	pre-challenge	Wk88
S2_Wk9	Rh28835	S2	S	NotProtected	Subcutaneous	68-1 RhCMV/SIVgag, /SIVrtn, /SIVpol	pre-challenge	Wk85
S3_PID140	Rh29208	S3	S	Protected	Subcutaneous	68-1 RhCMV/SIVgag, /SIVrtn, /SIVpol	post-challenge	PID140
S3_PID252	Rh29208	S3	S	Protected	Subcutaneous	68-1 RhCMV/SIVgag, /SIVrtn, /SIVpol	post-challenge	PID252
S3_PID28	Rh29208	S3	S	Protected	Subcutaneous	68-1 RhCMV/SIVgag, /SIVrtn, /SIVpol	post-challenge	PID28
S3_PID56	Rh29208	S3	S	Protected	Subcutaneous	68-1 RhCMV/SIVgag, /SIVrtn, /SIVpol	post-challenge	PID56
S3_PID84	Rh29208	S3	S	Protected	Subcutaneous	68-1 RhCMV/SIVgag, /SIVrtn, /SIVpol	post-challenge	PID84
S3_Wk0	Rh29208	S3	S	Protected	Subcutaneous	68-1 RhCMV/SIVgag, /SIVrtn, /SIVpol	pre-challenge	Wk76
S3_Wk3	Rh29208	S3	S	Protected	Subcutaneous	68-1 RhCMV/SIVgag, /SIVrtn, /SIVpol	pre-challenge	Wk79
S3_Wk6	Rh29208	S3	S	Protected	Subcutaneous	68-1 RhCMV/SIVgag, /SIVrtn, /SIVpol	pre-challenge	Wk82
S3_Wk88	Rh29208	S3	S	Protected	Subcutaneous	68-1 RhCMV/SIVgag, /SIVrtn, /SIVpol	pre-challenge	Wk88
S3_Wk9	Rh29208	S3	S	Protected	Subcutaneous	68-1 RhCMV/SIVgag, /SIVrtn, /SIVpol	pre-challenge	Wk85
S4_PID140	Rh29211	S4	S	Protected	Subcutaneous	68-1 RhCMV/SIVgag, /SIVrtn, /SIVpol	post-challenge	PID140
S4_PID252	Rh29211	S4	S	Protected	Subcutaneous	68-1 RhCMV/SIVgag, /SIVrtn, /SIVpol	post-challenge	PID252
S4_PID28	Rh29211	S4	S	Protected	Subcutaneous	68-1 RhCMV/SIVgag, /SIVrtn, /SIVpol	post-challenge	PID28
S4_PID56	Rh29211	S4	S	Protected	Subcutaneous	68-1 RhCMV/SIVgag, /SIVrtn, /SIVpol	post-challenge	PID56
S4_PID84	Rh29211	S4	S	Protected	Subcutaneous	68-1 RhCMV/SIVgag, /SIVrtn, /SIVpol	post-challenge	PID84
S4_Wk0	Rh29211	S4	S	Protected	Subcutaneous	68-1 RhCMV/SIVgag, /SIVrtn, /SIVpol	pre-challenge	Wk76
S4_Wk6	Rh29211	S4	S	Protected	Subcutaneous	68-1 RhCMV/SIVgag, /SIVrtn, /SIVpol	pre-challenge	Wk82
S4_Wk88	Rh29211	S4	S	Protected	Subcutaneous	68-1 RhCMV/SIVgag, /SIVrtn, /SIVpol	pre-challenge	Wk88
S4_Wk9	Rh29211	S4	S	Protected	Subcutaneous	68-1 RhCMV/SIVgag, /SIVrtn, /SIVpol	pre-challenge	Wk85
S5_PID140	Rh29299	S5	S	Protected	Subcutaneous	68-1 RhCMV/SIVgag, /SIVrtn, /SIVpol	post-challenge	PID140
S5_PID252	Rh29299	S5	S	Protected	Subcutaneous	68-1 RhCMV/SIVgag, /SIVrtn, /SIVpol	post-challenge	PID252
S5_PID28	Rh29299	S5	S	Protected	Subcutaneous	68-1 RhCMV/SIVgag, /SIVrtn, /SIVpol	post-challenge	PID28
S5_PID56	Rh29299	S5	S	Protected	Subcutaneous	68-1 RhCMV/SIVgag, /SIVrtn, /SIVpol	post-challenge	PID56
S5_PID84	Rh29299	S5	S	Protected	Subcutaneous	68-1 RhCMV/SIVgag, /SIVrtn, /SIVpol	post-challenge	PID84
S5_Wk0	Rh29299	S5	S	Protected	Subcutaneous	68-1 RhCMV/SIVgag, /SIVrtn, /SIVpol	pre-challenge	Wk76
S5_Wk3	Rh29299	S5	S	Protected	Subcutaneous	68-1 RhCMV/SIVgag, /SIVrtn, /SIVpol	pre-challenge	Wk79
S5_Wk6	Rh29299	S5	S	Protected	Subcutaneous	68-1 RhCMV/SIVgag, /SIVrtn, /SIVpol	pre-challenge	Wk82
S5_Wk88	Rh29299	S5	S	Protected	Subcutaneous	68-1 RhCMV/SIVgag, /SIVrtn, /SIVpol	pre-challenge	Wk88
S5_Wk9	Rh29299	S5	S	Protected	Subcutaneous	68-1 RhCMV/SIVgag, /SIVrtn, /SIVpol	pre-challenge	Wk85
S6_PID140	Rh29341	S6	S	Protected	Subcutaneous	68-1 RhCMV/SIVgag, /SIVrtn, /SIVpol	post-challenge	PID140
S6_PID252	Rh29341	S6	S	Protected	Subcutaneous	68-1 RhCMV/SIVgag, /SIVrtn, /SIVpol	post-challenge	PID252
S6_PID28	Rh29341	S6	S	Protected	Subcutaneous	68-1 RhCMV/SIVgag, /SIVrtn, /SIVpol	post-challenge	PID28
S6_PID56	Rh29341	S6	S	Protected	Subcutaneous	68-1 RhCMV/SIVgag, /SIVrtn, /SIVpol	post-challenge	PID56
S6_PID84	Rh29341	S6	S	Protected	Subcutaneous	68-1 RhCMV/SIVgag, /SIVrtn, /SIVpol	post-challenge	PID84
S6_Wk0	Rh29341	S6	S	Protected	Subcutaneous	68-1 RhCMV/SIVgag, /SIVrtn, /SIVpol	pre-challenge	Wk76
S6_Wk3	Rh29341	S6	S	Protected	Subcutaneous	68-1 RhCMV/SIVgag, /SIVrtn, /SIVpol	pre-challenge	Wk79
S6_Wk6	Rh29341	S6	S	Protected	Subcutaneous	68-1 RhCMV/SIVgag, /SIVrtn, /SIVpol	pre-challenge	Wk82
S6_Wk88	Rh29341	S6	S	Protected	Subcutaneous	68-1 RhCMV/SIVgag, /SIVrtn, /SIVpol	pre-challenge	Wk88
S6_Wk9	Rh29341	S6	S	Protected	Subcutaneous	68-1 RhCMV/SIVgag, /SIVrtn, /SIVpol	pre-challenge	Wk85
S7_Wk0	Rh29484	S7	S	NotProtected	Subcutaneous	68-1 RhCMV/SIVgag, /SIVrtn, /SIVpol	pre-challenge	Wk76
S7_Wk3	Rh29484	S7	S	NotProtected	Subcutaneous	68-1 RhCMV/SIVgag, /SIVrtn, /SIVpol	pre-challenge	Wk79
S7_Wk6	Rh29484	S7	S	NotProtected	Subcutaneous	68-1 RhCMV/SIVgag, /SIVrtn, /SIVpol	pre-challenge	Wk82
S7_Wk88	Rh29484	S7	S	NotProtected	Subcutaneous	68-1 RhCMV/SIVgag, /SIVrtn, /SIVpol	pre-challenge	Wk88
S7_Wk9	Rh29484	S7	S	NotProtected	Subcutaneous	68-1 RhCMV/SIVgag, /SIVrtn, /SIVpol	pre-challenge	Wk85
S8_PID140	Rh29511	S8	S	NotProtected	Subcutaneous	68-1 RhCMV/SIVgag, /SIVrtn, /SIVpol	post-challenge	PID140
S8_PID28	Rh29511	S8	S	NotProtected	Subcutaneous	68-1 RhCMV/SIVgag, /SIVrtn, /SIVpol	post-challenge	PID28
S8_PID56	Rh29511	S8	S	NotProtected	Subcutaneous	68-1 RhCMV/SIVgag, /SIVrtn, /SIVpol	post-challenge	PID56
S8_PID84	Rh29511	S8	S	NotProtected	Subcutaneous	68-1 RhCMV/SIVgag, /SIVrtn, /SIVpol	post-challenge	PID84
S8_Wk0	Rh29511	S8	S	NotProtected	Subcutaneous	68-1 RhCMV/SIVgag, /SIVrtn, /SIVpol	pre-challenge	Wk76
S8_Wk3	Rh29511	S8	S	NotProtected	Subcutaneous	68-1 RhCMV/SIVgag, /SIVrtn, /SIVpol	pre-challenge	Wk79
S8_Wk6	Rh29511	S8	S	NotProtected	Subcutaneous	68-1 RhCMV/SIVgag, /SIVrtn, /SIVpol	pre-challenge	Wk82
S8_Wk88	Rh29511	S8	S	NotProtected	Subcutaneous	68-1 RhCMV/SIVgag, /SIVrtn, /SIVpol	pre-challenge	Wk88
S8_Wk9	Rh29511	S8	S	NotProtected	Subcutaneous	68-1 RhCMV/SIVgag, /SIVrtn, /SIVpol	pre-challenge	Wk85
S9_PID140	Rh29515	S9	S	Protected	Subcutaneous	68-1 RhCMV/SIVgag, /SIVrtn, /SIVpol	post-challenge	PID140
S9_PID252	Rh29515	S9	S	Protected	Subcutaneous	68-1 RhCMV/SIVgag, /SIVrtn, /SIVpol	post-challenge	PID252
S9_PID28	Rh29515	S9	S	Protected	Subcutaneous	68-1 RhCMV/SIVgag, /SIVrtn, /SIVpol	post-challenge	PID28
S9_PID56	Rh29515	S9	S	Protected	Subcutaneous	68-1 RhCMV/SIVgag, /SIVrtn, /SIVpol	post-challenge	PID56
S9_PID84	Rh29515	S9	S	Protected	Subcutaneous	68-1 RhCMV/SIVgag, /SIVrtn, /SIVpol	post-challenge	PID84
S9_Wk0	Rh29515	S9	S	Protected	Subcutaneous	68-1 RhCMV/SIVgag, /SIVrtn, /SIVpol	pre-challenge	Wk76
S9_Wk3	Rh29515	S9	S	Protected	Subcutaneous	68-1 RhCMV/SIVgag, /SIVrtn, /SIVpol	pre-challenge	Wk79
S9_Wk6	Rh29515	S9	S	Protected	Subcutaneous	68-1 RhCMV/SIVgag, /SIVrtn, /SIVpol	pre-challenge	Wk82
S9_Wk88	Rh29515	S9	S	Protected	Subcutaneous	68-1 RhCMV/SIVgag, /SIVrtn, /SIVpol	pre-challenge	Wk88
S9_Wk9	Rh29515	S9	S	Protected	Subcutaneous	68-1 RhCMV/SIVgag, /SIVrtn, /SIVpol	pre-challenge	Wk85
X10_Wk0	Rh29535	X10	X	NotProtected	Subcutaneous	68-1.2/68-1 RhCMV/SIVgag, /SIVrtn, /SIVpol	pre-challenge	Wk76
X10_Wk3	Rh29535	X10	X	NotProtected	Subcutaneous	68-1.2/68-1 RhCMV/SIVgag, /SIVrtn, /SIVpol	pre-challenge	Wk79
X10_Wk6	Rh29535	X10	X	NotProtected	Subcutaneous	68-1.2/68-1 RhCMV/SIVgag, /SIVrtn, /SIVpol	pre-challenge	Wk82
X10_Wk88	Rh29535	X10	X	NotProtected	Subcutaneous	68-1.2/68-1 RhCMV/SIVgag, /SIVrtn, /SIVpol	pre-challenge	Wk88
X10_Wk9	Rh29535	X10	X	NotProtected	Subcutaneous	68-1.2/68-1 RhCMV/SIVgag, /SIVrtn, /SIVpol	pre-challenge	Wk85
X11_Wk3	Rh29548	X11	X	NotProtected	Subcutaneous	68-1.2/68-1 RhCMV/SIVgag, /SIVrtn, /SIVpol	pre-challenge	Wk79
X11_Wk6	Rh29548	X11	X	NotProtected	Subcutaneous	68-1.2/68-1 RhCMV/SIVgag, /SIVrtn, /SIVpol	pre-challenge	Wk82
X11_Wk88	Rh29548	X11	X	NotProtected	Subcutaneous	68-1.2/68-1 RhCMV/SIVgag, /SIVrtn, /SIVpol	pre-challenge	Wk88
X11_Wk9	Rh29548	X11	X	NotProtected	Subcutaneous	68-1.2/68-1 RhCMV/SIVgag, /SIVrtn, /SIVpol	pre-challenge	Wk85
X12_Wk0	Rh30025	X12	X	NotProtected	Subcutaneous	68-1.2/68-1 RhCMV/SIVgag, /SIVrtn, /SIVpol	pre-challenge	Wk76
X12_Wk3	Rh30025	X12	X	NotProtected	Subcutaneous	68-1.2/68-1 RhCMV/SIVgag, /SIVrtn, /SIVpol	pre-challenge	Wk79
X12_Wk6	Rh30025	X12	X	NotProtected	Subcutaneous	68-1.2/68-1 RhCMV/SIVgag, /SIVrtn, /SIVpol	pre-challenge	Wk82
X12_Wk88	Rh30025	X12	X	NotProtected	Subcutaneous	68-1.2/68-1 RhCMV/SIVgag, /SIVrtn, /SIVpol	pre-challenge	Wk88
X12_Wk9	Rh30025	X12	X	NotProtected	Subcutaneous	68-1.2/68-1 RhCMV/SIVgag, /SIVrtn, /SIVpol	pre-challenge	Wk85
X13_Wk0	Rh30427	X13	X	NotProtected	Subcutaneous	68-1.2/68-1 RhCMV/SIVgag, /SIVrtn, /SIVpol	pre-challenge	Wk76
X13_Wk3	Rh30427	X13	X	NotProtected	Subcutaneous	68-1.2/68-1 RhCMV/SIVgag, /SIVrtn, /SIVpol	pre-challenge	Wk79
X13_Wk6	Rh30427	X13	X	NotProtected	Subcutaneous	68-1.2/68-1 RhCMV/SIVgag, /SIVrtn, /SIVpol	pre-challenge	Wk82
X13_Wk88	Rh30427	X13	X	NotProtected	Subcutaneous	68-1.2/68-1 RhCMV/SIVgag, /SIVrtn, /SIVpol	pre-challenge	Wk88
X13_Wk9	Rh30427	X13	X	NotProtected	Subcutaneous	68-1.2/68-1 RhCMV/SIVgag, /SIVrtn, /SIVpol	pre-challenge	Wk85
X14_Wk0	Rh30434	X14	X	NotProtected	Subcutaneous	68-1.2/68-1 RhCMV/SIVgag, /SIVrtn, /SIVpol	pre-challenge	Wk76
X14_Wk3	Rh30434	X14	X	NotProtected	Subcutaneous	68-1.2/68-1 RhCMV/SIVgag, /SIVrtn, /SIVpol	pre-challenge	Wk79
X14_Wk6	Rh30434	X14	X	NotProtected	Subcutaneous	68-1.2/68-1 RhCMV/SIVgag, /SIVrtn, /SIVpol	pre-challenge	Wk82
X14_Wk88	Rh30434	X14	X	NotProtected	Subcutaneous	68-1.2/68-1 RhCMV/SIVgag, /SIVrtn, /SIVpol	pre-challenge	Wk88
X14_Wk9	Rh30434	X14	X	NotProtected	Subcutaneous	68-1.2/68-1 RhCMV/SIVgag, /SIVrtn, /SIVpol	pre-challenge	Wk85
X15_PID140	Rh30445	X15	X	Protected	Subcutaneous	68-1.2/68-1 RhCMV/SIVgag, /SIVrtn, /SIVpol	post-challenge	PID140
X15_PID252	Rh30445	X15	X	Protected	Subcutaneous	68-1.2/68-1 RhCMV/SIVgag, /SIVrtn, /SIVpol	post-challenge	PID252
X15_PID28	Rh30445	X15	X	Protected	Subcutaneous	68-1.2/68-1 RhCMV/SIVgag, /SIVrtn, /SIVpol	post-challenge	PID28
X15_PID56	Rh30445	X15	X	Protected	Subcutaneous	68-1.2/68-1 RhCMV/SIVgag, /SIVrtn, /SIVpol	post-challenge	PID56
X15_PID84	Rh30445	X15	X	Protected	Subcutaneous	68-1.2/68-1 RhCMV/SIVgag, /SIVrtn, /SIVpol	post-challenge	PID84
X15_Wk0	Rh30445	X15	X	Protected	Subcutaneous	68-1.2/68-1 RhCMV/SIVgag, /SIVrtn, /SIVpol	pre-challenge	Wk76
X15_Wk3	Rh30445	X15	X	Protected	Subcutaneous	68-1.2/68-1 RhCMV/SIVgag, /SIVrtn, /SIVpol	pre-challenge	Wk79
X15_Wk6	Rh30445	X15	X	Protected	Subcutaneous	68-1.2/68-1 RhCMV/SIVgag, /SIVrtn, /SIVpol	pre-challenge	Wk82
X15_Wk88	Rh30445	X15	X	Protected	Subcutaneous	68-1.2/68-1 RhCMV/SIVgag, /SIVrtn, /SIVpol	pre-challenge	Wk88
X15_Wk9	Rh30445	X15	X	Protected	Subcutaneous	68-1.2/68-1 RhCMV/SIVgag, /SIVrtn, /SIVpol	pre-challenge	Wk85
X1_PID140	Rh28809	X1	X	Protected	Subcutaneous	68-1.2/68-1 RhCMV/SIVgag, /SIVrtn, /SIVpol	post-challenge	PID140
X1_PID252	Rh28809	X1	X	Protected	Subcutaneous	68-1.2/68-1 RhCMV/SIVgag, /SIVrtn, /SIVpol	post-challenge	PID252
X1_PID28	Rh28809	X1	X	Protected	Subcutaneous	68-1.2/68-1 RhCMV/SIVgag, /SIVrtn, /SIVpol	post-challenge	PID28
X1_PID56	Rh28809	X1	X	Protected	Subcutaneous	68-1.2/68-1 RhCMV/SIVgag, /SIVrtn, /SIVpol	post-challenge	PID56
X1_PID84	Rh28809	X1	X	Protected	Subcutaneous	68-1.2/68-1 RhCMV/SIVgag, /SIVrtn, /SIVpol	post-challenge	PID84
X1_Wk0	Rh28809	X1	X	Protected	Subcutaneous	68-1.2/68-1 RhCMV/SIVgag, /SIVrtn, /SIVpol	pre-challenge	Wk76
X1_Wk3	Rh28809	X1	X	Protected	Subcutaneous	68-1.2/68-1 RhCMV/SIVgag, /SIVrtn, /SIVpol	pre-challenge	Wk79
X1_Wk6	Rh28809	X1	X	Protected	Subcutaneous	68-1.2/68-1 RhCMV/SIVgag, /SIVrtn, /SIVpol	pre-challenge	Wk82
X1_Wk88	Rh28809	X1	X	Protected	Subcutaneous	68-1.2/68-1 RhCMV/SIVgag, /SIVrtn, /SIVpol	pre-challenge	Wk88
X1_Wk9	Rh28809	X1	X	Protected	Subcutaneous	68-1.2/68-1 RhCMV/SIVgag, /SIVrtn, /SIVpol	pre-challenge	Wk85
X2_PID140	Rh28899	X2	X	NotProtected	Subcutaneous	68-1.2/68-1 RhCMV/SIVgag, /SIVrtn, /SIVpol	post-challenge	PID140
X2_PID28	Rh28899	X2	X	NotProtected	Subcutaneous	68-1.2/68-1 RhCMV/SIVgag, /SIVrtn, /SIVpol	post-challenge	PID28
X2_PID56	Rh28899	X2	X	NotProtected	Subcutaneous	68-1.2/68-1 RhCMV/SIVgag, /SIVrtn, /SIVpol	post-challenge	PID56
X2_PID84	Rh28899	X2	X	NotProtected	Subcutaneous	68-1.2/68-1 RhCMV/SIVgag, /SIVrtn, /SIVpol	post-challenge	PID84
X2_Wk0	Rh28899	X2	X	NotProtected	Subcutaneous	68-1.2/68-1 RhCMV/SIVgag, /SIVrtn, /SIVpol	pre-challenge	Wk76
X2_Wk3	Rh28899	X2	X	NotProtected	Subcutaneous	68-1.2/68-1 RhCMV/SIVgag, /SIVrtn, /SIVpol	pre-challenge	Wk79
X2_Wk6	Rh28899	X2	X	NotProtected	Subcutaneous	68-1.2/68-1 RhCMV/SIVgag, /SIVrtn, /SIVpol	pre-challenge	Wk82
X2_Wk88	Rh28899	X2	X	NotProtected	Subcutaneous	68-1.2/68-1 RhCMV/SIVgag, /SIVrtn, /SIVpol	pre-challenge	Wk88
X2_Wk9	Rh28899	X2	X	NotProtected	Subcutaneous	68-1.2/68-1 RhCMV/SIVgag, /SIVrtn, /SIVpol	pre-challenge	Wk85
X3_PID140	Rh28930	X3	X	Protected	Subcutaneous	68-1.2/68-1 RhCMV/SIVgag, /SIVrtn, /SIVpol	post-challenge	PID140
X3_PID252	Rh28930	X3	X	Protected	Subcutaneous	68-1.2/68-1 RhCMV/SIVgag, /SIVrtn, /SIVpol	post-challenge	PID252
X3_PID28	Rh28930	X3	X	Protected	Subcutaneous	68-1.2/68-1 RhCMV/SIVgag, /SIVrtn, /SIVpol	post-challenge	PID28
X3_PID56	Rh28930	X3	X	Protected	Subcutaneous	68-1.2/68-1 RhCMV/SIVgag, /SIVrtn, /SIVpol	post-challenge	PID56
X3_PID84	Rh28930	X3	X	Protected	Subcutaneous	68-1.2/68-1 RhCMV/SIVgag, /SIVrtn, /SIVpol	post-challenge	PID84
X3_Wk0	Rh28930	X3	X	Protected	Subcutaneous	68-1.2/68-1 RhCMV/SIVgag, /SIVrtn, /SIVpol	pre-challenge	Wk76
X3_Wk3	Rh28930	X3	X	Protected	Subcutaneous	68-1.2/68-1 RhCMV/SIVgag, /SIVrtn, /SIVpol	pre-challenge	Wk79
X3_Wk6	Rh28930	X3	X	Protected	Subcutaneous	68-1.2/68-1 RhCMV/SIVgag, /SIVrtn, /SIVpol	pre-challenge	Wk82
X3_Wk88	Rh28930	X3	X	Protected	Subcutaneous	68-1.2/68-1 RhCMV/SIVgag, /SIVrtn, /SIVpol	pre-challenge	Wk88
X3_Wk9	Rh28930	X3	X	Protected	Subcutaneous	68-1.2/68-1 RhCMV/SIVgag, /SIVrtn, /SIVpol	pre-challenge	Wk85
X4_PID140	Rh29084	X4	X	NotProtected	Subcutaneous	68-1.2/68-1 RhCMV/SIVgag, /SIVrtn, /SIVpol	post-challenge	PID140
X4_PID28	Rh29084	X4	X	NotProtected	Subcutaneous	68-1.2/68-1 RhCMV/SIVgag, /SIVrtn, /SIVpol	post-challenge	PID28
X4_PID56	Rh29084	X4	X	NotProtected	Subcutaneous	68-1.2/68-1 RhCMV/SIVgag, /SIVrtn, /SIVpol	post-challenge	PID56
X4_PID84	Rh29084	X4	X	NotProtected	Subcutaneous	68-1.2/68-1 RhCMV/SIVgag, /SIVrtn, /SIVpol	post-challenge	PID84
X4_Wk0	Rh29084	X4	X	NotProtected	Subcutaneous	68-1.2/68-1 RhCMV/SIVgag, /SIVrtn, /SIVpol	pre-challenge	Wk76
X4_Wk3	Rh29084	X4	X	NotProtected	Subcutaneous	68-1.2/68-1 RhCMV/SIVgag, /SIVrtn, /SIVpol	pre-challenge	Wk79
X4_Wk6	Rh29084	X4	X	NotProtected	Subcutaneous	68-1.2/68-1 RhCMV/SIVgag, /SIVrtn, /SIVpol	pre-challenge	Wk82
X4_Wk88	Rh29084	X4	X	NotProtected	Subcutaneous	68-1.2/68-1 RhCMV/SIVgag, /SIVrtn, /SIVpol	pre-challenge	Wk88
X4_Wk9	Rh29084	X4	X	NotProtected	Subcutaneous	68-1.2/68-1 RhCMV/SIVgag, /SIVrtn, /SIVpol	pre-challenge	Wk85
X5_Wk0	Rh29214	X5	X	NotProtected	Subcutaneous	68-1.2/68-1 RhCMV/SIVgag, /SIVrtn, /SIVpol	pre-challenge	Wk76
X5_Wk3	Rh29214	X5	X	NotProtected	Subcutaneous	68-1.2/68-1 RhCMV/SIVgag, /SIVrtn, /SIVpol	pre-challenge	Wk79
X5_Wk6	Rh29214	X5	X	NotProtected	Subcutaneous	68-1.2/68-1 RhCMV/SIVgag, /SIVrtn, /SIVpol	pre-challenge	Wk82
X5_Wk88	Rh29214	X5	X	NotProtected	Subcutaneous	68-1.2/68-1 RhCMV/SIVgag, /SIVrtn, /SIVpol	pre-challenge	Wk88
X5_Wk9	Rh29214	X5	X	NotProtected	Subcutaneous	68-1.2/68-1 RhCMV/SIVgag, /SIVrtn, /SIVpol	pre-challenge	Wk85
X6_PID140	Rh29292	X6	X	Protected	Subcutaneous	68-1.2/68-1 RhCMV/SIVgag, /SIVrtn, /SIVpol	post-challenge	PID140
X6_PID252	Rh29292	X6	X	Protected	Subcutaneous	68-1.2/68-1 RhCMV/SIVgag, /SIVrtn, /SIVpol	post-challenge	PID252
X6_PID28	Rh29292	X6	X	Protected	Subcutaneous	68-1.2/68-1 RhCMV/SIVgag, /SIVrtn, /SIVpol	post-challenge	PID28
X6_PID56	Rh29292	X6	X	Protected	Subcutaneous	68-1.2/68-1 RhCMV/SIVgag, /SIVrtn, /SIVpol	post-challenge	PID56
X6_PID84	Rh29292	X6	X	Protected	Subcutaneous	68-1.2/68-1 RhCMV/SIVgag, /SIVrtn, /SIVpol	post-challenge	PID84
X6_Wk0	Rh29292	X6	X	Protected	Subcutaneous	68-1.2/68-1 RhCMV/SIVgag, /SIVrtn, /SIVpol	pre-challenge	Wk76
X6_Wk3	Rh29292	X6	X	Protected	Subcutaneous	68-1.2/68-1 RhCMV/SIVgag, /SIVrtn, /SIVpol	pre-challenge	Wk79
X6_Wk6	Rh29292	X6	X	Protected	Subcutaneous	68-1.2/68-1 RhCMV/SIVgag, /SIVrtn, /SIVpol	pre-challenge	Wk82
X6_Wk88	Rh29292	X6	X	Protected	Subcutaneous	68-1.2/68-1 RhCMV/SIVgag, /SIVrtn, /SIVpol	pre-challenge	Wk88
X6_Wk9	Rh29292	X6	X	Protected	Subcutaneous	68-1.2/68-1 RhCMV/SIVgag, /SIVrtn, /SIVpol	pre-challenge	Wk85
X7_PID140	Rh29300	X7	X	Protected	Subcutaneous	68-1.2/68-1 RhCMV/SIVgag, /SIVrtn, /SIVpol	post-challenge	PID140
X7_PID252	Rh29300	X7	X	Protected	Subcutaneous	68-1.2/68-1 RhCMV/SIVgag, /SIVrtn, /SIVpol	post-challenge	PID252
X7_PID28	Rh29300	X7	X	Protected	Subcutaneous	68-1.2/68-1 RhCMV/SIVgag, /SIVrtn, /SIVpol	post-challenge	PID28
X7_PID56	Rh29300	X7	X	Protected	Subcutaneous	68-1.2/68-1 RhCMV/SIVgag, /SIVrtn, /SIVpol	post-challenge	PID56
X7_PID84	Rh29300	X7	X	Protected	Subcutaneous	68-1.2/68-1 RhCMV/SIVgag, /SIVrtn, /SIVpol	post-challenge	PID84
X7_Wk0	Rh29300	X7	X	Protected	Subcutaneous	68-1.2/68-1 RhCMV/SIVgag, /SIVrtn, /SIVpol	pre-challenge	Wk76
X7_Wk3	Rh29300	X7	X	Protected	Subcutaneous	68-1.2/68-1 RhCMV/SIVgag, /SIVrtn, /SIVpol	pre-challenge	Wk79
X7_Wk6	Rh29300	X7	X	Protected	Subcutaneous	68-1.2/68-1 RhCMV/SIVgag, /SIVrtn, /SIVpol	pre-challenge	Wk82
X7_Wk88	Rh29300	X7	X	Protected	Subcutaneous	68-1.2/68-1 RhCMV/SIVgag, /SIVrtn, /SIVpol	pre-challenge	Wk88
X7_Wk9	Rh29300	X7	X	Protected	Subcutaneous	68-1.2/68-1 RhCMV/SIVgag, /SIVrtn, /SIVpol	pre-challenge	Wk85
X8_Wk0	Rh29479	X8	X	NotProtected	Subcutaneous	68-1.2/68-1 RhCMV/SIVgag, /SIVrtn, /SIVpol	pre-challenge	Wk76
X8_Wk3	Rh29479	X8	X	NotProtected	Subcutaneous	68-1.2/68-1 RhCMV/SIVgag, /SIVrtn, /SIVpol	pre-challenge	Wk79
X8_Wk6	Rh29479	X8	X	NotProtected	Subcutaneous	68-1.2/68-1 RhCMV/SIVgag, /SIVrtn, /SIVpol	pre-challenge	Wk82
X8_Wk88	Rh29479	X8	X	NotProtected	Subcutaneous	68-1.2/68-1 RhCMV/SIVgag, /SIVrtn, /SIVpol	pre-challenge	Wk88
X8_Wk9	Rh29479	X8	X	NotProtected	Subcutaneous	68-1.2/68-1 RhCMV/SIVgag, /SIVrtn, /SIVpol	pre-challenge	Wk85
X9_PID140	Rh29522	X9	X	Protected	Subcutaneous	68-1.2/68-1 RhCMV/SIVgag, /SIVrtn, /SIVpol	post-challenge	PID140
X9_PID252	Rh29522	X9	X	Protected	Subcutaneous	68-1.2/68-1 RhCMV/SIVgag, /SIVrtn, /SIVpol	post-challenge	PID252
X9_PID28	Rh29522	X9	X	Protected	Subcutaneous	68-1.2/68-1 RhCMV/SIVgag, /SIVrtn, /SIVpol	post-challenge	PID28
X9_PID56	Rh29522	X9	X	Protected	Subcutaneous	68-1.2/68-1 RhCMV/SIVgag, /SIVrtn, /SIVpol	post-challenge	PID56
X9_PID84	Rh29522	X9	X	Protected	Subcutaneous	68-1.2/68-1 RhCMV/SIVgag, /SIVrtn, /SIVpol	post-challenge	PID84
X9_Wk0	Rh29522	X9	X	Protected	Subcutaneous	68-1.2/68-1 RhCMV/SIVgag, /SIVrtn, /SIVpol	pre-challenge	Wk76
X9_Wk3	Rh29522	X9	X	Protected	Subcutaneous	68-1.2/68-1 RhCMV/SIVgag, /SIVrtn, /SIVpol	pre-challenge	Wk79
X9_Wk6	Rh29522	X9	X	Protected	Subcutaneous	68-1.2/68-1 RhCMV/SIVgag, /SIVrtn, /SIVpol	pre-challenge	Wk82
X9_Wk88	Rh29522	X9	X	Protected	Subcutaneous	68-1.2/68-1 RhCMV/SIVgag, /SIVrtn, /SIVpol	pre-challenge	Wk88
X9_Wk9	Rh29522	X9	X	Protected	Subcutaneous	68-1.2/68-1 RhCMV/SIVgag, /SIVrtn, /SIVpol	pre-challenge	Wk85

## Sheet: metadata_agg
sampleid	AnimalID	AnimalNo	vaccination_group	challenge_outcome	vaccination_route	vaccine_vector	study_phase
O10_pre	Rh29306	O10	O	NotProtected	Oral	68-1 RhCMV/SIVgag, /SIVrtn, /SIVpol	pre-challenge
O11_post	Rh29482	O11	O	Protected	Oral	68-1 RhCMV/SIVgag, /SIVrtn, /SIVpol	post-challenge
O11_pre	Rh29482	O11	O	Protected	Oral	68-1 RhCMV/SIVgag, /SIVrtn, /SIVpol	pre-challenge
O12_post	Rh29483	O12	O	Protected	Oral	68-1 RhCMV/SIVgag, /SIVrtn, /SIVpol	post-challenge
O12_pre	Rh29483	O12	O	Protected	Oral	68-1 RhCMV/SIVgag, /SIVrtn, /SIVpol	pre-challenge
O13_pre	Rh29528	O13	O	NotProtected	Oral	68-1 RhCMV/SIVgag, /SIVrtn, /SIVpol	pre-challenge
O14_pre	Rh30400	O14	O	NotProtected	Oral	68-1 RhCMV/SIVgag, /SIVrtn, /SIVpol	pre-challenge
O15_post	Rh30407	O15	O	Protected	Oral	68-1 RhCMV/SIVgag, /SIVrtn, /SIVpol	post-challenge
O15_pre	Rh30407	O15	O	Protected	Oral	68-1 RhCMV/SIVgag, /SIVrtn, /SIVpol	pre-challenge
O1_post	Rh28724	O1	O	NotProtected	Oral	68-1 RhCMV/SIVgag, /SIVrtn, /SIVpol	post-challenge
O1_pre	Rh28724	O1	O	NotProtected	Oral	68-1 RhCMV/SIVgag, /SIVrtn, /SIVpol	pre-challenge
O2_post	Rh28808	O2	O	Protected	Oral	68-1 RhCMV/SIVgag, /SIVrtn, /SIVpol	post-challenge
O2_pre	Rh28808	O2	O	Protected	Oral	68-1 RhCMV/SIVgag, /SIVrtn, /SIVpol	pre-challenge
O3_pre	Rh28810	O3	O	NotProtected	Oral	68-1 RhCMV/SIVgag, /SIVrtn, /SIVpol	pre-challenge
O4_post	Rh28885	O4	O	Protected	Oral	68-1 RhCMV/SIVgag, /SIVrtn, /SIVpol	post-challenge
O4_pre	Rh28885	O4	O	Protected	Oral	68-1 RhCMV/SIVgag, /SIVrtn, /SIVpol	pre-challenge
O5_post	Rh28890	O5	O	Protected	Oral	68-1 RhCMV/SIVgag, /SIVrtn, /SIVpol	post-challenge
O5_pre	Rh28890	O5	O	Protected	Oral	68-1 RhCMV/SIVgag, /SIVrtn, /SIVpol	pre-challenge
O6_post	Rh28949	O6	O	Protected	Oral	68-1 RhCMV/SIVgag, /SIVrtn, /SIVpol	post-challenge
O6_pre	Rh28949	O6	O	Protected	Oral	68-1 RhCMV/SIVgag, /SIVrtn, /SIVpol	pre-challenge
O7_pre	Rh29014	O7	O	NotProtected	Oral	68-1 RhCMV/SIVgag, /SIVrtn, /SIVpol	pre-challenge
O8_post	Rh29212	O8	O	Protected	Oral	68-1 RhCMV/SIVgag, /SIVrtn, /SIVpol	post-challenge
O8_pre	Rh29212	O8	O	Protected	Oral	68-1 RhCMV/SIVgag, /SIVrtn, /SIVpol	pre-challenge
O9_post	Rh29215	O9	O	Protected	Oral	68-1 RhCMV/SIVgag, /SIVrtn, /SIVpol	post-challenge
O9_pre	Rh29215	O9	O	Protected	Oral	68-1 RhCMV/SIVgag, /SIVrtn, /SIVpol	pre-challenge
S10_pre	Rh29523	S10	S	NotProtected	Subcutaneous	68-1 RhCMV/SIVgag, /SIVrtn, /SIVpol	pre-challenge
S11_post	Rh29558	S11	S	Protected	Subcutaneous	68-1 RhCMV/SIVgag, /SIVrtn, /SIVpol	post-challenge
S11_pre	Rh29558	S11	S	Protected	Subcutaneous	68-1 RhCMV/SIVgag, /SIVrtn, /SIVpol	pre-challenge
S12_post	Rh30027	S12	S	Protected	Subcutaneous	68-1 RhCMV/SIVgag, /SIVrtn, /SIVpol	post-challenge
S12_pre	Rh30027	S12	S	Protected	Subcutaneous	68-1 RhCMV/SIVgag, /SIVrtn, /SIVpol	pre-challenge
S13_post	Rh30028	S13	S	Protected	Subcutaneous	68-1 RhCMV/SIVgag, /SIVrtn, /SIVpol	post-challenge
S13_pre	Rh30028	S13	S	Protected	Subcutaneous	68-1 RhCMV/SIVgag, /SIVrtn, /SIVpol	pre-challenge
S14_pre	Rh30412	S14	S	NotProtected	Subcutaneous	68-1 RhCMV/SIVgag, /SIVrtn, /SIVpol	pre-challenge
S15_pre	Rh30426	S15	S	NotProtected	Subcutaneous	68-1 RhCMV/SIVgag, /SIVrtn, /SIVpol	pre-challenge
S1_pre	Rh28819	S1	S	NotProtected	Subcutaneous	68-1 RhCMV/SIVgag, /SIVrtn, /SIVpol	pre-challenge
S2_pre	Rh28835	S2	S	NotProtected	Subcutaneous	68-1 RhCMV/SIVgag, /SIVrtn, /SIVpol	pre-challenge
S3_post	Rh29208	S3	S	Protected	Subcutaneous	68-1 RhCMV/SIVgag, /SIVrtn, /SIVpol	post-challenge
S3_pre	Rh29208	S3	S	Protected	Subcutaneous	68-1 RhCMV/SIVgag, /SIVrtn, /SIVpol	pre-challenge
S4_post	Rh29211	S4	S	Protected	Subcutaneous	68-1 RhCMV/SIVgag, /SIVrtn, /SIVpol	post-challenge
S4_pre	Rh29211	S4	S	Protected	Subcutaneous	68-1 RhCMV/SIVgag, /SIVrtn, /SIVpol	pre-challenge
S5_post	Rh29299	S5	S	Protected	Subcutaneous	68-1 RhCMV/SIVgag, /SIVrtn, /SIVpol	post-challenge
S5_pre	Rh29299	S5	S	Protected	Subcutaneous	68-1 RhCMV/SIVgag, /SIVrtn, /SIVpol	pre-challenge
S6_post	Rh29341	S6	S	Protected	Subcutaneous	68-1 RhCMV/SIVgag, /SIVrtn, /SIVpol	post-challenge
S6_pre	Rh29341	S6	S	Protected	Subcutaneous	68-1 RhCMV/SIVgag, /SIVrtn, /SIVpol	pre-challenge
S7_pre	Rh29484	S7	S	NotProtected	Subcutaneous	68-1 RhCMV/SIVgag, /SIVrtn, /SIVpol	pre-challenge
S8_post	Rh29511	S8	S	NotProtected	Subcutaneous	68-1 RhCMV/SIVgag, /SIVrtn, /SIVpol	post-challenge
S8_pre	Rh29511	S8	S	NotProtected	Subcutaneous	68-1 RhCMV/SIVgag, /SIVrtn, /SIVpol	pre-challenge
S9_post	Rh29515	S9	S	Protected	Subcutaneous	68-1 RhCMV/SIVgag, /SIVrtn, /SIVpol	post-challenge
S9_pre	Rh29515	S9	S	Protected	Subcutaneous	68-1 RhCMV/SIVgag, /SIVrtn, /SIVpol	pre-challenge
X10_pre	Rh29535	X10	X	NotProtected	Subcutaneous	68-1.2/68-1 RhCMV/SIVgag, /SIVrtn, /SIVpol	pre-challenge
X11_pre	Rh29548	X11	X	NotProtected	Subcutaneous	68-1.2/68-1 RhCMV/SIVgag, /SIVrtn, /SIVpol	pre-challenge
X12_pre	Rh30025	X12	X	NotProtected	Subcutaneous	68-1.2/68-1 RhCMV/SIVgag, /SIVrtn, /SIVpol	pre-challenge
X13_pre	Rh30427	X13	X	NotProtected	Subcutaneous	68-1.2/68-1 RhCMV/SIVgag, /SIVrtn, /SIVpol	pre-challenge
X14_pre	Rh30434	X14	X	NotProtected	Subcutaneous	68-1.2/68-1 RhCMV/SIVgag, /SIVrtn, /SIVpol	pre-challenge
X15_post	Rh30445	X15	X	Protected	Subcutaneous	68-1.2/68-1 RhCMV/SIVgag, /SIVrtn, /SIVpol	post-challenge
X15_pre	Rh30445	X15	X	Protected	Subcutaneous	68-1.2/68-1 RhCMV/SIVgag, /SIVrtn, /SIVpol	pre-challenge
X1_post	Rh28809	X1	X	Protected	Subcutaneous	68-1.2/68-1 RhCMV/SIVgag, /SIVrtn, /SIVpol	post-challenge
X1_pre	Rh28809	X1	X	Protected	Subcutaneous	68-1.2/68-1 RhCMV/SIVgag, /SIVrtn, /SIVpol	pre-challenge
X2_post	Rh28899	X2	X	NotProtected	Subcutaneous	68-1.2/68-1 RhCMV/SIVgag, /SIVrtn, /SIVpol	post-challenge
X2_pre	Rh28899	X2	X	NotProtected	Subcutaneous	68-1.2/68-1 RhCMV/SIVgag, /SIVrtn, /SIVpol	pre-challenge
X3_post	Rh28930	X3	X	Protected	Subcutaneous	68-1.2/68-1 RhCMV/SIVgag, /SIVrtn, /SIVpol	post-challenge
X3_pre	Rh28930	X3	X	Protected	Subcutaneous	68-1.2/68-1 RhCMV/SIVgag, /SIVrtn, /SIVpol	pre-challenge
X4_post	Rh29084	X4	X	NotProtected	Subcutaneous	68-1.2/68-1 RhCMV/SIVgag, /SIVrtn, /SIVpol	post-challenge
X4_pre	Rh29084	X4	X	NotProtected	Subcutaneous	68-1.2/68-1 RhCMV/SIVgag, /SIVrtn, /SIVpol	pre-challenge
X5_pre	Rh29214	X5	X	NotProtected	Subcutaneous	68-1.2/68-1 RhCMV/SIVgag, /SIVrtn, /SIVpol	pre-challenge
X6_post	Rh29292	X6	X	Protected	Subcutaneous	68-1.2/68-1 RhCMV/SIVgag, /SIVrtn, /SIVpol	post-challenge
X6_pre	Rh29292	X6	X	Protected	Subcutaneous	68-1.2/68-1 RhCMV/SIVgag, /SIVrtn, /SIVpol	pre-challenge
X7_post	Rh29300	X7	X	Protected	Subcutaneous	68-1.2/68-1 RhCMV/SIVgag, /SIVrtn, /SIVpol	post-challenge
X7_pre	Rh29300	X7	X	Protected	Subcutaneous	68-1.2/68-1 RhCMV/SIVgag, /SIVrtn, /SIVpol	pre-challenge
X8_pre	Rh29479	X8	X	NotProtected	Subcutaneous	68-1.2/68-1 RhCMV/SIVgag, /SIVrtn, /SIVpol	pre-challenge
X9_post	Rh29522	X9	X	Protected	Subcutaneous	68-1.2/68-1 RhCMV/SIVgag, /SIVrtn, /SIVpol	post-challenge
X9_pre	Rh29522	X9	X	Protected	Subcutaneous	68-1.2/68-1 RhCMV/SIVgag, /SIVrtn, /SIVpol	pre-challenge

## Sheet: ASV_taxonomy
ASV	domain	domain_conf	phylum	phylum_conf	class	class_conf	order	order_conf	family	family_conf	genus	genus_conf	species	species_conf	sequence
ASV1	Bacteria	1	Campilobacterota	1	Campylobacteria	1	Campylobacterales	1	Helicobacteraceae	1	Helicobacter	1	Helicobacter_fennelliae	0.93	TACGGAGGGTGCAAGCGTTACTCGGAATCACTGGGCGTAAAGAGTGCGCAGGCGGGATAGCAAGTCAGATGTGAAATGCTATGGCTTAACCATAGAACTGCATTTGAAACTGCTATTCTAGAGTGTGGGAGAGGTAGGTGGAATTCTTGGTGTAGGGGTAAAATCCGTAGAGATCAAGAGGAATACTCATTGCGAAGGCGACCTACTGGAACATTACTGACGCTCATGCACGAAAGCGTGGGGAGCAAACAGG
ASV2	Bacteria	1	Spirochaetes	0.97	Spirochaetia	0.9409	Spirochaetales	0.9127	Spirochaetaceae	0.8488	Treponema	0.7554	Treponema_ruminis	0.2191	CACGTAAGGTGCGAGCGTTGTTCGGAATCATTGGGCGTAAAGGGCATGTAGGCGGTCTGTCAAGCCAGGCGTGAAAGCCAGGGGCTCAACCCCTGAACTGCGCTTGGAACTGGCGGACTGGAGTCGCTGAGGGGGAGCCGGAATTCCTGGTGTAGGGGTGAAATCTGTAGATATCAGGAAGAACACCGATGGCGAAGGCAGGTTTCCAGCGGACGACTGACGCTGAGGTGCGAAGGTGCGGGGAGCAAACAGG
ASV3	Bacteria	1	Spirochaetes	1	Spirochaetia	1	Spirochaetales	1	Spirochaetaceae	1	Treponema	1	Treponema_brennaborense	0.43	CACGTAAGTTGCGAGCGTTGTTCGGAATTATTGGGCGTAAAGGGCATGTAGGCGGTTATCTAAGCTTGGTGTGAAAGGCAGGGGCTTAACTCCTGGACTGCATTGAGAACTGGATGACTAGAGTTACTGAAGTGGAATCAGAATTCCAGGTGTAGGGGTGAAATCTGTAGATATCTGGAAGAATACCAATGGCGAAGGCAGGTTTCAGGCAGATAACTGACGCTGAGGTGCGAAGGTGCGGGGAGCAAACAGG
ASV4	Bacteria	1	Campilobacterota	1	Campylobacteria	1	Campylobacterales	1	Helicobacteraceae	1	Helicobacter	1	Helicobacter_macacae	0.97	TACGGAGGGTGCAAGCGTTACTCGGAATCACTGGGCGTAAAGAGCGCGTAGGCGGGAAAGTAAGTCAGATGTGAAATGCTAAGGCTTAACCATAGAACTGCATTTGAAACTACTTTTCTAGAGTATGGGAGAGGTAGGTGGAATTCTTGGTGTAGGGGTAAAATCCGTAGAGATCAAGAGGAATACTCATTGCGAAGGCGACCTGCTGGAACATTACTGACGCTTAAGCGCGAAAGCGTGGGGAGCAAACAGG
ASV5	Bacteria	1	Spirochaetes	0.98	Spirochaetia	0.9604	Spirochaetales	0.9412	Spirochaetaceae	0.8753	Treponema	0.779	Treponema_ruminis	0.2103	CACGTAAGGTGCGAGCGTTGTTCGGAATCATTGGGCGTAAAGGGCATGTAGGCGGTCTGTCAAGCCAGGCGTGAAAGCCAGGGGCTCAACCCCTGAACTGCGCTTGGAACTGGCGGACTGGAGTCGCTGAGGGGGAACCGGAATTCCTGGTGTAGGGGTGAAATCTGTAGATATCAGGAAGAACACCGATGGCGAAGGCAGGTTTCCAGCAGACGACTGACGCTGAGGTGCGAAGGTGCGGGGAGCAAACAGG
ASV6	Bacteria	1	Spirochaetes	1	Spirochaetia	1	Spirochaetales	1	Spirochaetaceae	1	Treponema	1	Treponema_berlinense	1	CACGTAAGGTGCGAGCGTTATTCGGAATTATTGGGCGTAAAGGGCACGCAGGCGGCTTTGCAAGCTTGGTGTGAAATCTCAGGGCTCAACCCTGAAACTGCATTGAGAACTGCATGGCTAGAGTTAGTGAGGGGAAACCGGAATTCCAGGTGTAGGGGTGAAATCTGTAGATATCTGGAAGAACACCAATGGCGAAGGCAGGTTTCCAGCACATAACTGACGCTCAGGTGCGAAGGTGCGGGGATCAAACAGG
ASV7	Bacteria	1	Bacteroidetes	1	Bacteroidia	1	Bacteroidales	1	Prevotellaceae	1	Prevotella	1	Prevotella_copri	1	TACGGAAGGTCCGGGCGTTATCCGGATTTATTGGGTTTAAAGGGAGCGTAGGCCGGAGATTAAGCGTGTTGTGAAATGTAGATGCTCAACATCTGCACTGCAGCGCGAACTGGTTTCCTTGAGTACGCACAAAGTGGGCGGAATTCGTGGTGTAGCGGTGAAATGCTTAGATATCACGAAGAACTCCGATTGCGAAGGCAGCTCACTGGAGCGCAACTGACGCTGAAGCTCGAAAGTGCGGGTATCGAACAGG
ASV8	Bacteria	1	Spirochaetes	1	Spirochaetia	1	Spirochaetales	1	Spirochaetaceae	1	Treponema	1	Treponema_brennaborense	0.64	CACGTAAGTTGCGAGCGTTGTTCGGAATTATTGGGCGTAAAGGGCATGTAGGCGGTTATCTAAGCTTGGTGTGAAAGGCAGGGGCTCAACTCCTGGACTGCATTGAGAACTGGATAACTAGAGTTACTGAAGTGAAATCAGAATTCCAGGTGTAGGGGTGAAATCTGTAGATATCTGGAAGAATACCAATGGCGAAGGCAGGTTTCAGGCAGATAACTGACGCTGAGGTGCGAAGGTGCGGGGAGCAAACAGG
ASV9	Bacteria	1	Bacteroidetes	1	Bacteroidia	1	Bacteroidales	1	Prevotellaceae	1	Prevotella	1	Prevotella_copri	1	TACGGAAGGTCCGGGCGTTATCCGGATTTATTGGGTTTAAAGGGAGCGTAGGCCGGAGATTAAGCGTGTTGTGAAATGTAGACGCTCAACGTCTGCACTGCAGCGCGAACTGGTTTCCTTGAGTACGCACAAAGTGGGCGGAATTCGTGGTGTAGCGGTGAAATGCTTAGATATCACGAAGAACTCCGATTGCGAAGGCAGCTCACTGGAGCGCAACTGACGCTGAAGCTCGAAAGTGCGGGTATCGAACAGG
ASV10	Bacteria	1	Spirochaetes	1	Spirochaetia	1	Spirochaetales	1	Spirochaetaceae	1	Treponema	1	Treponema_saccharophilum	1	CACGTAAGACCCTAGCGTTATTCGGAATTATTGGGCGTAAAGGGCACGCAGGCGGTCTGGTAAGTTTGGAGTGAAATTACGGAGCTTAACTCCGTAGCTGCTTTGGATACTGCTGGACTTGAATCAGTGAGGGGTGACCGGAATACCTAGTGTAGGGGTGAAATCTGTAGATATTAGGTAGAACACCGGTGGCGAAGGCAGGTCACCAGCACATGATTGACGCTCAGGTGCGAAGGTGCGGGGATCAAACAGG
ASV11	Bacteria	1	Spirochaetes	1	Spirochaetia	1	Spirochaetales	1	Spirochaetaceae	1	Treponema	1	Treponema_pectinovorum	0.65	CACGTAAGGTGCGAGCGTTATTCGGAATTATTGGGCGTAAAGGGCACGCAGGCGGTCATGCAAGTCTGGTGTGAAATCCCGGGGCTTAACCCCGGAACTGCATTGGAAACTGCAAGACTAGAGTCAATGAGGGGAAACCGGAATTCCAGGTGTAGGGGTGAAATCTGTAGATATCTGGAAGAACACCAATGGCGAAGGCAGGTTTCTAGCATATGACTGACGCTCAGGTGCGAAGGTGCGGGGATCAAACAGG
ASV12	Bacteria	1	Firmicutes	1	Bacilli	1	Lactobacillales	1	Streptococcaceae	1	Streptococcus	1	Streptococcus_equinus	0.4	TACGTAGGTCCCGAGCGTTGTCCGGATTTATTGGGCGTAAAGCGAGCGCAGGCGGTTTAATAAGTCTGAAGTTAAAGGCAGTGGCTTAACCATTGTTCGCTTTGGAAACTGTTAGACTTGAGTGCAGAAGGGGAGAGTGGAATTCCATGTGTAGCGGTGAAATGCGTAGATATATGGAGGAACACCGGTGGCGAAAGCGGCTCTCTGGTCTGTAACTGACGCTGAGGCTCGAAAGCGTGGGGAGCAAACAGG
ASV13	Bacteria	1	Bacteroidetes	1	Bacteroidia	1	Bacteroidales	1	Prevotellaceae	1	Prevotella	1	Prevotella_brevis	0.86	TACGGAAGGTCCAGGCGTTATCCGGATTTATTGGGTTTAAAGGGAGCGCAGGCGGTCTTATAAGCGTGACGTGAAATGCAGCGGCTCAACCGTATGATGTGCGTCGCGAACTGTAGGACTTGAGTGTATTCGATGTCAGCGGAATTTGTGGTGTAGCGGTGAAATGCTTAGATATCACGAAGAACTCCGATTGCGAAGGCAGCTGACAAGGCTACAACTGACGCTAAAGCTCGAAAGTGCGGGTATCGAACAGG
ASV14	Bacteria	1	Spirochaetes	1	Spirochaetia	1	Spirochaetales	1	Spirochaetaceae	1	Treponema	1	Treponema_parvum	0.32	CACGTAAGTTGCGAGCGTTGTTCGGAATTATTGGGCGTAAAGGGCATGTAGGCGGTTTTGCAAGCTTGGTGTGAAATGCCGGAGCTTAACTCCGGAATTGCGTTGAGAACTGCATAACTAGAGTCACTGAGGGGCAATCAGAATTCCAGGTGTAGGGGTGAAATCTGTAGATATCTGGAAGAATACCAATGGCGAAGGCAGGTTACCAGCAGATGACTGACGCTGAGGTGCGAAGGTGCGGGGAGCAAACAGG
ASV15	Bacteria	1	Campilobacterota	1	Campylobacteria	1	Campylobacterales	1	Helicobacteraceae	1	Helicobacter	1	Helicobacter_fennelliae	0.95	TACGGAGGGTGCAAGCGTTACTCGGAATCACTGGGCGTAAAGAGTGCGCAGGCGGGATAGCAAGTCAGATGTGAAATGCTATGGCTTAACCATAGAACTGCATTTGAAACTGTTATTCTAGAGTGTGGGAGAGGTAGGTGGAATTCTTGGTGTAGGGGTAAAATCCGTAGAGATCAAGAGGAATACTCATTGCGAAGGCGACCTACTGGAACATTACTGACGCTCATGCACGAAAGCGTGGGGAGCAAACAGG
ASV16	Bacteria	1	Spirochaetes	0.97	Spirochaetia	0.9409	Spirochaetales	0.9127	Spirochaetaceae	0.6663	Treponema	0.4597	Treponema_succinifaciens	0.2942	CACGTAAGGCGCAAGCGTTGTTCGGAATCATTGGGCGTAAAGGGCGTGTAGGCGGCCGCATAAGTCGGGAGTGAAAGGCGCGGGCTCAACCCGCGGACTGCTCCCGATACTGTGCGGCTCGAGTCCCCGTGGCGCGGCCGGAATTCCAGGTGTAGGGGTGAAATCTGTAGATATCTGGAAGAACACCGGTGGCGAAGGCGGGCCGCGAGCGGGAGACTGACGCTGAGGCGCGAAGGTGCGGGTAGCGAACAGG
ASV17	Bacteria	1	Spirochaetes	1	Spirochaetia	1	Spirochaetales	1	Spirochaetaceae	1	Treponema	1	Treponema_porcinum	0.33	CACGTAAGTTGCGAGCGTTGTTCGGAATTATTGGGCGTAAAGGGCATGTAGGCGGTTTTGCAAGCTTGGTGTGAAATGCCGGAGCTTAACTCCGGAATTGCGTTGAGAACTGCATGACTAGAGTCACTGAGGGGCAATCAGAATTCCAGGTGTAGGGGTGAAATCTGTAGATATCTGGAAGAATACCAATGGCGAAGGCAGGTTACCAGCAGATGACTGACGCTGAGGTGCGAAGGTGCGGGGAGCAAACAGG
ASV18	Bacteria	1	Bacteroidetes	1	Bacteroidia	0.86	Bacteroidales	0.7396	Paludibacteraceae	0.1701	Paludibacter	0.0391	Paludibacter_propionicigenes	0.0086	TACGGAGGATGCGAGCGTTATCCGGATTTATTGGGTTTAAAGGGTGCGTAGGCGGACGATTAAGTCAGCGGTGAAAGCGTGTGGCTCAACCATACCACTGCCGTTGAAACTGGTTGTCTTGAGTGTAAACGAGGTAGGCGGAATGTGATGTGTAGCGGTGAAATGCTTAGATATGTCACAGAACCCCGATTGCGAAGGCAGCTTACCAGGATACAACTGACGCTGAGGCACGAAAGCGTGGGTATCAAACAGG
ASV19	Bacteria	1	Bacteroidetes	1	Bacteroidia	1	Bacteroidales	1	Prevotellaceae	1	Prevotella	1	Prevotella_copri	0.98	TACGGAAGGTCCGGGCGTTATCCGGATTTATTGGGTTTAAAGGGAGCGTAGGCCGGAGATTAAGCGTGTTGTGAAATGTAGAGGCTCAACCTCTGCACTGCAGCGCGAACTGGTCTTCTTGAGTACGCACAACGTGGGCGGAATTCGTGGTGTAGCGGTGAAATGCTTAGATATCACGAAGAACTCCGATTGCGAAGGCAGCTCACGGGAGCGCAACTGACGCTGAAGCTCGAAAGTGCGGGTATCGAACAGG
ASV20	Bacteria	1	Spirochaetes	1	Spirochaetia	1	Spirochaetales	1	Spirochaetaceae	1	Treponema	1	Treponema_succinifaciens	1	CACGTAAGGCGCGAGCGTTGTTCGGAATCATTGGGCGTAAAGGGCGTGTAGGCGGCCCTGCAAGCCTGGCGTGAAATCCCGGGGCCCAACCCCGGAACCGCGCTGGGAACTGCTGGGCTTGAGCCGCTGTGGCGCAGCCGGAATTCCAGGTGTAGGGGTGAAATCTGTAGATATCTGGAAGAACACCGATGGCGAAGGCAGGCTGCGAGCGGACGGCTGACGCTGAGGCGCGAAGGCGCGGGGAGCGAACAGG
ASV21	Bacteria	1	Spirochaetes	1	Spirochaetia	1	Spirochaetales	1	Spirochaetaceae	1	Treponema	1	Treponema_bryantii	1	CACGTAAGTTGCGAGCGTTGTTCGGAATTATTGGGCGTAAAGGGCATGTAGGCGGTTATGCAAGTCTGGTGTGAAATGCCGGGGCTTAACCCCGGAACTGCGTTGGAAACTGCATGACTTGAGTCGCTGAGGGGCAGCCAGAATTCCAGGTGTAGGGGTGAAATCTGTAGATATCTGGAAGAATACCAATGGCGAAGGCAGGCTGCCAGCAGATGACTGACGCTGAGGTGCGAAGGTGCGGGGAGCAAACAGG
ASV22	Bacteria	1	Bacteroidetes	1	Bacteroidia	1	Bacteroidales	1	Prevotellaceae	1	Prevotella	1	Prevotella_copri	0.98	TACGGAAGGTCCGGGCGTTATCCGGATTTATTGGGTTTAAAGGGAGCGTAGGCCGGAGATTAAGCGTGTTGTGAAATGTAGTGGCTCAACCTCTGCACTGCAGCGCGAACTGGTCTTCTTGAGTACGCACAACGTGGGCGGAATTCGTGGTGTAGCGGTGAAATGCTTAGATATCACGAAGAACTCCGATTGCGAAGGCAGCTCACGGGAGCGCAACTGACGCTGAAGCTCGAAAGTGCGGGTATCGAACAGG
ASV23	Bacteria	1	Bacteroidetes	1	Bacteroidia	1	Bacteroidales	1	Prevotellaceae	1	Prevotella	1	Prevotella_copri	0.68	TACGGAAGGTCCGGGCGTTATCCGGATTTATTGGGTTTAAAGGGAGCGTAGGCCGCCTTTTAAGCGTGTTGTGAAATGTAGGTGCTCAACATCTGCACTGCAGCGCGAACTGGAGGGCTTGAGTACGCACAACGTGGGCGGAATTCGTGGTGTAGCGGTGAAATGCTTAGATATCACGAAGAACTCCGATTGCGAAGGCAGCTCACGGGAGCGCAACTGACGCTGAAGCTCGAAAGTGCGGGTATCGAACAGG
ASV24	Bacteria	1	Spirochaetes	0.97	Spirochaetia	0.9409	Spirochaetales	0.9127	Spirochaetaceae	0.8853	Treponema	0.7791	Treponema_porcinum	0.2026	CACGTAAGTTGCGAGCGTTGTTCGGAATTATTGGGCGTAAAGGGCATGTAGGCGGTTTTGCAAGCTTGGTGTGAAATACTGGAGCTTAACTCCAGAATTGCGTTGAGAACTGCATAACTAGAGTGACTGAGGGGCAATCAGAATTCCTGGTGTAGGGGTGAAATCTGTAGATATCAGGAAGAATACCGATGGCGAAGGCAGGTTGCCAGCAGATGACTGACGCTGAGGTGCGAAGGTGCGGGGAGCGAACAGG
ASV25	Bacteria	1	Spirochaetes	1	Spirochaetia	1	Spirochaetales	1	Spirochaetaceae	1	Treponema	1	Treponema_porcinum	0.32	CACGTAAGTTGCGAGCGTTGTTCGGAATTATTGGGCGTAAAGGGCATGTAGGCGGTTTTGCAAGCTTGGTGTGAAATGCCGGAGCTTAACTCCGGAATTGCGTTGAGAACTGCATAACTAGAGTCACTGAGGGGCAATCAGAATTCCAGGTGTAGGGGTGAAATCTGTAGATATCTGGAAGAATACCAATGGCGAAAGCAGGTTACCAGCAGATGACTGACGCTGAGGTGCGAAGGTGCGGGGAGCAAACAGG
ASV26	Bacteria	1	Bacteroidetes	1	Bacteroidia	1	Bacteroidales	1	Prevotellaceae	1	Prevotella	1	Prevotella_copri	0.98	TACGGAAGGTCCGGGCGTTATCCGGATTTATTGGGTTTAAAGGGAGCGTAGGCCGGAGATTAAGCGTGTTGTGAAATGTAGTTGCTCAACATCTGCACTGCAGCGCGAACTGGTTTCCTTGAGTACGCACAAAGTGGGCGGAATTCGTGGTGTAGCGGTGAAATGCTTAGATATCACGAAGAACTCCGATTGCGAAGGCAGCTCACTGGAGCGCAACTGACGCTGAAGCTCGAAAGTGCGGGTATCGAACAGG
ASV27	Bacteria	1	Firmicutes	1	Clostridia	1	Clostridiales	1	Lachnospiraceae	1	Lachnospiracea_incertae_sedis	0.24	Ruminococcus_gnavus	0.0576	TACGTATGGTGCAAGCGTTATCCGGATTTACTGGGTGTAAAGGGAGCGCAGACGGCATGGCAAGCCAGATGTGAAAGGTGGGGGCTCAACCCCCAAGCTGCATTTGGAACTGTCAAGCTAGAGTATCGGAGAGGTAAGTGGAATTCCTAGTGTAGCGGTGAAATGCGTAGATATTAGGAGGAACACCAGTGGCGAAGGCGGCTTACTGGACGATAACTGACGTTGAGGCTCGAAAGCGTGGGGAGCAAACAGG
ASV28	Bacteria	1	Bacteroidetes	1	Bacteroidia	1	Bacteroidales	1	Prevotellaceae	1	Prevotella	1	Prevotella_copri	0.95	TACGGAAGGTCCGGGCGTTATCCGGATTTATTGGGTTTAAAGGGAGCGTAGGCCGCAGGTTAAGCGTGTTGTGAAATGTAGGGGCTCAACCTCTGCACTGCAGCGCGAACTGGCTTGCTTGAGTACGCACAACGTGGGCGGAATTCGTGGTGTAGCGGTGAAATGCTTAGATATCACGAAGAACTCCGATTGCGAAGGCAGCTCACGGGAGCGCAACTGACGCTGAAGCTCGAAAGTGCGGGTATCGAACAGG
ASV29	Bacteria	1	Bacteroidetes	1	Bacteroidia	0.94	Bacteroidales	0.8836	Prevotellaceae	0.6892	Paraprevotella	0.4549	Paraprevotella_clara	0.2593	TACGGAAGATGCGAGCGTTATCCGGATTTATTGGGTTTAAAGGGAGCGTAGGCGGGCTGTTAAGTCAGCGGTCAAATGTCAGGGCCCAACCTTGGCATGCCGTTGATACTGGCGGCCTTGAGTTCACACAAGGAAGGTGGAATTCGTCGTGTAGCGGTGAAATGCTTAGATATGACGAAGAACTCCGATTGCGAAGGCAGCCTTCTGGGGTGTTACTGACGCTGAGGCTCGAAAGTGCGGGAATCAAACAGG
ASV30	Bacteria	1	Spirochaetes	1	Spirochaetia	1	Spirochaetales	1	Spirochaetaceae	1	Treponema	1	Treponema_bryantii	1	CACGTAAGTTGCGAGCGTTGTTCGGAATTATTGGGCGTAAAGGGTATGTAGGCGGTTCTGCAAGTCTGGTGTGAAATGCCGGGGCTCAACCCCGGAACTGCGTTGGAAACTGCAGGACTTGAATCGCTGAGGGGCAGCCAGAATTCCAGGTGTAGGGGTGAAATCTGTAGATATCTGGAAGAATACCAATGGCGAAGGCAGGCTGCCAGCAGATGATTGACGCTGAGGTACGAAGGTGCGGGGAGCAAACAGG
ASV31	Bacteria	1	Bacteroidetes	1	Bacteroidia	1	Bacteroidales	1	Prevotellaceae	1	Prevotella	1	Prevotella_copri	1	TACGGAAGGTCCGGGCGTTATCCGGATTTATTGGGTTTAAAGGGAGCGTAGGCCGGAGATTAAGCGTGTTGTGAAATGTAGGGGCTCAACCTCTGCACTGCAGCGCGAACTGGTTTCCTTGAGTACGCACAAAGTGGGCGGAATTCGTGGTGTAGCGGTGAAATGCTTAGATATCACGAAGAACTCCGATTGCGAAGGCAGCTCACTGGAGCGCAACTGACGCTGAAGCTCGAAAGTGCGGGTATCGAACAGG
ASV32	Bacteria	1	Firmicutes	1	Clostridia	1	Clostridiales	1	Ruminococcaceae	0.89	Butyricicoccus	0.7832	Butyricicoccus_porcorum	0.5326	TACGTAGGGAGCAAGCGTTATCCGGATTTACTGGGTGTAAAGGGCGAGTAGGCGGATTGGCAAGTTGGGAGTGAAATGTCGGGGCTTAACCCCGGAACTGCTTCCAAAACTGTTGATCTTGAGTGATGGAGAGGCAGGCGGAATTCCCAGTGTAGCGGTGAAATGCGTAGATATTGGGAGGAACACCAGTGGCGAAGGCGGCCTGCTGGACATTAACTGACGCTGAGGAGCGAAAGCGTGGGGAGCAAACAGG
ASV33	Bacteria	1	Firmicutes	1	Clostridia	0.97	Clostridiales	0.9409	Ruminococcaceae	0.8186	Sporobacter	0.1637	Sporobacter_termitidis	0.0327	TACGTAGGTTGCAAGCGTTGTCCGGATTTACTGGGTGTAAAGGGCGTGTAGGCGGAGATGCAAGTTAGGAGTGAAATCTATGGGCTCAACCCATAAACTGCTTCTAAAACTGTATCCCTTGAGTATCGGAGAGGCAAGCGGAATTCCTAGTGTAGCGGTGAAATGCGTAGATATTAGGAGGAACACCAGTGGCGAAGGCGGCTTGCTGGACGACAACTGACGCTGAGGCGCGAAAGCGTGGGGAGCAAACAGG
ASV34	Bacteria	1	Bacteroidetes	1	Bacteroidia	0.94	Bacteroidales	0.8836	Muribaculaceae	0.3976	Duncaniella	0.1511	Duncaniella_dubosii	0.0408	TACGGAGGATGCGAGCGTTATCCGGATTTATTGGGTTTAAAGGGTGCGCAGGCGGCGCGCCAAGTCAGCGGTCAAAGTTCCGGGCTCAACCCGGTGTCGCCGTTGAAACTGGCGTGCTCGAGTGCGTGCGAGGAAGGCGGAATGCGTTGTGTAGCGGTGAAATGCATAGATATGACGCAGAACTCCGATTGCGAAGGCAGCTTTCCAGCGCGCTACTGACGCTGAGGCACGAAAGCGTGGGGATCGAACAGG
ASV35	Bacteria	1	Firmicutes	1	Clostridia	0.99	Clostridiales	0.9801	Ruminococcaceae	0.8331	Sporobacter	0.15	Sporobacter_termitidis	0.027	TACGTAGGTTGCAAGCGTTGTCCGGATTTACTGGGTGTAAAGGGCGTGTAGGCGGAGATGCAAGTTGGGAGTGAAATCCATGGGCTCAACCCATGAACTGCTCTCAAAACTGTATCCCTTGAGTATCGGAGAGGCAAGCGGAATTCCTAGTGTAGCGGTGAAATGCGTAGATATTAGGAGGAACACCAGTGGCGAAGGCGGCTTGCTGGACGACAACTGACGCTGAGGCGCGAAAGCGTGGGGAGCAAACAGG
ASV36	Archaea	1	Euryarchaeota	1	Thermoplasmata	0.99	Methanomassiliicoccales	0.9405	Methanomassiliicoccaceae	0.8935	Methanomassiliicoccus	0.8488	Methanomassiliicoccus_luminyensis	0.8064	TACCTGCAGCCCAAGTGGTGGTCGATTTTATTGAGTCTAAAACGTTCGTAGCCGGTCTGATAAATCCTTGGGTAAATCGGGAAGCTTAACTTTCCGACTTCCGAGGAGACTGTCAGACTTGGGACCGGGAGAGGCAAGAGGTACTTCTGGGGTAGGGGTAAAATCCTGTAATCCTAGAAGGACCACCGGTGGCGAAGGCGTCTTGCTAGAACGGATCCGACGGTGAGGGACGAAGCCCTGGGTCGCAAACGGG
ASV37	Bacteria	1	Bacteroidetes	1	Bacteroidia	1	Bacteroidales	1	Prevotellaceae	0.99	Prevotella	0.9801	Prevotella_rara	0.1862	TACGGAAGGTCCAGGCGTTATCCGGATTTATTGGGTTTAAAGGGAGCGTAGGCCGCCCCTTAAGCGTGTTGTGAAATGCCGCGGCTCAACCGTGGCACTGCAGCGCGAACTGGGGGGCTTGAGTGCACGCAACGCAGGCGGAATTCGTGGTGTAGCGGTGAAATGCTTAGATATCACGAAGAACTCCGATTGCGAAGGCAGCTTGCGGGAGTGCGACTGACGCTGAAGCTCGAAGGTGCGGGTATCGAACAGG
ASV40	Bacteria	1	Firmicutes	1	Negativicutes	1	Acidaminococcales	1	Acidaminococcaceae	1	Phascolarctobacterium	0.99	Phascolarctobacterium_succinatutens	0.9504	TACGTAGGTGGCGAGCGTTGTCCGGAATTATTGGGCGTAAAGAGCATGTAGGCGGTCTTTTAAGTCTGGAGTGAAAATGCGGGGCTCAACCCCGTATGGCTCTGGATACTGGAGGACTTGAGTGCAGGAGAGGAAAGGGGAATTCCCAGTGTAGCGGTGAAATGCGTAGATATTGGGAGGAACACCAGTGGCGAAGGCGCCTTTCTGGACTGTGTCTGACGCTGAGATGCGAAAGCCAGGGTAGCGAACGGG
ASV41	Bacteria	1	Fibrobacteres	1	Fibrobacteria	1	Fibrobacterales	1	Fibrobacteraceae	1	Fibrobacter	1	Fibrobacter_succinogenes	1	TACGAGGGGTGCAAGCGTTGTTCGGAATCACTGGGCGTAAAGGGAGCGTAGGCGGAGATGCAAGCGGACTGTACAATACCGGGGCCCAACCCCGGACCTGCAGTTCGGACTGCACCTCTTGGATAGTTCAGGGGCAGGCGGAATTCCTGGTGTAGCGGTGGAATGCGTAGAGATCAGGAAGAACACCGATGGCGAAGGCAGCCTGCTGGGGACTCATCGACGCTGAGGCTCGAAAGTGCGGGTAGCAAACAGG
ASV42	Bacteria	1	Bacteroidetes	1	Bacteroidia	0.81	Bacteroidales	0.6561	Paludibacteraceae	0.105	Paludibacter	0.0168	Paludibacter_jiangxiensis	0.0022	TACGGAGGATGCGAGCGTTATCCGGATTTATTGGGTTTAAAGGGTGCGTAGGCGGGGTGTCAAGTCAGCGGTTAAATAGTCCGGCTCAACCGGTCTTCGCCGTTGAAACTGGCATTCTTGAGTGCGAACGAGGCAGGCGGAATGTGTTGTGTAGCGGTGAAATGCTTAGATATGACACAGAACACCGATTGCGAAGGCAGCTTGCCAGCACGCTACTGACGCTGAGGCACGAAAGCGTGGGGATCGAACAGG
ASV43	Bacteria	1	Firmicutes	0.99	Clostridia	0.9504	Clostridiales	0.9124	Ruminococcaceae	0.7208	Pseudobacteroides	0.1514	Pseudobacteroides_cellulosolvens	0.0318	TACGTAGGTTGCAAGCGTTGTCCGGATTTACTGGGTGTAAAGGGCGTGTAGGCGGAGATGCAAGTTGGGAGTGAAATCCCGGGGCTCAACCCCGGAACTGCTCTCAAAACTGTATCCCTTGAGTATCGGAGAGGCAAGCGGAATTCCTAGTGTAGCGGTGAAATGCGTAGATATTAGGAGGAACACCAGTGGCGAAGGCGGCTTGCTGGACGACAACTGACGCTGAGGCGCGAAAGCGTGGGGAGCAAACAGG
ASV44	Bacteria	1	Bacteroidetes	1	Bacteroidia	1	Bacteroidales	1	Prevotellaceae	1	Prevotella	1	Prevotella_copri	1	TACGGAAGGTCCGGGCGTTATCCGGATTTATTGGGTTTAAAGGGAGCGTAGGCCGGAGATTAAGCGTGTTGTGAAATGTAGATGCTCAACATCTGAACTGCAGCGCGAACTGGTTTCCTTGAGTACGCACAAAGTGGGCGGAATTCGTGGTGTAGCGGTGAAATGCTTAGATATCACGAAGAACTCCGATTGCGAAGGCAGCTCACTGGAGCGCAACTGACGCTGAAGCTCGAAAGTGCGGGTATCGAACAGG
ASV45	Bacteria	1	Bacteroidetes	1	Bacteroidia	1	Bacteroidales	1	Prevotellaceae	1	Prevotella	1	Prevotella_copri	1	TACGGAAGGTCCGGGCGTTATCCGGATTTATTGGGTTTAAAGGGAGCGTAGGCCGGAGATTAAGCGTGTTGTGAAATGTAGGTGCTCAACATCTGCACTGCAGCGCGAACTGGTTTCCTTGAGTACGCACAAAGTGGGCGGAATTCGTGGTGTAGCGGTGAAATGCTTAGATATCACGAAGAACTCCGATTGCGAAGGCAGCTCACTGGAGCGCAACTGACGCTGAAGCTCGAAAGTGCGGGTATCGAACAGG
ASV46	Bacteria	1	Bacteroidetes	1	Bacteroidia	0.5	Bacteroidales	0.25	Rikenellaceae	0.065	Millionella	0.0091	Millionella_massiliensis	0.0013	TACGGAGGATTCGAGCGTTATCCGGATTTATTGGGTTTAAAGGGTGCGTAGGCGGTTAAATAAGTTTGAGGTAAAAGACCATTGCTCAACAGTGGCACGCCTTGAAAACTGTTTGACTAGGAAGTAAACGGCGCAGGCGGAATGAATCAAGTAGCGGTGACATGCATAGATATGATTCAGAACACCGATCGCGAAGGCAGCTTGCGAGGATACGATTGACGCTGATGCACGAAAGCGTGGGTATCGAACAGG
ASV47	Bacteria	1	Firmicutes	0.88	Clostridia	0.5456	Clostridiales	0.3383	Clostridiaceae 1	0.1421	Clostridium sensu stricto	0.0455	Clostridium_acidisoli	0.0018	TACGTAGGGGGCAAGCGTTGTCCGGAATGACTGGGCGTAAAGGGTGTGTAGGCGGTTTAGCAAGTTGAAAGTGTAATACCGGGGCTTAACTCCGGTGCTGCTTTCAAAACTGTTAGACTTGAGTGCAGTAGAGAAGAGTGGAATTCCTAGTGTAGCGGTGGAATGCGTAGAGATTAGGAAGAACACCAGAGGCGAAGGCGGCTCTTTGGACTGTAACTGACGCTGAGGCACGAAAGTGTGGGGAGCAAACAGG
ASV48	Bacteria	1	Firmicutes	1	Clostridia	1	Clostridiales	1	Lachnospiraceae	1	Kineothrix	0.54	Kineothrix_alysoides	0.2916	TACGTAGGGGGCAAGCGTTATCCGGATTTACTGGGTGTAAAGGGAGCGTAGACGGCAAGGCAAGTCTGAAGTGAAAGCCCGGGGCTTAACCCCGGGACTGCTTTGGAAACTGTCAGGCTAGAGTGCAGGAGAGGTAAGTGGAATTCCTAGTGTAGCGGTGAAATGCGTAGATATTAGGAGGAACACCAGTGGCGAAGGCGGCTTACTGGACTGTAACTGACGTTGAGGCTCGAAAGCGTGGGGAGCAAACAGG
ASV49	Bacteria	1	Firmicutes	1	Clostridia	1	Clostridiales	1	Ruminococcaceae	0.93	Ruminococcus	0.837	Ruminococcus_flavefaciens	0.4018	TACGTAGGGAGCAAGCGTTATCCGGAATTACTGGGTGTAAAGGGAGTGTAGGCGGGACTGTAAGTCAGATGTGAAATATGCCGGCTCAACTGGCAGACTGCATTTGAAACTGTGGTTCTTGAGTGAAGTAGAGGTAAGCGGAATTCCTGGTGTAGCGGTGAAATGCGTAGATATCAGGAGGAACATCAGTGGCGAAGGCGGCTTACTGGGCTTTAACTGACGCTGAGGCTCGAAAGCGTGGGGAGCAAACAGG
ASV50	Bacteria	1	Proteobacteria	0.49	Deltaproteobacteria	0.2254	Bdellovibrionales	0.0811	Bdellovibrionaceae	0.0292	Vampirovibrio	0.0105	Vampirovibrio_chlorellavorus	0.0038	TACGGAGGGTGCAAGCGTTGTCCGGAATCATTGGGCGTAAAGAGTTCGTAGGCGGTATGTAAAGTCCGGTGTTAAATCCCGAAGCTCAACTTCGGCATGGCACTGGATACTTGCAAACTAGAATGCGGTAGAGGTAAAGGGAATTCCTGGTGTAGCGGTGAAATGCGTAGATATCAGGAGGAACATCGGTGGCGAAAGCGCTTTACCGGGCCGTTATTGACGCTGAGGAACGAAAGCCGGGGTAGCAAATGGG
ASV51	Bacteria	1	Proteobacteria	0.38	Deltaproteobacteria	0.057	Bdellovibrionales	0.004	Bdellovibrionaceae	0.0003	Vampirovibrio	0	Vampirovibrio_chlorellavorus	0	TACGGAGGGTGCAAGCGTTGTCCGGAATCATTGGGCGTAAAGCGTTCGTAGGCGGCACGTTAAGTCTGGTGTCAAAGCCCGGGGCTCAACTCCGGATCGGCATTGGATACTGGCGAGCTTGAATGCGGCAGAGGTAAAGGGAATTCCTGGTGGAGCGGTGAAATGCTAAGATATCAGGAGGAACATCAGAGGCGAAAGCGCTTTACCGGGCCGTAATTGACGCTGAGGAACGAAAGCCGGGGTAGCAAATGGG
ASV52	Bacteria	1	Spirochaetes	1	Spirochaetia	1	Spirochaetales	1	Spirochaetaceae	1	Treponema	1	Treponema_bryantii	0.94	CACGTAAGTTGCGAGCGTTGTTCGGAATTATTGGGCGTAAAGGGCATGTAGGCGGTATTGCAAGCCTGGTGTGAAAGGCGGGGGCTCAACCCCTGGACTGCGCTGGGAACTGCATTACTAGAGTCGCTGAGGGGCAATCAGAATTCCAGGTGTAGGGGTGAAATCTGTAGATATCTGGAAGAATACCAATGGCGAAGGCAGGTTGCCAGCAGATGACTGACGCTGAGGTGCGAAGGTGCGGGGAGCAAACAGG
ASV53	Bacteria	1	Firmicutes	1	Clostridia	1	Clostridiales	1	Lachnospiraceae	1	Kineothrix	0.24	Kineothrix_alysoides	0.0576	TACGTAGGGGGCAAGCGTTATCCGGATTTACTGGGTGTAAAGGGAGCGTAGACGGCAAAGCAAGTCTGAAGTGAAAGCCCCGGGCTCAACCCGGGAACTGCTTTGGAAACTGTTTAGCTAGAGTGCAGGAGAGGTAAGTGGAATTCCTAGTGTAGCGGTGAAATGCGTAGATATTAGGAGGAACACCAGTGGCGAAGGCGGCTTACTGGACTGTAACTGACGTTGAGGCTCGAAAGCGTGGGGAGCAAACAGG
ASV54	Bacteria	1	Bacteroidetes	1	Bacteroidia	0.96	Bacteroidales	0.9216	Prevotellaceae	0.7188	Paraprevotella	0.4529	Paraprevotella_clara	0.24	TACGGAAGATGCGAGCGTTATCCGGATTTATTGGGTTTAAAGGGAGCGTAGGCGGGCTGTTAAGTCAGCGGTCAAATGTCAGGGCCCAACCTTGGCATGCCGTTGATACTGGTGGCCTTGAGTTCACACAAGGAAGGTGGAATTCGTCGTGTAGCGGTGAAATGCTTAGATATGACGAAGAACTCCGATTGCGAAGGCAGCCTTCTGGGGTGTTACTGACGCTGAGGCTCGAAAGTGCGGGAATCAAACAGG
ASV55	Bacteria	1	Firmicutes	1	Negativicutes	1	Acidaminococcales	1	Acidaminococcaceae	1	Phascolarctobacterium	1	Phascolarctobacterium_succinatutens	1	TACGTAGGTGGCGAGCGTTGTCCGGAATTATTGGGCGTAAAGAGCATGTAGGCGGTTTTTTAAGTCTGGAGTGAAAATGCGGGGCTCAACCCCGTATGGCTCTGGATACTGGAAGACTTGAGTGCAGGAGAGGAAAGGGGAATTCCCAGTGTAGCGGTGAAATGCGTAGATATTGGGAGGAACACCAGTGGCGAAGGCGCCTTTCTGGACTGTGTCTGACGCTGAGATGCGAAAGCCAGGGTAGCGAACGGG
ASV56	Bacteria	1	Firmicutes	1	Clostridia	1	Clostridiales	1	Ruminococcaceae	1	Faecalibacterium	1	Faecalibacterium_prausnitzii	1	AACGTAGGTCACAAGCGTTGTCCGGAATTACTGGGTGTAAAGGGAGCGCAGGCGGGAAGACAAGTTGGAAGTGAAATCCATGGGCTCAACCCATGAACTGCTTTCAAAACTGTTTTTCTTGAGTAGTGCAGAGGTAGGCGGAATTCCCGGTGTAGCGGTGGAATGCGTAGATATCGGGAGGAACACCAGTGGCGAAGGCGGCCTACTGGGCACCAACTGACGCTGAGGCTCGAAAGTGTGGGTAGCAAACAGG
ASV57	Bacteria	1	Firmicutes	0.99	Clostridia	0.9504	Clostridiales	0.9124	Ruminococcaceae	0.7208	Pseudobacteroides	0.1946	Pseudobacteroides_cellulosolvens	0.0525	TACGTAGGTTGCAAGCGTTGTCCGGATTTACTGGGTGTAAAGGGCGTGTAGGCGGAGATGCAAGTTGGGAGTGAAATCCCGGGGCTCAACCCCGGAACTGCTTTCAAAACTGCATCCCTTGAGTATCGGAGAGGCAAGCGGAATTCCTAGTGTAGCGGTGAAATGCGTAGATATTAGGAGGAACACCAGTGGCGAAGGCGGCTTGCTGGACGACAACTGACGCTGAGGCGCGAAAGCGTGGGGAGCAAACAGG
ASV58	Bacteria	1	Firmicutes	0.77	Clostridia	0.5698	Clostridiales	0.4217	Christensenellaceae	0.0885	Christensenella	0.0186	Christensenella_massiliensis	0.0032	TACGTAGGGGGCGAGCGTTGTCCGGAATGACTGGGCGTAAAGGGTGTGTAGGTGGTTTGATAAGTTAGATGTGTAATACCCAGGGCTTAACTCGGGTGCTGCATCTAAAACTGTTAGACTTGAGTACTGGAGAGGATAGTGGAATTCCTAGTGTAGCGGTGGAATGCGTAGATATTAGGAGGAACATCAGTGGCGAAGGCGACTATCTGGACAGCAACTGACACTGAGGCACGAAAGCGTGGGGAGCAAACAGG
ASV59	Bacteria	1	Spirochaetes	0.74	Spirochaetia	0.5476	Spirochaetales	0.4052	Spirochaetaceae	0.2472	Marispirochaeta	0.0445	Marispirochaeta_associata	0.0067	CACGTAAGGCGCAAGCGTTGTTCGGAATTATTGGGCGTAAAGGGCGTGTAGGCGGCCTGTCAAGTCCCGCGTGAAAGACCGGAGCTCAACTCCGGAGCTGCGCGGGAAACTGGCGGGCTCGAGCCAGCGAAGCGGGACCGGAATTCCTGGTGTAGGGGTGAAATCTGCAGATATCAGGAAGAACACCGGTGGCGAAGGCAGGTCCCGGGCGCATGGCTGACGCTGAGGCGCGAAGGTGCGGGGAGCAAACAGG
ASV60	Bacteria	1	Firmicutes	0.97	Clostridia	0.9312	Clostridiales	0.8567	Ruminococcaceae	0.5826	Colidextribacter	0.134	Colidextribacter_massiliensis	0.0308	TACGTAGGTGGCGAGCGTTATCCGGAATTACTGGGTGTAAAGGGTGTGTAGGCGGGCAAACAAGTCAGATGTGAAAACTATGGGCTTAACCCATAGCCTGCATTTGAAACTGTATGTCTTGAGGATGGGAGAGGTAAATGGAATTCCCGGTGTAGCGGTGAAATGCGTAGATATCGGGAGGAACACCAGTGGCGAAGGCGGTTTACTGGACCATTACTGACGCTGAGACACGAAAGCGTGGGGAGCAAACAGG
ASV61	Bacteria	1	Firmicutes	1	Clostridia	1	Clostridiales	1	Lachnospiraceae	1	Kineothrix	0.27	Kineothrix_alysoides	0.0729	TACGTAGGGGGCAAGCGTTATCCGGATTTACTGGGTGTAAAGGGAGCGTAGACGGCATGGCAAGTCTGAAGTGAAATGCGGGGGCTCAACCCCTGAACTGCTTTGGAAACTGTCAGGCTGGAGTGCAGGAGAGGTAAGTGGAATTCCTAGTGTAGCGGTGAAATGCGTAGATATTAGGAGGAACACCAGTGGCGAAGGCGGCTTACTGGACTGTAACTGACGTTGAGGCTCGAAAGCGTGGGGAGCAAACAGG
ASV62	Archaea	1	Euryarchaeota	1	Thermoplasmata	1	Methanomassiliicoccales	1	Methanomassiliicoccaceae	1	Methanomassiliicoccus	1	Methanomassiliicoccus_luminyensis	1	TACCTGCAGCCCAAGTGGTGGTCGATTTTATTGAGTCTAAAACGTTCGTAGCCGGTCTGGTAAATCCTTGGGTAAATCGGGGAGCTCAACTTTCCGAATTCCGAGGAGACTGCCAGACTTGGGACCGGGAGAGGCTAGAGGTACTTCTGGGGTAGGGGTAAAATCCTGTAATCCTAGAAGGACCACCGGTGGCGAAGGCGTCTAGCTAGAACGGATCCGACGGTGAGGGACGAAGCCCTGGGTCGCAAACGGG
ASV63	Bacteria	1	Firmicutes	1	Clostridia	1	Clostridiales	1	Ruminococcaceae	1	Dysosmobacter	0.25	Dysosmobacter_welbionis	0.0625	TACGTAGGTGGCAAGCGTTGTCCGGATTTACTGGGTGTAAAGGGCGTGCAGCCGGGAATGCAAGTCAGATGTGAAATCCATGGGCTTAACCCATGAACTGCATTTGAAACTGTATTTCTTGAGTACTGGAGAGGCAATCGGAATTCCTAGTGTAGCGGTGAAATGCGTAGATATTAGGAGGAACACCAGTGGCGAAGGCGGATTGCTGGACAGCAACTGACGGTGAGGCGCGAAAGTGTGGGGAGCAAACAGG
ASV64	Bacteria	1	Bacteroidetes	0.86	Sphingobacteriia	0.2064	Sphingobacteriales	0.0495	Sphingobacteriaceae	0.0119	Olivibacter	0.0023	Olivibacter_soli	0.0002	TACGGAGGGTGCAGGCGTTATCCGGAATTATTAGGTTTAAAGGGTGCGCAGGCGGACAGTTAAGTCGGCGGTGAAATACCGGGGCCCAACCCCGGGGCTGCCATCGATACTGACAGTCTTGAGTGCGGACGAGGAAGGCGGAATGTGGCGTGTAGCGGTGAAATGCTTAGATATGCCACAGAACACCGATTGCGAAGGCAGCCTTCCAGTGCGCCACTGACGCTCATGCACGAAAGCGCGGGTAGCGAACAGG
ASV65	Bacteria	1	Spirochaetes	1	Spirochaetia	1	Spirochaetales	1	Spirochaetaceae	1	Treponema	0.98	Treponema_porcinum	0.7742	CACGTAAGTTGCGAGCGTTGTTCGGAATTATTGGGCGTAAAGGGCATGTAGGCGGTAATACAAGCTTGGTGTGAAATACCTGGGCTTAACTCAGGAACTGCGTTGAGAACTGTATTACTAGAGTAGCTGAGGGGCAACCGGAATTCCAGGTGTAGGGGTGAAATCTGTAGATATCTGGAAGAACACCGATGGCGAAGGCAGGTTGCCAGCAGATTACTGACGCTGAGGTGCGAAGGTGCGGGGAGCGAACAGG
ASV66	Bacteria	1	Proteobacteria	1	Betaproteobacteria	0.99	Burkholderiales	0.5544	Burkholderiaceae	0.2273	Paraburkholderia	0.0477	Paraburkholderia_oxyphila	0.0057	TACGTAGGGTGCGAGCGTTAATCGGAATTACTGGGCGTAAAGCGTGTGCAGGTGGTTTTATAAGACAGTTGTGAAATCCCCGGGCTTAACCTGGGAATGGCGGCTGTGACTGTAAGGCTAGAGTATGGCAGAGGGGGGTGGAATTCCACGTGTAGCAGTGAAATGCGTAGAGATGTGGAGGAACACCGATGGCGAAGGCAGCCCCCTGGGCTGATACTGACACTCATACACGAAAGCGTGGGGAGCAAACAGG
ASV67	Bacteria	1	Firmicutes	1	Bacilli	1	Lactobacillales	1	Lactobacillaceae	1	Lactobacillus	0.99	Lactobacillus_ultunensis	0.3663	TACGTAGGTGGCAAGCGTTGTCCGGATTTATTGGGCGTAAAGCGAGCGCAGGCGGAAAAATAAGTCTAATGTGAAAGCCCTCGGCTTAACCGAGGAACTGCATCGGAAACTGTTTTTCTTGAGTGCAGAAGAGGAGAGTGGAACTCCATGTGTAGCGGTGGAATGCGTAGATATATGGAAGAACACCAGTGGCGAAGGCGGCTCTCTGGTCTGCAACTGACGCTGAGGCTCGAAAGCATGGGTAGCGAACAGG
ASV68	Bacteria	1	Bacteroidetes	1	Bacteroidia	0.88	Bacteroidales	0.7744	Paludibacteraceae	0.2091	Paludibacter	0.0565	Paludibacter_propionicigenes	0.0135	TACGGAGGATGCGAGCGTTATCCGGATTTATTGGGTTTAAAGGGTGCGTAGGCGGACTGTTAAGTCAGCGGTGAAAGCGTGTGGCTCAACCATACCACTGCCGTTGAAACTGGCGGTCTTGAGTGTAAACGATGTAGGCGGAATGTGATGTGTAGCGGTGAAATGCTTAGATATGTCACAGAACCCCGATTGCGAAGGCAGCTTACAAGGATACAACTGACGCTGAGGCACGAAAGCGTGGGTATCAAACAGG
ASV69	Bacteria	1	Bacteroidetes	1	Sphingobacteriia	0.49	Sphingobacteriales	0.2401	Sphingobacteriaceae	0.1176	Parapedobacter	0.0282	Parapedobacter_soli	0.0045	TACGGGGGATGCGAGCGTTATCCGGATTTATTGGGTTTAAAGGGTGCGTAGGCGGGGTGGTAAGTCAGCCGTGAAATGTCCACGCTCAACGTGGAACGTGCGTTTGATACTGCCGTCCTTGAATGCGGATGCCGTGGGAGGAATGTGTGGTGTAGCGGTGAAATGCATAGATATCACACAGAACACCGATTGCGAAGGCATCTCACGAATCCGCAATTGACGCTGAGGCACGAAAGCGCGGGTATCGAACAGG
ASV70	Bacteria	1	Bacteroidetes	1	Bacteroidia	0.96	Bacteroidales	0.9216	Prevotellaceae	0.5714	Prevotella	0.3143	Prevotella_rara	0.0534	TACGGAAGGTCCGGGCGTTATCCGGATTTATTGGGTTTAAAGGGAGCGCAGGCGGAGAATCAAGCCAGCCGTCAAATCGCGGGGCTCAACCCCGCGCAGCGGTTGGAACTGGTTCCCTTGATTGCGGGAGAAGAAGGCGGAACTCGTGGTGTAGCGGTGAAATGCATAGATATCACGAAGAACTCCGATTGCGAAGGCAGCCTTCCGGCCCGCCAATGACGCTCATGCTCGAAGGCGCGGGTATCAAACAGG
ASV71	Bacteria	1	Firmicutes	0.93	Clostridia	0.8556	Clostridiales	0.7786	Ruminococcaceae	0.109	Monoglobus	0.0087	Monoglobus_pectinilyticus	0.0007	TACGTAGGGGGCAAGCGTTGTCCGGAATGACTGGGCGTAAAGGGTGTGTAGGCGGTTTTACAAGTTAGATGTGAAATACCCAGGGCTTAACTCGGGTGCTGCATCTAAGACTGTAAGACTTGAGTGTCGGAGAGGTAAATGGAATTCCTAGTGTAGCGGTGGAATGCGTAGATATTAGGAGGAACACCAGTGGCGAAGGCGATTTACTGGACGATAACTGACGCTGAGGCACGAAAGCGTGGGGAGCAAACAGG
ASV72	Bacteria	1	Firmicutes	1	Clostridia	0.99	Clostridiales	0.9801	Ruminococcaceae	0.9507	Oscillibacter	0.5134	Oscillibacter_ruminantium	0.1797	TACGTAGGTGGCAAGCGTTGTCCGGATTTACTGGGTGTAAAGGGCGTGTAGCCGGGAGGGCAAGTCAGATGTGAAATCCACGGGCTCAACTCGTGAACTGCATTTGAAACTACTCTTCTTGAGTATCGGAGAGGCAATCGGAATTCCTAGTGTAGCGGTGAAATGCGTAGATATTAGGAGGAACACCAGTGGCGAAGGCGGATTGCTGGACGACAACTGACGGTGAGGCGCGAAAGCGTGGGGAGCAAACAGG
ASV73	Bacteria	1	Bacteroidetes	1	Bacteroidia	0.75	Bacteroidales	0.5625	Barnesiellaceae	0.1237	Barnesiella	0.0248	Barnesiella_viscericola	0.0042	TACGGAGGATGCGAGCGTTATCCGGATTTATTGGGTTTAAAGGGTGCGTAGGCGGAGCGCCAAGTCAGCGGTCAAATTGTCCGGCTCAACCGGGCCACGCCGTTGAAACTGGCGTCCTTGAGTGCGAACGAGGCAGGCGGAATGTGTCGTGTAGCGGTGAAATGCTTAGATATGACACAGAACACCGATTGCGAAGGCAGCTTGCCAGCACGCAACTGACGCTGAGGCACGAAAGCGTGGGGATCGAACAGG
ASV74	Bacteria	1	Firmicutes	0.98	Clostridia	0.9604	Clostridiales	0.8932	Ruminococcaceae	0.6342	Colidextribacter	0.1649	Colidextribacter_massiliensis	0.0429	TACGTAGGTGGCGAGCGTTATCCGGAATTACTGGGTGTAAAGGGTGTGTAGGCGGGCAGACAAGTCAGATGTGAAAACTATGGGCTTAACCCATAGCCTGCATTTGAAACTGTATGTCTTGAGGATGGGAGAGGTAAATGGAATTCCCGGTGTAGCGGTGAAATGCGTAGATATCGGGAGGAACACCAGTGGCGAAGGCGGTTTACTGGACCATTACTGACGCTGAGACACGAAAGCGTGGGGAGCAAACAGG
ASV75	Bacteria	1	Firmicutes	1	Clostridia	1	Clostridiales	1	Peptostreptococcaceae	1	Intestinibacter	0.97	Intestinibacter_bartlettii	0.9409	TACGTAGGGGGCTAGCGTTATCCGGATTTACTGGGCGTAAAGGGTGCGTAGGCGGTCTTTTAAGTCAGGAGTGAAAGGCTACGGCTCAACCGTAGTAAGCTCTTGAAACTGGAGGACTTGAGTGCAGGAGAGGAGAGTGGAATTCCTAGTGTAGCGGTGAAATGCGTAGATATTAGGAGGAACACCAGTAGCGAAGGCGGCTCTCTGGACTGTAACTGACGCTGAGGCACGAAAGCGTGGGGAGCAAACAGG
ASV76	Bacteria	1	Proteobacteria	0.49	Deltaproteobacteria	0.1617	Bdellovibrionales	0.0469	Bdellovibrionaceae	0.0136	Vampirovibrio	0.0039	Vampirovibrio_chlorellavorus	0.0011	TACGGAGGGTGCAAGCGTTGTCCGGAATCATTGGGCGTAAAGAGTTCGTAGGTGGTTTGTTAAGTCTGGTGTCAAAGCCCGAAGCTCAACTTCGGTTCGGCATCGGATACTGGCAGACTAGAATGCGGTAGAGGTAAAGGGAATTCCTGGTGTAGCGGTGAAATGCGTAGATATCAGGAGGAACATCGGTGGCGTAAGCGCTTTACTGGGCCGTAATTGACACTGAGGAACGAAAGCCGGGGTAGCAAATGGG
ASV77	Bacteria	1	Firmicutes	1	Clostridia	1	Clostridiales	1	Ruminococcaceae	0.98	Clostridium IV	0.6762	Eubacterium_siraeum	0.4666	TACGTAGGTGGCGAGCGTTGTCCGGAATTACTGGGTGTAAAGGGAGTGTAGGCGGGAATGCAAGTCAGAAGTGAAAACTATGGGCTCAACCCATAGCCTGCTTTTGAAACTGTATTTCTTGAGTGAAGCAGAGGCAAGCGGAATTCCTAGTGTAGCGGTGAAATGCGTAGATATTAGGAGGAACACCAGTGGCGAAGGCGGCTTGCTGGGCTTTTACTGACGCTGAGGCTCGAAAGCGTGGGGAGCAAACAGG
ASV78	Bacteria	1	Firmicutes	1	Negativicutes	1	Veillonellales	1	Veillonellaceae	1	Dialister	1	Dialister_succinatiphilus	0.81	TACGTAGGTGGCAAGCGTTGTCCGGAATTATTGGGCGTAAAGCGCGCGCAGGCGGTTTTCTAAGTCCATCTTAAAAGTGCGGGGCTTAACCCCGTGATGGGATGGAAACTGGAAGACTGGAGTATCGGAGAGGAAAGTGGAATTCCTAGTGTAGCGGTGAAATGCGTAGAGATTAGGAAGAACACCGGTGGCGAAGGCGACTTTCTGGACGACAACTGACGCTGAGGCGCGAAAGCGTGGGGAGCAAACAGG
ASV79	Bacteria	1	Proteobacteria	0.64	Deltaproteobacteria	0.3264	Bdellovibrionales	0.1534	Bdellovibrionaceae	0.0721	Vampirovibrio	0.0339	Vampirovibrio_chlorellavorus	0.0159	TACGGGGGGTGCAAGCGTTGTCCGGAATCATTGGGCGTAAAGAGTTCGTAGGTGGTTTGTTAAGTCTGGTGTTAAATGCAGAGGCTCAACCTCTGTTCGGCACTGGATACTGGCAGACTTGAATGCGGTAGAGGTAAAGGGAATTCCTGGTGTAGCGGTGAAATGCATAGATATCAGGAGGAACATCGGTGGCGTAAGCGCTTTACTGGGCCGTAATTGACACTGAGGAACGAAAGCCAGGGTAGCAAATGGG
ASV80	Bacteria	1	Firmicutes	0.71	Clostridia	0.5041	Clostridiales	0.3579	Ruminococcaceae	0.0966	Intestinimonas	0.0097	Intestinimonas_massiliensis	0.001	TACGTAGGTGGCGAGCGTTATCCGGATTTACTGGGTGTAAAGGGTGTGTAGGCGGGACTGCAAGTCGGATGTGAAAATCACAGGCTTAACCTGTGACCTGCATTCGAAACTGTGGTTCTTGAGGGTCGGAGAGGTAACTGGAATTCCTGGTGTAGCGGTGAAATGCGTAGATATCAGGAGGAACACCGGTGGCGAAGGCGGGTTACTGGACGATTACTGACGCTGAGACACGAAAGCGTGGGGAGCAAACAGG
ASV81	Bacteria	1	Firmicutes	0.99	Clostridia	0.9801	Clostridiales	0.9703	Ruminococcaceae	0.9121	Monoglobus	0.3831	Monoglobus_pectinilyticus	0.1609	TACGTAGGTGGCAAGCGTTGTCCGGATTTACTGGGTGTAAAGGGCGTGCAGCCGGGTCTGCAAGTCAGATGTGAAATCCATGGGCTCAACCCATGAACTGCATTTGAAACTGTAGATCTTGAGTGTCGGAGGGGCAATCGGAATTCCTAGTGTAGCGGTGAAATGCGTAGATATTAGGAGGAACACCAGTGGCGAAGGCGGATTGCTGGACGATAACTGACGGTGAGGCGCGAAAGTGTGGGGAGCAAACAGG
ASV82	Bacteria	1	Firmicutes	1	Clostridia	1	Clostridiales	1	Lachnospiraceae	1	Kineothrix	0.27	Kineothrix_alysoides	0.0729	TACGTAGGGGGCAAGCGTTATCCGGATTTACTGGGTGTAAAGGGAGCGTAGACGGCGAGACAAGTCTGAAGTGAAAACCCGGGGCTCAACCCTGGGACTGCTTTGGAAACTGCCTGGCTGGAGTGCAGGAGAGGTAAGTGGAATTCCTAGTGTAGCGGTGAAATGCGTAGATATTAGGAGGAACACCAGTGGCGAAGGCGGCTTACTGGACTGTAACTGACGTTGAGGCTCGAAAGCGTGGGGAGCAAACAGG
ASV83	Bacteria	1	Spirochaetes	1	Spirochaetia	1	Spirochaetales	1	Spirochaetaceae	1	Treponema	1	Treponema_bryantii	1	CACGTAAGTTGCGAGCGTTGTTCGGAATTATTGGGCGTAAAGGGTATGTAGGCGGTTCTGCAAGTCTGGTGTGAAATGCCGGGGCTCAACCCCGGAACTGCGTTGGAAACTGTAGGACTTGAATCGCTGAGGGGCAGCCAGAATTCCAGGTGTAGGGGTGAAATCTGTAGATATCTGGAAGAATACCAATGGCGAAGGCAGGCTGCCAGCAGATGATTGACGCTGAGGTACGAAGGTGCGGGGAGCAAACAGG
ASV84	Bacteria	1	Firmicutes	0.98	Clostridia	0.9506	Clostridiales	0.9126	Ruminococcaceae	0.1186	Ruminiclostridium	0.0142	Ruminiclostridium_cellobioparum	0.0017	TACGTAGGGAGCGAGCGTTATCCGGATTTATTGGGTGTAAAGGGTGCGTAGACGGGAAATTAAGTTAGTTGTGAAATCCCCAGGCTCAACTTGGGAACTGCAACTAAAACTGGTTTTCTTGAGTGTCGGAGAGGAAAGTGGAATTCCTAGTGTAGCGGTGAAATGCGTAGATATTAGGAGGAACACCAGTGGCGAAGGCGACTTTCTGGACGATAACTGACGTTGAGGCACGAAAGTGTGGGGAGCAAACAGG
ASV85	Bacteria	1	Firmicutes	1	Clostridia	1	Clostridiales	1	Lachnospiraceae	1	Roseburia	0.85	Roseburia_faecis	0.646	TACGTATGGTGCAAGCGTTATCCGGATTTACTGGGTGTAAAGGGAGCGCAGGCGGTGCGGCAAGTCTGATGTGAAAGCCCGGGGCTCAACCCCGGTACTGCATTGGAAACTGTCGTACTAGAGTGTCGGAGGGGTAAGTGGAATTCCTAGTGTAGCGGTGAAATGCGTAGATATTAGGAGGAACACCAGTGGCGAAGGCGGCTTACTGGACGATAACTGACGCTGAGGCTCGAAAGCGTGGGGAGCAAACAGG
ASV86	Bacteria	1	Bacteroidetes	1	Bacteroidia	1	Bacteroidales	1	Prevotellaceae	0.99	Prevotella	0.9207	Prevotella_oris	0.267	TACGGAAGGTCCGGGCGTTATCCGGATTTATTGGGTTTAAAGGGAGCGCAGGCCGCCGGGCAAGCGTGTTGTGAAATGCAGTCGCTCAACGTCTGCACTGCAGCGCGAACTGCCCAGCTTGAGTGCGCGCAACGTTGGCGGAATTCGCCGTGTAGCGGTGAAATGCTTAGATATGGCGAAGAACTCCGATTGCGAAGGCAGCTGACGGGTGCGTAACTGACGCTCATGCTCGAAAGTGCGGGTATCGAACAGG
ASV87	Bacteria	1	Firmicutes	1	Clostridia	0.99	Clostridiales	0.9801	Ruminococcaceae	0.8821	Sporobacter	0.344	Sporobacter_termitidis	0.1342	TACGTAGGTGGCAAGCGTTGTCCGGATTTACTGGGTGTAAAGGGCGTGTAGGCGGAGAAGCAAGTCAGAAGTGAAATCCATGGGCTTAACCCATGAACTGCTTTTGAAACTGTTTCCCTTGAGTATCGGAGAGGCAGGCGGAATTCCTAGTGTAGCGGTGAAATGCGTAGATATTAGGAGGAACACCAGTGGCGAAGGCGGCCTGCTGGACGACAACTGACGCTGAGGCGCGAAAGCGTGGGGAGCAAACAGG
ASV88	Bacteria	1	Bacteroidetes	0.98	Flavobacteriia	0.392	Flavobacteriales	0.1568	Flavobacteriaceae	0.0376	Galbibacter	0.0072	Galbibacter_mesophilus	0.0013	TACGGAGGGTGCAAGCGTTATCCGGATTTATTGGGTTTAAAGGGTGCGTAGGCTGTCCGACAAGTCAGGGGTGAAAGCCCGGCGCCCAACGCCGGAACCGCCCTTGATACTGCCGGGCTGGAATGCGGATGCCGTGGGAGGAATGAGTAGTGTAGCGGTGAAATGCATAGATATTACTCAGAACACCGATTGCGAAGGCATCTCACGAATCCGCCATTGACGCTGAGGCACGAAAGCGTGGGTAGCGAACAGG
ASV89	Bacteria	1	Bacteroidetes	1	Bacteroidia	1	Bacteroidales	1	Prevotellaceae	1	Prevotella	0.98	Prevotella_stercorea	0.3626	TACGGAAGGTCCAGGCGTTATCCGGATTTATTGGGTTTAAAGGGAGCGTAGGCCGCCTTTTAAGCGTGTTGTGAAATGTAGAGGCTCAACCTCTGCACTGCAGCGCGAACTGGAGGGCTTGAGTGCGCAGGAAGTAGGCGGAATTCGTCGTGTAGCGGTGAAATGCTTAGATATGACGAAGAACTCCGATTGCGAAGGCAGCTTACTGTAGCGTAACTGACGCTGAAGCTCGAAAGTGCGGGTATCGAACAGG
ASV90	Bacteria	1	Spirochaetes	1	Spirochaetia	1	Spirochaetales	1	Spirochaetaceae	1	Treponema	0.99	Treponema_porcinum	0.3564	CACGTAAGTTGCGAGCGTTGTTCGGAATTATTGGGCGTAAAGGGCATGTAGGCGGTTTTGCAAGCTTGGTGTGAAAGGCAGGAGCTTAACTCCTGGACTGCGTTGAGAACTGCAAGACTGGAGTCACTGAGGGGCAATCAGAATTCCTGGTGTAGGGGTGAAATCTGTAGATATCAGGAAGAATACCAATGGCGAAGGCAGGTTACCAGCAGATGACTGACGCTGAGGTGCGAAGGTGCGGGGAGCAAACAGG
ASV91	Bacteria	1	Spirochaetes	1	Spirochaetia	1	Spirochaetales	1	Spirochaetaceae	1	Treponema	1	Treponema_porcinum	0.96	CACGTAAGTTGCGAGCGTTGTTCGGAATTATTGGGCGTAAAGGGCATGTAGGCGGTTTTGCAAGCTTGATGTGAAATGCCGGGGCTTAACTCCGGCACTGCGTTGAGAACTGCATGACTAGAGTAACTGAGGGGCAGCCGGAATTCCAGGTGTAGGGGTGAAATCTGTAGATATCTGGAAGAACACCAATGGCGAAGGCAGGCTACCAGCAGATTACTGACGCTGAGGTGCGAAGGTGCGGGGAGCAAACAGG
ASV92	Bacteria	1	Bacteroidetes	1	Bacteroidia	1	Bacteroidales	1	Prevotellaceae	1	Prevotella	1	Prevotella_stercorea	1	TACGGAAGGTCCGGGCGTTATCCGGATTTATTGGGTTTAAAGGGAGCGTAGGCCGTCTGTTAAGCGTGTTGTGAAATGTCGGGGCTCAACCTGGGCATTGCAGCGCGAACTGGCAGACTTGAGTGCGCAGGAAGTAGGCGGAATTCGTCGTGTAGCGGTGAAATGCTTAGATATGACGAAGAACTCCGATTGCGAAGGCAGCCTGCTGTAGCGTAACTGACGCTGAAGCTCGAAAGCGTGGGTATCGAACAGG
ASV93	Bacteria	1	Campilobacterota	1	Campylobacteria	1	Campylobacterales	1	Campylobacteraceae	1	Campylobacter	1	Campylobacter_coli	0.3	TACGGAGGGTGCAAGCGTTACTCGGAATCACTGGGCGTAAAGGACGCGTAGGCGGATTATCAAGTCTTTTGTGAAATCTAATGGCTTAACCATTAAACTGCTTGGGAAACTGATAATCTAGAGTGAGGGAGAGGTAGATGGAATTCTTGGTGTAGGGGTAAAATCCGTAGAGATCAAGAAGAATACCCATTGCGAAGGCGATCTGCTAGAACTCAACTGACGCTAATGCGTGAAAGCGTGGGGAGCAAACAGG
ASV94	Bacteria	1	Verrucomicrobia	0.71	Subdivision5	0.5041	Subdivision5_genera_incertae_sedis	0.3579	uncultured_eubacterium	0.2541					TACAGAGGTCGCAAGCGTTGTTCGGATTTACTGGGCGTAAAGGGCGCGTAGGCGGCGCGGCGTGTCGGATGTGAAATCCCCGGGCTCAACCCGGGAAGTGCGTCCGAGACTGCCGCGCTCGAGTCCGGAAGGGGGAATCGGAATGCAGGGTGTAGCGGTGAAATGCGTTGATATCCTGCAGAACACCGGAGGCGAAGGCGGATTCCTTGTACGGTACTGACGCTGAGGCGCGAAAGTCGGGGGAGCAAACAGG
ASV95	Bacteria	1	Firmicutes	1	Bacilli	1	Lactobacillales	1	Lactobacillaceae	1	Ligilactobacillus	0.97	Ligilactobacillus_salivarius	0.7857	TACGTAGGTGGCAAGCGTTGTCCGGATTTATTGGGCGTAAAGGGAACGCAGGCGGTCTTTTAAGTCTGATGTGAAAGCCTTCGGCTTAACCGGAGTAGTGCATTGGAAACTGGAAGACTTGAGTGCAGAAGAGGAGAGTGGAACTCCATGTGTAGCGGTGAAATGCGTAGATATATGGAAGAACACCAGTGGCGAAAGCGGCTCTCTGGTCTGTAACTGACGCTGAGGTTCGAAAGCGTGGGTAGCAAACAGG
ASV96	Bacteria	1	Firmicutes	0.96	Clostridia	0.8928	Clostridiales	0.8303	Lachnospiraceae	0.3653	Coprococcus	0.0511	Coprococcus_comes	0.0072	TACGTAGGTGGCGAGCGTTATCCGGATTTACTGGGTGTAAAGGGTGTGTAGGCGGAGGAGCAAGTCAGGCGTGAAAATTACGGGCTCAACCCGTAACTTGCGCTTGAAACTGTTCCCCTTGAGTGTCGGAGAGGTAAATGGAATTCCCAGTGTAGCGGTGAAATGCGTAGATATTGGGAGGAACACCGGTGGCGAAGGCGGTTTACTGGACGACAACTGACGCTGAGACACGAAAGTGTGGGGAGCAAACAGG
ASV97	Bacteria	1	Firmicutes	1	Clostridia	0.99	Clostridiales	0.9801	Ruminococcaceae	0.9311	Sporobacter	0.4655	Sporobacter_termitidis	0.2328	TACGTAGGTGGCAAGCGTTGTCCGGATTTACTGGGTGTAAAGGGCGTGTAGGCGGGAGAGCAAGTCAGAAGTGAAATCTATGGGCTTAACCCATAAACTGCTTTTGAAACTGTTCTTCTTGAGTATCGGAGAGGCAGGCGGAATTCCTAGTGTAGCGGTGAAATGCGTAGATATTAGGAGGAACACCAGTGGCGAAGGCGGCCTGCTGGACGACAACTGACGCTGAGGCGCGAAAGCGTGGGGAGCAAACAGG
ASV98	Bacteria	1	Bacteroidetes	0.99	Sphingobacteriia	0.396	Sphingobacteriales	0.1584	Sphingobacteriaceae	0.0634	Anseongella	0.0057	Anseongella_ginsenosidimutans	0.0005	TACGGAGGATGCAAGCGTTATCCGGATTTATTGGGTTTAAAGGGTGCGTAGGCTGTTCTGCAAGTCAGCGGTGAAAGCCCGGGGCTCAACCCCGGAAATGCCGTTGATACTGCGGGGCTGGAATACGGATGCCGTGGGAGGAATGAGTAGTGTAGCGGTGAAATGCATAGATATTACTCAGAACACCGATTGCGAAGGCATCTCACGAATCCGTTATTGACGCTGAGGCACGAAAGCGTGGGGATCAAACAGG
ASV99	Bacteria	1	Spirochaetes	1	Spirochaetia	1	Spirochaetales	1	Spirochaetaceae	1	Treponema	1	Treponema_parvum	0.33	CACGTAAGTTGCGAGCGTTGTTCGGAATTATTGGGCGTAAAGGGCATGTAGGCGGTTTTGCAAGCTTGGTGTGAAATGCCGGAGCTTAACTCCGGAATTGCGTTGAGAACTGCATAACTAGAGTCACTGAGGGGCAATCAGAATTCCAGGTGTAGGGGTGAAATCTGTAGATATTTGGAAGAATACCAATGGCGAAAGCAGGTTACCAGCAGATGACTGACGCTGAGGTGCGAAGGTGCGGGGAGCAAACAGG
ASV100	Bacteria	1	Spirochaetes	0.98	Spirochaetia	0.9604	Spirochaetales	0.9412	Spirochaetaceae	0.9224	Treponema	0.9039	Treponema_porcinum	0.6327	CACGTAAGTTGCGAGCGTTGTTCGGAATCATTGGGCGTAAAGGGCATGTAGGCGGTTACGCAAGCCTGGTGTGAAAGCCCGAGGCTCAACCTCGGGATGCGCCGGGAACTGTGCAACTAGAGTAGCTGAGGGGCAGCCGGAATTCCAGGTGTAGGGGTGAAATCTGTAGATATCTGGAAGAACACCGATGGCGAAGGCAGGCTGCCAGCAGATTACTGACGCTGAGGTGCGAAGGTGCGGGGAGCGAACAGG
ASV101	Bacteria	1	Bacteroidetes	1	Bacteroidia	1	Bacteroidales	1	Prevotellaceae	1	Prevotella	1	Prevotella_albensis	0.32	TACGGAAGGTCCGGGCGTTATCCGGATTTATTGGGTTTAAAGGGAGCGTAGGCCGGAGGGTAAGCGTGTTGTGAAATGCAGTTGCTCAACATCTGCACTGCAGCGCGAACTGTTCTCCTTGAGTGCGCAGGAAGTAGGCGGAATTCGTCGTGTAGCGGTGAAATGCTTAGATATGACGAAGAACTCCGATTGGGAAGCCAGCTTACTGTAGCGCCACTGACGCTGATGCTCGAAAGTGCGGGTATCGAACAGG
ASV102	Bacteria	1	Bacteroidetes	1	Bacteroidia	0.81	Bacteroidales	0.6561	Marinilabiliaceae	0.2821	Carboxylicivirga	0.0818	Carboxylicivirga_flava	0.0213	TACGGAGGATGCGAGCGTTATCCGGATTTATTGGGTTTAAAGGGTGCGTAGGCGGATTATTAAGTCAGCGGTGAAAGCGTGTGGCTCAACCATACCACTGCCGTTGATACTGGTAGTCTTGAGTGTAAACGAGGTAGGCGGAATGTGATGTGTAGCGGTGAAATGCTTAGATATGTCACAGAACCCCGATTGCGAAGGCAGCTTACCAGCATACAACTGACGCTGAGGCACGAAAGCGTGGGTATCAAACAGG
ASV103	Bacteria	1	Firmicutes	0.99	Clostridia	0.9702	Clostridiales	0.9508	Ruminococcaceae	0.8367	Sporobacter	0.159	Sporobacter_termitidis	0.0302	TACGTAGGTTGCAAGCGTTGTCCGGATTTACTGGGTGTAAAGGGCGTGTAGGCGGAGAAGCAAGTCAGATGTGAAATCCCGGGGCTCAACCCCGGAACTGCATTTGAAACTGTTTCCCTTGAGTATCGGAGAGGCAAGCGGAATTCCTAGTGTAGCGGTGAAATGCGTAGATATTAGGAGGAACACCAGTGGCGAAGGCGGCTTGCTGGACGACAACTGACGCTGAGGCGCGAAAGCGTGGGGAGCAAACAGG
ASV104	Bacteria	1	Firmicutes	1	Clostridia	0.99	Clostridiales	0.9801	Ruminococcaceae	0.9507	Oscillibacter	0.4183	Oscillibacter_ruminantium	0.1506	TACGTAGGTGGCAAGCGTTGTCCGGATTTACTGGGTGTAAAGGGCGTGTAGCCGGGTCGGCAAGTCAGATGTGAAATCCACGGGCTTAACTCGTGAACTGCATTTGAAACTGTTGATCTTGAGTATCGGAGAGGCAATCGGAATTCCTAGTGTAGCGGTGAAATGCGTAGATATTAGGAGGAACACCAGTGGCGAAGGCGGATTGCTGGACGACAACTGACGGTGAGGCGCGAAAGCGTGGGGAGCAAACAGG
ASV105	Bacteria	1	Tenericutes	0.97	Mollicutes	0.9409	Anaeroplasmatales	0.9033	Anaeroplasmataceae	0.8671	Anaeroplasma	0.8324	Anaeroplasma_abactoclasticum	0.666	TACGTAGGGAGCGAGCGTTATCCGGAATTATTGGGCGTAAAGGGTGCGCAGATGGCATATTAAGTTTCTTGTAAAAATTCTGGGCTTAACCCAGTAGGGCAAGAGATACTGATAAGCTAGAGTACGACAGAGGCAAGTGGAACTCCATGTGTAGCGGTAAAATGCGTAAATATATGGAAGAACACCAGTGGCGAAGGCGGCTTGCTAGGTCGATACAGACATTGAGGCACGAAAGCGTGGGGAGCAAACAGG
ASV106	Bacteria	1	Firmicutes	1	Clostridia	1	Clostridiales	1	Peptostreptococcaceae	0.99	Intestinibacter	0.7425	Intestinibacter_bartlettii	0.5569	TACGTAGGGGGCTAGCGTTATCCGGATTTACTGGGCGTAAAGGGTGCGTAGGCGGTCTTTTAAGTCAGAAGTGAAAGGCTACGGCTCAACCGTAGTAAGCTTTTGAAACTGGAGGACTTGAGTGCAGGAGAGGAGAGTGGAATTCCTAGTGTAGCGGTGAAATGCGTAGATATTAGGAGGAACACCAGTAGCGAAGGCGGCTCTCTGGACTGTAACTGACGCTGAGGCACGAAAGCGTGGGGAGCAAACAGG
ASV107	Bacteria	1	Firmicutes	1	Clostridia	1	Clostridiales	1	Lachnospiraceae	1	Coprococcus	1	Coprococcus_catus	1	TACGTAGGGGGCAAGCGTTATCCGGATTTACTGGGTGTAAAGGGAGCGTAGGCGGCGGAGCAAGTCAGAAGTGAAAGCCCGGGGCTCAACCCCGGGACGGCTTTTGAAACTGCCCTGCTTGATTTCAGGAGAGGTAAGCGGAATTCCTAGTGTAGCGGTGAAATGCGTAGATATTAGGAGGAACACCAGTGGCGAAGGCGGCTTACTGGACTGACAATGACGCTGAGGCTCGAAAGCGTGGGGAGCAAACAGG
ASV108	Bacteria	1	Firmicutes	0.39	Clostridia	0.1326	Thermoanaerobacterales	0.008	Thermoanaerobacteraceae	0.0005	Thermacetogenium	0	Thermacetogenium_phaeum	0	TACGTAGGATGCAAGCGTTGTCCGGAATTACTGGGCGTAAAGAGCTCGTAGGCGGGAAGGTACGTTTGGAAGTAAATCTCACGGCTCAACTGTGAGCTCATTCCAAATACGGCTTTTCTTGAGGGCAGCAGGGGAGAATGGAATTCCCAGTGTAGCGGTGAAATGCGTAGATATTGGGAAGAATACCGGTGGCGAAGGCGATTCTCTGGGCTGTGACTGACGCTGAGGAGCGAAAGCGTGGGTAGCGAACGGG
ASV109	Bacteria	1	Spirochaetes	1	Spirochaetia	1	Spirochaetales	1	Spirochaetaceae	1	Treponema	1	Treponema_parvum	0.75	CACGTAAGTTGCGAGCGTTGTTCGGAATTATTGGGCGTAAAGGGCATCTAGGCGGTATCTCAAGCTTGGTGTGAAATGCCGGGGCTTAACTCCGGAACTGCATTGAGAACTAAGATACTGGAGTCGCTGAAGTGCAGCCAGAATTCCTGGTGTAGGGGTGAAATCTGTAGATATCAGGAAGAATACCAATGGCGAAGGCAGGCTGCAGGCAGACGACTGACGCTGAAGTGCGAAGGTGCGGGGAGCAAACAGG
ASV110	Bacteria	1	Tenericutes	0.43	Mollicutes	0.1849	Acholeplasmatales	0.0629	Acholeplasmataceae	0.0214	Acholeplasma	0.0073	Acholeplasma_morum	0.0009	TACGTAGGGGGCAAGCGTTATCCGGAATTATTGGGCGTAAAGGGTGCGTAGGCGGGTTATCAAGTCTTTGGTTAAAATGCGGTGCTCAACGCCGTAGTGCCAAAGAAACTGATAGTCTAGAGTATGGTAGAAGTGAGTGGAACTCCATGTGTAGCGGTAAAATGCGTAAATATATGGAAGAACACCAGTGGCGAAGGCGGCTCACTAGGCCAATACTGACGCTGAGACACGAAAGCGTGGGGAGCAAACAGG
ASV111	Bacteria	1	Firmicutes	1	Clostridia	0.99	Clostridiales	0.9801	Ruminococcaceae	0.9507	Oscillibacter	0.4563	Oscillibacter_ruminantium	0.178	TACGTAGGTGGCAAGCGTTGTCCGGATTTACTGGGTGTAAAGGGCGTGTAGCCGGGAGGGCAAGTCAGATGTGAAATCCACGGGCTTAACTCGTGAACTGCATTTGAAACTGTTCTTCTTGAGTATCGGAGAGGCAATCGGAATTCCTAGTGTAGCGGTGAAATGCGTAGATATTAGGAGGAACACCAGTGGCGAAGGCGGATTGCTGGACGACAACTGACGGTGAGGCGCGAAAGCGTGGGGAGCAAACAGG
ASV112	Bacteria	1	Bacteroidetes	1	Bacteroidia	0.83	Bacteroidales	0.6889	Paludibacteraceae	0.1998	Paludibacter	0.0579	Paludibacter_propionicigenes	0.0151	TACGGAGGATGCGAGCGTTATCCGGATTTATTGGGTTTAAAGGGTGCGTAGGCGGACTGTTAAGTCAGTGGTGAAAGGGTGTGGCTCAACCATACGATTGCCGTTGATACTGGTGGTCTTGAGTGTAAACGAGGTAGGCGGAATGTGATGTGTAGCGGTGAAATGCTTAGATATGTCACAGAACCCCGATTGCGAAGGCAGCTTACCAGGATACAACTGACGCTGAGGCACGAAAGCGTGGGTATCAAACAGG
ASV113	Bacteria	1	Firmicutes	1	Clostridia	1	Clostridiales	1	Lachnospiraceae	0.89	Lachnospiracea_incertae_sedis	0.623	Eubacterium_ruminantium	0.4361	TACGTATGGTGCAAGCGTTATCCGGATTTACTGGGTGTAAAGGGTGCGTAGGTGGCATGGCAAGTCAGATGTGAAAACTATGGGCTCAACCCATAGACTGCATTTGAAACTGCCGAGCTAGAGTGCAGGAGAGGAAAGTGGAATTCCTAGTGTAGCGGTGAAATGCGTAGATATTAGGAGGAACACCAGTGGCGAAGGCGGCTTTCTGGACTGTTACTGACACTGAGGCACGAAAGCGTGGGGAGCAAACAGG
ASV114	Bacteria	1	Lentisphaerae	0.8	Oligosphaeria	0.64	Oligosphaerales	0.512	Oligosphaeraceae	0.4096	Oligosphaera	0.3277	Oligosphaera_ethanolica	0.2621	CACGTAGGTGGCGAGCGTTATTCGGATTCACTGGGCGTAAAGGGTCCGCAGGGGGCCCTCCAAGCCCGCCGTGAAATCCCGGGGCTCAACCCCGGGCGTGCGGCGGGGACTGGCGGGCTGGAGTGCGCGATGGGCAGACGGAACACCAGGTGTAGCGGTGGAATGCGTGGATATCTGGTGGAACACCGATGGCGAAGGCGGTCTGCTGGCGCGTCACTGACCCTCAGGGACGAAAGCGTGGGTAGCAAACAGG
ASV115	Bacteria	1	Firmicutes	1	Clostridia	1	Clostridiales	1	Lachnospiraceae	0.98	Enterocloster	0.441	Enterocloster_asparagiformis	0.1014	TACGTATGGAGCAAGCGTTATCCGGATTTACTGGGTGTAAAGGGAGCGTAGACGGCATGGCAAGTCTGATGTGAAAATCCCGGGCTCAACCCGGGAACTGCATTGGAAACTGTTAAGCTAGAGTGCAGGAGAGGTAAGTGGAATTCCTAGTGTAGCGGTGAAATGCGTAGATATTAGGAGGAACACCAGTGGCGAAGGCGGCTTACTGGACTGTAACTGACGTTGAGGCTCGAAAGCGTGGGGAGCAAACAGG
ASV116	Bacteria	1	Firmicutes	0.99	Clostridia	0.9504	Clostridiales	0.9124	Ruminococcaceae	0.7482	Sporobacter	0.1496	Sporobacter_termitidis	0.0299	TACGTAGGTTGCAAGCGTTGTCCGGATTTACTGGGTGTAAAGGGCGTGTAGGCGGAGATGCAAGTCGGGAGTGAAATCCATGGGCTCAACCCATGAACTGCTTTCGAAACTGTATCCCTTGAGTATCGGAGAGGCAAGCGGAATTCCTAGTGTAGCGGTGAAATGCGTAGATATTAGGAGGAACACCAGTGGCGAAGGCGGCTTGCTGGACGACAACTGACGCTGAGGCGCGAAAGCGTGGGGAGCAAACAGG
ASV117	Archaea	1	Euryarchaeota	1	Thermoplasmata	0.98	Methanomassiliicoccales	0.9212	Methanomassiliicoccaceae	0.8659	Methanomassiliicoccus	0.814	Methanomassiliicoccus_luminyensis	0.7651	TACCTGCAGCCCAAGTGGTGGTCGATTTTATTGAGTCTAAAACGTTCGTAGCCGGTTTGATAAATCCTTGGGTAAATCGGAGAGCTTAACTTTCCGACTTCCGAGGAGACTGTCAAACTTGGGACCGGGAGAGGCTAGAGGTACTTCTGGGGTAGGGGTAAAATCCTGTAATCCTAGAAGGACCACCGGTGGCGAAGGCGTCTAGCTAGAACGGATCCGACGGTGAGGGACGAAGCCCTGGGTCGCAAACGGG
ASV118	Bacteria	1	Bacteroidetes	0.99	Bacteroidia	0.2871	Bacteroidales	0.0833	Barnesiellaceae	0.0117	Barnesiella	0.0016	Barnesiella_viscericola	0.0002	TACGGGGGATGCGAGCGTTATCCGGATTTATTGGGTTTAAAGGGTGCGTAGGCGGCGAATTAAGTCAGCGGTGAAAGACCGGGGCTCAACCCTGGAAGTGCCGTTGATACTGATTGGCTAGAATACCCTTGCCGTGGGAGGAATGAGTGGTGTAGCGGTGAAATGCATAGATATCACTCAGAACACCGATTGCGAAGGCATCTCACGAAGGGGCGATTGACGCTGAGGCACGAAAGCGTGGGGATCGAACAGG
ASV119	Bacteria	1	Firmicutes	1	Clostridia	1	Clostridiales	1	Ruminococcaceae	0.98	Flintibacter	0.5292	Flintibacter_butyricus	0.2858	TACGTAGGTGGCAAGCGTTGTCCGGATTTACTGGGTGTAAAGGGCGTGCAGCCGGGGAAGCAAGTCAGATGTGAAATCCATGGGCTCAACTCATGAACTGCATTTGAAACTGTTTCTCTTGAGTACTGGAGAGGCAATCGGAATTCCTAGTGTAGCGGTGAAATGCGTAGATATTAGGAGGAACACCAGTGGCGAAGGCGGATTGCTGGACAGCAACTGACGGTGAGGCGCGAAAGTGTGGGGAGCAAACAGG
ASV120	Bacteria	1	Proteobacteria	1	Betaproteobacteria	1	Burkholderiales	0.99	Sutterellaceae	0.8613	Duodenibacillus	0.7493	Duodenibacillus_massiliensis	0.6519	TACGTAGGGTGCAAGCGTTAATCGGAATTACTGGGCGTAAAGCGTGCGCAGGCGGTTGGGTAAGACAGATGTGAAATCCCCGGGCTTAACCTGGGAACTGCATTTGTGACTGTCCGACTGGAGTACGTCAGAGGGGGGTGGAATTCCGCGTGTAGCAGTGAAATGCGTAGATATGCGGAAGAACACCGATGGCGAAGGCAGCCCCCTGGGACGCAACTGACGCTCATGCACGAAAGCGTGGGGAGCAAACAGG
ASV121	Bacteria	1	Proteobacteria	1	Betaproteobacteria	1	Burkholderiales	0.99	Sutterellaceae	0.7821	Duodenibacillus	0.61	Duodenibacillus_massiliensis	0.4758	TACGTAGGGTGCGAGCGTTAATCGGAATTACTGGGCGTAAAGCGTGCGCAGGCGGTTGGGTAAGACAGATGTGAAATCCCCGGGCTTAACCTGGGAACTGCATTTGTGACTGTCCGACTGGAGTACGTCAGAGGGGGGTGGAATTCCGCGTGTAGCAGTGAAATGCGTAGATATGCGGAAGAACACCGATGGCGAAGGCAGCCCCCTGGGACGCAACTGACGCTCATGCACGAAAGCGTGGGGAGCAAACAGG
ASV122	Bacteria	1	Spirochaetes	0.96	Spirochaetia	0.9216	Spirochaetales	0.8847	Spirochaetaceae	0.8493	Treponema	0.8069	Treponema_ruminis	0.3066	CACGTAAGGTGCGAGCGTTGTTCGGAATCATTGGGCGTAAAGGGCATGTAGGCGGTCTGTCAAGCCAGGCGTGAAAGCCGGGGGCTCAACCCCCGAACTGCGCTTGGAACTGGCGGACTGGAGTCGCTGAGGGGGAACCGGAATTCCTGGTGTAGGGGTGAAATCTGTAGATATCAGGAAGAACACCGATGGCGAAGGCAGGTTTCCAGCAGACGACTGACGCTGAGGTGCGAAGGTGCGGGGAGCAAACAGG
ASV123	Bacteria	1	Verrucomicrobia	0.14	Opitutae	0.014	Puniceicoccales	0.0014	Puniceicoccaceae	0.0001	Ruficoccus	0	Ruficoccus_amylovorans	0	TACGTAGGTGACAAGCGTTGTTCGGATTCATTGGGCGTAAAGGGTCCGCAGGTGGTTTGATAAGTCTGACGTGAAATACCGGAGCTCAACTCCGGAACTGCGTTGGAGACTGTTGAACTGGAGTATCGGAGAGGAAATTGGAATTCCAGGTGTAGCGGTGGAATGCGTAGATATCTGGAAGAACATCGACAGCGAAGGCAGATTTCTGGACGATAACTGACACTCAGGGACGAAAGCATGGGGAGCAAACAGG
ASV124	Bacteria	1	Firmicutes	1	Clostridia	1	Clostridiales	1	Ruminococcaceae	1	Ruminococcus	1	Ruminococcus_champanellensis	1	TACGTAGGGAGCGAGCGTTGTCCGGAATTACTGGGTGTAAAGGGAGCGTAGGCGGGATTGCAAGTCAGATGTGAAAACTATGGGCTTAACCCATAGACTGCATTTGAAACTGTAGTTCTTGAGTGAAGTAGAGGTAAGCGGAATTCCTAGTGTAGCGGTGAAATGCGTAGATATTAGGAGGAACATCGGTGGCGAAGGCGGCTTACTGGGCTTTTACTGACGCTGAGGCTCGAAAGCGTGGGGAGCAAACAGG
ASV125	Bacteria	1	Bacteroidetes	1	Bacteroidia	0.72	Bacteroidales	0.5184	Paludibacteraceae	0.0778	Paludibacter	0.0117	Paludibacter_propionicigenes	0.0017	TACGGAGGATGCGAGCGTTATCCGGATTTATTGGGTTTAAAGGGTGCGTAGGCGGACTGTTAAGTCAGCGGTGAAAGGGTGTGGCTCAACCATACGATTGCCGTTGATACTGGTGGTCTTGAGTGTAAACGAGGTAGGCGGAATGTGATGTGTAGCGGTGAAATGCTTAGATATGTCACAGAACCCCGATTGCGAAGGCAGCTTACCAGGATACAACTGACGCTGAGGCACGAAAGCGTGGGTATCAAACAGG
ASV126	Bacteria	1	Proteobacteria	1	Betaproteobacteria	1	Rhodocyclales	0.19	Azonexaceae	0.0266	Azonexus	0.0035	Azonexus_fungiphilus	0.0003	TACGTAGGGTGCGAGCGTTAATCGGAATTACTGGGCGTAAAGCGTGTGCAGGTGGTTTTATAAGACAGTTGTGAAATCCCCGGGCTTAACCTGGGAATGGCGGCTGTGACTGTAAGACTAGAGTATGGCAGAGGGGGGTGGAATTCCACGTGTAGCAGTGAAATGCGTAGAGATGTGGAGGAACACCGATGGCGAAGGCAGCCCCCTGGGCTGATACTGACACTCATACACGAAAGCGTGGGGAGCAAACAGG
ASV127	Bacteria	1	Proteobacteria	0.32	Deltaproteobacteria	0.0448	Bdellovibrionales	0.0022	Bdellovibrionaceae	0.0001	Vampirovibrio	0	Vampirovibrio_chlorellavorus	0	TACGGAGGGTGCAAGCGTTGTCCGGAATCATTGGGCGTAAAGCGTTCGTAGGCGGCACGTTAAGTCTGGTGTCAAAGCCCGGGGCTCAACTCCGGATCGGCATTGGATACTGGCGAGCTTGAATGCGGCAGAGGTAAAGGGAATTCCTGGTGGAGCGGTGAAATGCTAAGATATCAGGAGGAACATCAGAGGCGAAAGCGCTTTACCGGGCCGTGATTGACGCTGAGGAACGAAAGCCGGGGTAGCAAATGGG
ASV128	Bacteria	1	Verrucomicrobia	0.49	Subdivision5	0.2401	Subdivision5_genera_incertae_sedis	0.1176	uncultured_eubacterium	0.0576					TACAGAGGTCGCGAGCGTTGTTCGGATTTACTGGGCGTAAAGGGCGCGTAGGCGGCGGAGCGTGTCGGATGTGAAATCCCCGGGCCCAACCCGGGAAGTGCGTCCGAAACTGCCCCGCTGGAGGACGGAAGAGGGAATCGGAATATAGGGTGTAGCGGTGAAATGCGTTGATATCCTATAGAACACCGGATGCGAAGGCGGATTCCTGGTACGTATCTGACGCTGAGGCGCGAAAGTCGGGGGAGCAAACAGG
ASV129	Bacteria	1	Verrucomicrobia	0.85	Subdivision5	0.7225	Subdivision5_genera_incertae_sedis	0.6141	uncultured_eubacterium	0.522					TACAGAGGTCTCTAGCGTTGTTCGGATTTACTGGGCGTAAAGGGCGCGTAGGCGGCATGGCGTGTCGGATGTGAAATCCCCGGGCTCAACCCGGGAAGTGCGTCCGAAACTGCCAGGCTAGAGTGCGGAATGGGAGATCGGAATGCAGGGTGTAGCGGTGAAATGCGTTGATATCCTGCAGAACACCGGCGGCGAAGGCGGATCTCTGGTACGCAACTGACGCTCAGGCGCGAAAGTCGGGGGAGCAAACAGG
ASV130	Bacteria	1	Bacteroidetes	1	Bacteroidia	0.87	Bacteroidales	0.7569	Paludibacteraceae	0.2346	Paludibacter	0.0727	Paludibacter_propionicigenes	0.0145	TACGGAGGATGCGAGCGTTATCCGGATTTATTGGGTTTAAAGGGTGCGTAGGCGGGCTGTTAAGTCAGCGGTGAAAGCGTGTGGCTCAACCATACCACTGCCGTTGAAACTGGCGGTCTTGAGTGTAAACGAGGTAGGCGGAATGTGACGTGTAGCGGTGAAATGCTTAGATATGTCACAGAACTCCGATTGCGAAGGCAGCTTACCAGGATACAACTGACGCTGAGGCACGAAAGCGTGGGTATCAAACAGG
ASV131	Bacteria	1	Bacteroidetes	1	Bacteroidia	0.99	Bacteroidales	0.9801	Muribaculaceae	0.2548	Duncaniella	0.0663	Duncaniella_freteri	0.0172	TACGGAAGGTCCGGGCGTTATCCGGATTTATTGGGTTTAAAGGGAGCGCAGGCGGAGGTGCAAGCGTGCCGTGAAAGCGCGGGGCTCAACCCCGTACAGCGGCGCGAACTGCTCCCCTTGGTTGCGGGAAGGGAAGGCGGAACTCGTGGTGTAGCGGTGAAATGCATAGATATCACGAAGAACTCCGATCGCGAAGGCAGCCTTCCGGCCCGTCAACGACGCTCATGCTCGAAGGCGCGGGTATCAAACAGG
ASV132	Bacteria	1	Lentisphaerae	0.51	Lentisphaeria	0.1836	Victivallales	0.0661	Victivallaceae	0.0238	Victivallis	0.0086	Victivallis_vadensis	0.0031	TACGTAGGTGGCGAGCGTTGTTCGGATTTATTGGGCGTAAAGGGTCCGCAGGGGGTTGATTAAGTTTGACGTGAAATCCCGGAGCTTAACTCCGGAACTGCGTTGAAGACTGGTTGACTAGAGTGTTGGAGAGGTAATTGGAATTCCAGGTGTAGCGGTGGAATGCGTAGATATCTGGAAGAACATCGAGAGCGAAGGCAGATTACTGGACAACAACTGACCCTCAGGGACGAAAGCATGGGGAGCAAACAGG
ASV133	Bacteria	1	Firmicutes	1	Negativicutes	1	Acidaminococcales	1	Acidaminococcaceae	1	Phascolarctobacterium	0.99	Phascolarctobacterium_succinatutens	0.9801	TACGTAGGTGGCGAGCGTTGTCCGGAATTATTGGGCGTAAAGAGCATGTAGGCGGTTTTCTAAGTCCGGAGTGAAAATGCGGGGCTCAACCCCGTATGGCTCTGGATACTGGAAGACTTGAGTGCAGGAGAGGAAAGGGGAATTCCCAGTGTAGCGGTGAAATGCGTAGATATTGGGAGGAACACCAGTGGCGAAGGCGCCTTTCTGGACTGTGTCTGACGCTGAGATGCGAAAGCCAGGGTAGCGAACGGG
ASV134	Bacteria	1	Proteobacteria	0.94	Alphaproteobacteria	0.799	Kiloniellales	0.1918	Kiloniellaceae	0.046	Hwanghaeella	0.0078	Hwanghaeella_grinnelliae	0.0013	TACGAAGGGTGCAAGCGTTGTTCGGAATTACTGGGTGTAAAGGGCGTGTAGGCGGACTTGCAAGTTAGTGGTGAAAGCCTTGGGCTTAACCTGAGACGTGCCATTGATACTGTGGGTCTGGAGTATCAGAGAGGATGACGGAATATCCAGTGTAGAGGTGAAATTCGTAGATATTGGATAGAACACCGGTGGCGAAGGCGGTTATCTGGCTGATTACTGACGCTGAGGCGCGAGAGCGTGGGGAGCAAACAGG
ASV135	Bacteria	1	Firmicutes	1	Negativicutes	1	Veillonellales	1	Veillonellaceae	1	Dialister	1	Dialister_succinatiphilus	0.74	TACGTAGGTGGCAAGCGTTGTCCGGAATTATTGGGCGTAAAGCGCGCGCAGGCGGCTTCTTAAGTCCATCTTAAAAGTGCGGGGCTTAACCCCGTGATGGGATGGAAACTGAGAGGCTGGAGTATCGGAGAGGAAAGTGGAATTCCTAGTGTAGCGGTGAAATGCGTAGAGATTAGGAAGAACACCGGTGGCGAAGGCGACTTTCTGGACGACAACTGACGCTGAGGCGCGAAAGCGTGGGGAGCAAACAGG
ASV136	Bacteria	1	Firmicutes	1	Clostridia	1	Clostridiales	1	Lachnospiraceae	1	Kineothrix	0.39	Kineothrix_alysoides	0.1521	TACGTAGGGGGCAAGCGTTATCCGGATTTACTGGGTGTAAAGGGAGCGTAGACGGTAGACCAAGTCTGAAGTGAAAGCCCGGGGCTCAACCCCGGAACTGCTTTGGAAACTGGTAAACTAGAGTGCAGGAGAGGTAAGTGGAATTCCTAGTGTAGCGGTGAAATGCGTAGATATTAGGAGGAACACCAGTGGCGAAGGCGGCTTACTGGACTGTAACTGACGTTGAGGCTCGAAAGCGTGGGGAGCAAACAGG
ASV137	Bacteria	1	Firmicutes	1	Clostridia	1	Clostridiales	1	Ruminococcaceae	1	Acetivibrio	0.35	Acetivibrio_alkalicellulosi	0.077	TACGTAGGTGGCAAGCGTTATCCGGATTTACTGGGTGTAAAGGGCGCGTAGGCGGGGATGCAAGTCAGATGTGAAATCTATGGGCTTAACCCATAAACTGCATTTGAAACTGTGTCTCTTGAGTGCTGGAGAGGTAGATGGAATTCCTTGTGTAGCGGTGAAATGCGTAGATATAAGGAAGAACACCAGTGGCGAAGGCGATCTACTGGACAGTAACTGACGCTGAGGCGCGAAAGCGTGGGGAGCAAACAGG
ASV138	Bacteria	1	Proteobacteria	1	Gammaproteobacteria	1	Aeromonadales	1	Succinivibrionaceae	1	Succinivibrio	1	Succinivibrio_dextrinosolvens	1	TACGGAGGGTGCAAGCGTTAATCGGAATAACTGGGCGTAAAGGGCATGCAGGCGGTTCATCAAGTAGGATGTGAAATCCCCGGGCTCAACCTGGGAACAGCATACTAAACTGGTGGACTAGAGTATTGCAGGGGGAGACGGAATTCCAGGTGTAGCGGTGGAATGCGTAGATATCTGGAAGAACACCAAAGGCGAAGGCAGTCTCCTGGGCAAATACTGACGCTCATATGCGAAAGCGTGGGTAGCAAACAGG
ASV139	Bacteria	1	Firmicutes	1	Clostridia	1	Clostridiales	1	Ruminococcaceae	1	Ruminococcus	1	Ruminococcus_albus	0.97	TACGTAGGGAGCGAGCGTTGTCCGGAATTACTGGGTGTAAAGGGAGCGTAGGCGGGACTGCAAGTCAGGTGTGAAATGTAGGGGCTTAACCCCTACCCTGCACTTGAAACTGTGGTTCTTGAGTGAAGTAGAGGTAAGCGGAATTCCTAGTGTAGCGGTGAAATGCGTAGATATTAGGAGGAACATCAGTGGCGAAGGCGGCTTACTGGGCTTTAACTGACGCTGAGGCTCGAAAGCGTGGGGAGCAAACAGG
ASV140	Bacteria	1	Firmicutes	1	Clostridia	1	Clostridiales	1	Ruminococcaceae	1	Gemmiger	0.5	Gemmiger_formicilis	0.25	AACGTAGGGTGCAAGCGTTGTCCGGAATTACTGGGTGTAAAGGGAGCGCAGGCGGGCGTGCAAGTTGGAAGTGAAAACTATGGGCTCAACCCATAGCCTGCTTTCAAAACTGCGCGTCTTGAGTAGTGCAGAGGTAGGCGGAATTCCCGGTGTAGCGGTGGAATGCGTAGATATCGGGAGGAACACCAGTGGCGAAGGCGGCCTACTGGGCACCAACTGACGCTGAGGCTCGAAAGCATGGGTAGCAAACAGG
ASV141	Bacteria	1	Bacteroidetes	1	Bacteroidia	1	Bacteroidales	1	Prevotellaceae	1	Prevotellamassilia	1	Prevotellamassilia_timonensis	1	TACGGAAGGTCCGGGCGTTATCCGGATTTATTGGGTTTAAAGGGAGCGCAGGCGGACCTTTAAGTCAGCTGTGAAATACGGCGGCTCAACCGTCGAACTGCAGTTGATACTGGAGGTCTTGAGTGCACATAGGGATGCTGGAATTCATGGTGTAGCGGTGAAATGCTCAGATATCATGAAGAACTCCGATCGCGAAGGCAGGCATCCGGGGTGCAACTGACGCTGAGGCTCGAAAGTGCGGGTATCAAACAGG
ASV142	Bacteria	1	Bacteroidetes	0.99	Bacteroidia	0.7524	Bacteroidales	0.5718	Porphyromonadaceae	0.1773	Porphyromonas	0.023	Porphyromonas_crevioricanis	0.0021	TACGGAGGATGCGAGCGTTATCCGGATTTATTGGGTTTAAAGGGTGCGTAGGTGGTTTGTTAAGTTTGTGGTGAAAGCGTGCGGCTCAACCGTACCAAGCCATGAAAACTGGCGAACTTGAGTGCAAACGAGGTAGGCGGAATGTGATGTGTAGCGGTGAAATGCTTAGATATGTCACAGAACCCCGATTGCGAAGGCAGCTTACCAGCATGCAACTGACACTGAGGCACGAAAGCGTGGGTATCAAACAGG
ASV143	Bacteria	1	Firmicutes	1	Clostridia	1	Clostridiales	1	Ruminococcaceae	1	Faecalibacterium	0.95	Faecalibacterium_prausnitzii	0.9025	AACGTAGGTCACAAGCGTTGTCCGGAATTACTGGGTGTAAAGGGAGCGCAGGCGGGAAGACAAGTTGGAAGTGAAATCTATGGGCTCAACCCATAAACTGCTTTCAAAACTGTTTTTCTTGAGTAGTGCAGAGGTAGGCGGAATTCCCGGTGTAGCGGTGGAATGCGTAGATATCGGGAGGAACACCAGTGGCGAAGGCGGCCTACTGGGCACCAACTGACGCTGAGGCTCGAAAGTGTGGGTAGCAAACAGG
ASV144	Bacteria	1	Bacteroidetes	1	Sphingobacteriia	0.44	Sphingobacteriales	0.1936	Sphingobacteriaceae	0.0852	Parapedobacter	0.0153	Parapedobacter_soli	0.0021	TACGGGGGATGCGAGCGTTATCCGGATTTATTGGGTTTAAAGGGTGCGTAGGCGGGGTGGTAAGTCAGCCGTGAAATGTCCACGCTCAACGTGGAACGTGCGTTTGATACTGCCGTCCTGGAATGCGGATGCCGTGGGAGGAATGTGTGGTGTAGCGGTGAAATGCATAGATATCACACAGAACACCGATTGCGAAGGCATCTCACGAATCCGCAATTGACGCTGAGGCACGAAAGCGCGGGTATCGAACAGG
ASV145	Archaea	1	Euryarchaeota	1	Thermoplasmata	1	Methanomassiliicoccales	0.95	Methanomassiliicoccaceae	0.9025	Methanomassiliicoccus	0.8574	Methanomassiliicoccus_luminyensis	0.8145	TACCCGCAGCCCAAGTGGTGGTCGATTTTATTGAGTCTAAAACGTTCGTAGCCGGTTCATTAAATCCTTGGGTAAATCGGGAAGCTTAACTTTCCGACTTCCGAGGAGACTGGTGAACTTGGGACCGGGAGAGGCAAGAGGTACTTCTGGGGTAGGGGTAAAATCCTGTAATCCTAGAAGGACCACCGGTGGCGAAGGCGTCTTGCTAGAACGGATCCGACGGTGAGGGACGAAGCCCTGGGTCGCAAACGGG
ASV146	Bacteria	1	Firmicutes	1	Bacilli	1	Lactobacillales	1	Lactobacillaceae	1	Limosilactobacillus	1	Limosilactobacillus_mucosae	0.99	TACGTAGGTGGCAAGCGTTATCCGGATTTATTGGGCGTAAAGCGAGCGCAGGCGGTTTGATAAGTCTGATGTGAAAGCCTTTGGCTTAACCAAAGAAGTGCATCGGAAACTGTCAGACTTGAGTGCAGAAGAGGACAGTGGAACTCCATGTGTAGCGGTGGAATGCGTAGATATATGGAAGAACACCAGTGGCGAAGGCGGCTGTCTGGTCTGCAACTGACGCTGAGGCTCGAAAGCATGGGTAGCGAACAGG
ASV147	Bacteria	1	Fibrobacteres	1	Fibrobacteria	1	Fibrobacterales	1	Fibrobacteraceae	1	Fibrobacter	1	Fibrobacter_succinogenes	1	TACGAGGGGTGCAAGCGTTGTTCGGAATCACTGGGCGTAAAGGGAGCGCAGGCGGAGGAGCAAGCAGTCTGTACAATACCGGGGCCCAACCCCGGGCCTGCAGACTGGACTGCTTCTCTTGGATAGTTCAGGGGCAAGCGGAATTCCTGGTGTAGCGGTGGAATGCGTAGAGATCAGGAAGAACACCGATGGCGAAGGCAGCTTGCTGGGGACTTATCGACGCTCATGCTCGAAAGTGCGGGTAGCGAACAGG
ASV148	Bacteria	1	Firmicutes	0.96	Clostridia	0.864	Clostridiales	0.7776	Christensenellaceae	0.2022	Christensenella	0.0526	Christensenella_timonensis	0.0116	TACGTAGGAGGCAAGCGTTGTCCGGAATGACTGGGCGTAAAGGGTGCGTAGGTGGCCGATCAAGTTAGTGGTGAAATTCCGGGGCTCAACTCCGGCGCTACCACTAAGACTGTTCGGCTTGAGTACAGGAGAGGTAAGCGGAATTCCTAGTGTAGCGGTGAAATGCGTAGATATTAGGAGGAACACCGGTGGCGAAAGCGGCTTGCTGGCCTGCAACTGACACTGAGGCACGAAAGCGTGGGGAGCAAACAGG
ASV149	Bacteria	1	Firmicutes	0.68	Bacilli	0.4216	Bacillales	0.2277	Bacillaceae 1	0.0455	Bacillus	0.0073	Bacillus_solisilvae	0.0005	TACATAGGGGGCAAGCGTTATCCGGAATTATTGGGCGTAAAGCGTGCGTAGGCGGTTTATTAAGTCTGATGTGAAAGCCCACAGCTTAACTGTGGAATGTCATTGGAAACTGGTAAACTAGAGTACGGTAGAGGTAAGTGGAATTCCAAGTGGAGCGGTGGAATGCGTAGAGATTTGGAGGAACACCAGTGGCGAAGGCGGCTTACTGGGCCGGAACTGACGCTGAGGCACGAAAGCGTGGGGAGCAAACAGG
ASV150	Bacteria	1	Firmicutes	0.96	Clostridia	0.912	Clostridiales	0.8664	Lachnospiraceae	0.8231	Howardella	0.3704	Howardella_ureilytica	0.1667	TACGTATGGGGCAAGCGTTATCCGGATTTACTGGGTGTAAAGGGAGCGCAGGCGGCAAGGCAAGTCAGAAGTGAAAACCCGGGGCTCAACCCCGCGGATTGCTTTTGAGACTGTTTAGCTGGAGTGCAGGAGGGGCAAGCGGAATTCCTGGTGTAGCGGTGAAATGCGTAGATATCAGGAAGAACACCGGTGGCGAAGGCGGCTTGCTGGACTGTAACTGACGCTGAGGCTCGAAGGCGTGGGGAGCAAACAGG
ASV151	Bacteria	1	Verrucomicrobia	0.69	Subdivision5	0.4761	Subdivision5_genera_incertae_sedis	0.3285	uncultured_eubacterium	0.2267					TACAGAGGTCGCAAGCGTTGTTCGGATTTACTGGGCGTAAAGGGCGCGTAGGCGGCGCGGCGTGTCGGATGTGAAATCCCCGGGCTCAACCCGGGAAGTGCGTCCGAGACTGCCGCGCTCGAGTCCGGAAGGGGGAATCGGAATGCAGGGTGTAGCGGTGAAATGCGTTGATATCCTGCAGAACACCGGAGGCGAAGGCGGATTCCTTGTACGGCACTGACGCTGAGGCGCGAAAGTCGGGGGAGCAAACAGG
ASV152	Bacteria	1	Firmicutes	0.93	Clostridia	0.6789	Clostridiales	0.4956	Ruminococcaceae	0.1982	Pseudobacteroides	0.0416	Pseudobacteroides_cellulosolvens	0.0087	TACGTAGGTGGCAAGCGTTGTCCGGAATGACTGGGCGTAAAGGGAGCGTAGGCGGCGCAACAAGTTAGGAGTGAAATCCCGGGGCTTAACCCCGGAACTGCTTTTAAAACTGTTGTGCTTGAGTGATGGAGAGGAAAGCGGAATTCCTAGTGTAGCGGTGGAATGCGTAGATATTAGGAGGAACACCAGAGGCGAAGGCGGCTTTCTGGACATTAACTGACGCTGAGGCTCGAAAGCGTGGGGAGCAAACAGG
ASV153	Bacteria	1	Bacteroidetes	0.95	Bacteroidia	0.513	Bacteroidales	0.277	Marinilabiliaceae	0.0609	Carboxylicivirga	0.0134	Carboxylicivirga_taeanensis	0.0012	TACGGGGGATGCGAGCGTTATCCGGATTCATTGGGTTTAAAGGGTGCGTAGGCTGTGCGTCAAGTCGGGGGTGAAATTCCGGTGCTCAACACCGGGGCTGCCCTTGATACTGTCGCGCTGGAGTGCGGATGCCGCCGGAGGAATGAGTGGTGTAGCGGTGAAATGCTTAGATATCACTCAGAACACCGATTGCGAAGGCATCTGGCGAATCCGTAACTGACGCTGAGGCACGAAAGCGTGGGGATAGAACAGG
ASV154	Bacteria	1	Bacteroidetes	1	Sphingobacteriia	0.42	Sphingobacteriales	0.1764	Sphingobacteriaceae	0.0741	Parapedobacter	0.0156	Parapedobacter_soli	0.0025	TACGGGGGATGCGAGCGTTATCCGGATTTATTGGGTTTAAAGGGTGCGTAGGCGGGGTGGTAAGTCAGCCGTGAAATGTCCACGCTCAACGTGGAACGTGCGTTTGATACTGCTGTCCTGGAATGCGGATGCCGTGGGAGGAATGTGTGGTGTAGCGGTGAAATGCATAGATATCACACAGAACACCGATTGCGAAGGCATCTCACGAATCCGCAATTGACGCTGAGGCACGAAAGCGCGGGTATCGAACAGG
ASV155	Bacteria	1	Firmicutes	0.92	Clostridia	0.782	Clostridiales	0.6647	Clostridiaceae 1	0.3722	Clostridium sensu stricto	0.201	Clostridium_algidicarnis	0.0402	TACATAGGGGGCAAGCGTTGTCCGGAATCACTGGGCGTAAAGGGAGCGTAGGCGGATGTTTAAGTTAAGTGTGAAAGCCTGGGGCTTAACTCCAGAAATGCACTTAATACTGGATATCTAGAGTGTGGGAGAGGTAAGTGGAATTCCTAGTGTAGCGGTAAAATGCGTAGAGATTAGGAGGAACACCAGAGGCGAAGGCGGCTTACTGGACCACAACTGACGCTGAGGCTCGAAAGCGTGGGGAGCAAACAGG
ASV156	Bacteria	1	Bacteroidetes	1	Bacteroidia	1	Bacteroidales	1	Prevotellaceae	1	Prevotella	0.89	Prevotella_multisaccharivorax	0.445	TACGGAAGGTCCGGGCGTTATCCGGATTTATTGGGTTTAAAGGGAGCGCAGGCCGGGTATTAAGCGTGTTGTGAAATGTAGGCGCCCAACGTCTGCACCGCAGCGCGAACTGGTGCCCTTGAGTACGCACGACGTTGGCGGAATTCGCCGTGTAGCGGTGAAATGCTTAGATATGGCGAAGAACTCCGATTGCGAAGGCAGCTGACGGGAGCGCTACTGACGCTCATGCTCGAAAGCGCGGGTATCGAACAGG
ASV157	Bacteria	1	Firmicutes	1	Clostridia	1	Clostridiales	1	Lachnospiraceae	1	Kineothrix	0.39	Kineothrix_alysoides	0.1521	TACGTAGGGGGCAAGCGTTATCCGGATTTACTGGGTGTAAAGGGAGCGTAGACGGCATAGCAAGTCTGAAGTGAAATCCCGGGGCTCAACCCCGGAACTGCTTTGGAAACTGTTAAGCTGGAGTGCAGGAGAGGTAAGTGGAATTCCTAGTGTAGCGGTGAAATGCGTAGATATTAGGAGGAACACCAGTGGCGAAGGCGGCTTACTGGACTGTAACTGACGTTGAGGCTCGAAAGCGTGGGGAGCAAACAGG
ASV158	Bacteria	1	Tenericutes	0.37	Mollicutes	0.1369	Anaeroplasmatales	0.0219	Anaeroplasmataceae	0.0035	Asteroleplasma	0.0005	Asteroleplasma_anaerobium	0.0001	TACGTAGGTGGCAAGCGTTATCCGGAATTATTGGGCGTAAAGAGTGAGCAGGCGGCAGATTAAGTTTGAGGTTAAAGCGTGGGGCTCAACCCCATAAAGCCTTGAAAACTGATCAGCTAGAGTACGAGAGAAGTGAAGGGAACTCCATGTGTAGCGGTGAAATGCGTAGATATATGGAAGAACACCAGTGGCGAAGGCGCTTCACTAGCTCGAAACTGACGCTCAGTCACGAAAGCGTGGGTAGCAAATAGG
ASV159	Bacteria	1	Proteobacteria	0.71	Deltaproteobacteria	0.355	Bdellovibrionales	0.1562	Bdellovibrionaceae	0.0687	Vampirovibrio	0.0302	Vampirovibrio_chlorellavorus	0.0133	TACGGAGGGTGCAAGCGTTGTCCGGAATCATTGGGCGTAAAGAGTTCGTAGGTGGTTTGTTAAGTTTGGTGTTAAATGCAGGGGCTCAACCTCTGTTCGGCATCGGATACTGGCAGACTAGAATGCGGTAGAGGTAAAGGGAATTCCTGGTGTAGCGGTGAAATGCGTAGATATCAGGAGGAACATCGGTGGCGTAAGCGCTTTACTGGGCCGTAATTGACACTGAGGAACGAAAGCCAGGGTAGCAAATGGG
ASV160	Bacteria	1	Bacteroidetes	1	Bacteroidia	1	Bacteroidales	1	Prevotellaceae	1	Prevotella	1	Prevotella_stercorea	1	TACGGAAGGTCCGGGCGTTATCCGGATTTATTGGGTTTAAAGGGAGCGTAGGCCGTCTGTTAAGCGTGTTGTGAAATGTCGGGGCTCAACCTGGGCATTGCAGCGCGAACTGGCAGACTTGAGTGCGCGGGAAGTAGGCGGAATTCGTCGTGTAGCGGTGAAATGCTTAGATATGACGAAGAACTCCGATTGCGAAGGCAGCCTGCTGTAGCGCAACTGACGCTGAAGCTCGAAAGCGTGGGTATCGAACAGG
ASV161	Bacteria	1	Firmicutes	1	Clostridia	1	Clostridiales	1	Lachnospiraceae	1	Kineothrix	0.42	Kineothrix_alysoides	0.1764	TACGTAGGGGGCAAGCGTTATCCGGATTTACTGGGTGTAAAGGGAGCGTAGACGGTTTTGCAAGTCTGAAGTGAAAGCCCGGGGCTTAACCCCGGGACTGCTTTGGAAACTGTAGGACTAGAGTGCAGGAGAGGTAAGTGGAATTCCTAGTGTAGCGGTGAAATGCGTAGATATTAGGAGGAACACCAGTGGCGAAGGCGGCTTACTGGACTGTAACTGACGTTGAGGCTCGAAAGCGTGGGGAGCAAACAGG
ASV162	Bacteria	1	Proteobacteria	0.95	Deltaproteobacteria	0.836	Syntrophobacterales	0.2174	Syntrophaceae	0.0435	Desulfomonile	0.0078	Desulfomonile_limimaris	0.0011	TACGGGGGGTGTAAGCGTTGTTCGGAATTACTGGGCGTAAAGGGCGTGCAGGCGGCCGCCGCAAGTTGAATGTGAAATCCCCGGGCTTAACCTGGGAAGTGCGTTCAAGACTGCGGGGCTTGAATACGGGAGAGGATCGTGGAATTCCTGGTGTAGAGGTGAAATTCGTAGATATCAGGAGGAACACTCGTGGCGAAGGCGACGGTCTGGACCGATATTGACGCTGAGACGCGAAAGCGTGGGTAGCAAACAGG
ASV163	Bacteria	1	Firmicutes	1	Clostridia	1	Clostridiales	1	Eubacteriaceae	0.38	Eubacterium	0.1444	Eubacterium_oxidoreducens	0.0534	TACGTAGGGGGCAAGCGTTATCCGGATTTACTGGGTGTAAAGGGAGCGCAGGCGGTCTTGCAAGTCTGATGTGAAAGCCCGGGGCTCAACCCCGGGACTGCATTGGAAACTGTGAGACTTGAGTGTCGGAGGGGCAAGTGGAATTCCTAGTGTAGCGGTGAAATGCGTAGATATTAGGAGGAACACCAGTGGCGAAGGCGGCTTGCTGGACGACAACTGACGCTGAGGCTCGAAAGCGTGGGGAGCAAACAGG
ASV164	Bacteria	1	Tenericutes	0.47	Mollicutes	0.2209	Entomoplasmatales	0.0795	Spiroplasmataceae	0.0278	Spiroplasma	0.0097	Spiroplasma_syrphidicola	0.0016	TACGTAGGTGGCGAGCGTTATCCGGATTTATTGGGCGTAAAGCGTCCGCAGCCGGTTTATTAAGTCTAGAATAAAAGCCTGGAGCTCAACTCCAGTTCGTTCTAGAAACTGATATACTTGAGTGTAGTAGAGGCAAATGGAATTTCTAGTGTAGCGGTAAAATGCGTAGATATTAGAAGGAACACCAGTGGCGAAGGCGATTTGCTAGGCTATTACTGACGGTCAGGGACGAAAGCGTGGGGAGCAAATAGG
ASV165	Bacteria	1	Firmicutes	1	Clostridia	1	Clostridiales	1	Lachnospiraceae	1	Blautia	1	Blautia_wexlerae	0.77	TACGTAGGGGGCAAGCGTTATCCGGATTTACTGGGTGTAAAGGGAGCGTAGACGGTGTGGCAAGTCTGATGTGAAAGGCATGGGCTCAACCTGTGGACTGCATTGGAAACTGTCATACTTGAGTGCCGGAGGGGTAAGCGGAATTCCTAGTGTAGCGGTGAAATGCGTAGATATTAGGAGGAACACCAGTGGCGAAGGCGGCTTACTGGACGGTAACTGACGTTGAGGCTCGAAAGCGTGGGGAGCAAACAGG
ASV166	Bacteria	1	Firmicutes	1	Clostridia	1	Clostridiales	1	Lachnospiraceae	1	Kineothrix	0.33	Kineothrix_alysoides	0.1089	TACGTAGGGGGCAAGCGTTATCCGGATTTACTGGGTGTAAAGGGAGCGTAGACGGTGAGACAAGTCTGAAGTGAAATCCCGGGGCTCAACCCCGGAACTGCTTTGGAAACTGCCTGACTAGAGTGCAGGAGAGGTAAGTGGAATTCCTAGTGTAGCGGTGAAATGCGTAGATATTAGGAGGAACACCAGTGGCGAAGGCGGCTTACTGGACTGTAACTGACGTTGAGGCTCGAAAGCGTGGGGAGCAAACAGG
ASV167	Bacteria	1	Spirochaetes	0.96	Spirochaetia	0.9216	Spirochaetales	0.8847	Spirochaetaceae	0.8493	Treponema	0.7304	Treponema_brennaborense	0.1826	CACGTAAGTTGCGAGCGTTGTTCGGAATTATTGGGCGTAAAGGGCATGTAGGCGGTTTTGCAAGCTTGGTGTGAAATACTGGAGCTTAACTCCAGAATTGCGTTGAGAACTGCATAACTAGAGTGACTGAGGAGCAATCAGAATTCCTGGTGTAGGGGTGAAATCTGTAGATATCAGGAAGAATACCGATGGCGAAGGCAGGTTGCCAGCAGATGACTGACGCTGAGGTGCGAAGGTGCGGGGAGCGAACAGG
ASV168	Bacteria	1	Firmicutes	1	Clostridia	1	Clostridiales	1	Lachnospiraceae	1	Anaerocolumna	0.55	Anaerocolumna_xylanovorans	0.1375	TACGTAGGGGGCAAGCGTTATCCGGATTTACTGGGTGTAAAGGGAGCGTAGACGGCAGTGCAAGTCAGATGTGAAAGCCCGGGGCTCAACCGCGGGACTGCATTTGAAACTGTACTGCTAGAGTGCAGGAGAGGTAAGTGGAATTCCTAGTGTAGCGGTGAAATGCGTAGATATTAGGAGGAACACCAGTGGCGAAGGCGGCTTACTGGACTGTAACTGACGTTGAGGCTCGAAAGCGTGGGGAGCAAACAGG
ASV169	Bacteria	1	Firmicutes	1	Clostridia	1	Clostridiales	1	Ruminococcaceae	1	Dysosmobacter	0.47	Dysosmobacter_welbionis	0.2209	TACGTAGGTGGCAAGCGTTGTCCGGATTTACTGGGTGTAAAGGGCGTGCAGCCGGGCATGCAAGTCAGATGTGAAATCTCAGGGCTTAACCCTGAAACTGCATTTGAAACTGTATGTCTTGAGTGCCGGAGAGGTAATCGGAATTCCTTGTGTAGCGGTGAAATGCGTAGATATAAGGAAGAACACCAGTGGCGAAGGCGGATTACTGGACGGTAACTGACGGTGAGGCGCGAAAGCGTGGGGAGCGAACAGG
ASV170	Bacteria	1	Firmicutes	1	Clostridia	1	Clostridiales	1	Lachnospiraceae	0.99	Oribacterium	0.693	Oribacterium_sinus	0.4089	TACGTAGGGGGCAAGCGTTATCCGGATTTACTGGGTGTAAAGGGAGCGTAGACGGAACGGCAAGTTTGAAGTGAAATACCCGGGCTTAACTCGGGAACTGCTTTGAAAACTGTCGATCTAGAGTGTCGGAGAGGTAAGTGGAATTCCTGGTGTAGTAGTGAAATGCGTAGATATCAGGAAGAACACCGGAGGCGAAGGCGGCTTACTGGACGATAACTGACGTTGAGGCTCGAAAGCGTGGGGAGCAAACAGG
ASV171	Bacteria	1	Firmicutes	0.99	Clostridia	0.9801	Clostridiales	0.9703	Ruminococcaceae	0.9024	Monoglobus	0.388	Monoglobus_pectinilyticus	0.1668	TACGTAGGTGGCAAGCGTTGTCCGGATTTACTGGGTGTAAAGGGCGTGCAGCCGGGTCTGCAAGTCAGATGTGAAATCCATGGGCTCAACCCATGAACTGCATTTGAAACTGTGGATCTTGAGTGTCGGAGGGGCAATCGGAATTCCTAGTGTAGCGGTGAAATGCGTAGATATTAGGAGGAACACCAGTGGCGAAGGCGGATTGCTGGACGATAACTGACGGTGAGGCGCGAAAGTGTGGGGAGCAAACAGG
ASV172	Bacteria	1	Firmicutes	1	Bacilli	1	Lactobacillales	1	Lactobacillaceae	1	Ligilactobacillus	0.99	Ligilactobacillus_apodemi	0.3267	TACGTAGGTGGCAAGCGTTATCCGGATTTATTGGGCGTAAAGGGAACGCAGGCGGTCTTTTAAGTCTGATGTGAAAGCCTTCGGCTTAACCGGAGTAGTGCATTGGAAACTGGGAGACTTGAGTGCAGAAGAGGAGAGTGGAACTCCATGTGTAGCGGTGAAATGCGTAGATATATGGAAGAACACCAGTGGCGAAAGCGGCTCTCTGGTCTGTAACTGACGCTGAGGTTCGAAAGCGTGGGTAGCAAACAGG
ASV173	Bacteria	1	Fibrobacteres	1	Fibrobacteria	1	Fibrobacterales	1	Fibrobacteraceae	1	Fibrobacter	1	Fibrobacter_intestinalis	0.91	TACGAGGGGTGCAAGCGTTGTTCGGAATCACTGGGCGTAAAGGGAGCGTAGGCGGATAGTCAAGCGTTCTGTGCAATCTCGGGGCCCAACCCCGAACACGCAGAGCGAACTGATTATCTTGAGTAGTTCAGAGGTTGGCGGAATTCCTGGTGTAGCGGTGGAATGCGTAGATATCAGGAAGAACACCGATGGCGAAGGCAGCCAACTGGGGACTAACTGACGCTGAGGCTCGAAGGCGCGGGTAGCAAACAGG
ASV174	Bacteria	1	Firmicutes	0.93	Clostridia	0.8649	Clostridiales	0.8044	Lachnospiraceae	0.7481	Clostridium XlVa	0.5087	Clostridium_fimetarium	0.3256	TACGTATGGAGCAAGCGTTATCCGGATTTACTGGGTGTAAAGGGAGTGTAGGTGGCATCGCAAGTCAGAAGTGAAAGCCCGGGGCTCAACCCCGGGACTGCTTTTGAAACTGCGGAGCTAGAGTGCAGGAGGGGCAAGTGGAATTCCTAGTGTAGCGGTGAAATGCGTAGATATTAGGAGGAACACCAGTGGCGAAGGCGGCTTGCTGGACTGTAACTGACACTGAGGCTCGAAAGCGTGGGGAGCAAACAGG
ASV175	Bacteria	1	Proteobacteria	1	Betaproteobacteria	1	Burkholderiales	1	Sutterellaceae	1	Sutterella	1	Sutterella_massiliensis	0.52	TACGTAGGGTGCAAGCGTTAATCGGAATTACTGGGCGTAAAGCGTGCGCAGGCGGTTCTGTAAGACAGATGTGAAATCCCCGGGCTCAACCTGGGAATTGCATTTGTGACTGCAGGACTAGAGTTCATCAGAGGGGGGTGGAATTCCAAGTGTAGCAGTGAAATGCGTAGATATTTGGAAGAACACCAATGGCGAAGGCAGCCCCCTGGGATGCGACTGACGCTCATGCACGAAAGCGTGGGGAGCAAACAGG
ASV176	Bacteria	1	Firmicutes	0.96	Clostridia	0.912	Clostridiales	0.8664	Clostridiaceae 1	0.5718	Oxobacter	0.1144	Oxobacter_pfennigii	0.0229	TACGTAGGGGGCGAGCGTTGTCCGGAATTACTGGGCGTAAAGGGTGCGTAGGCGGTTTGGTAAGTTGGATGTGAAATACCCGGGCTTAACTTGGGGGCTGCATCCAATACTGTCGGACTTGAGTGCAGGAGAGGAAAGCGGAATTCCTAGTGTAGCGGTGAAATGCGTAGATATTAGGAGGAACACCGGTGGCGAAGGCGGCTTTCTGGACTGTAACTGACGCTGAGGCACGAAAGCGTGGGGAGCAAACAGG
ASV177	Bacteria	1	Bacteroidetes	1	Bacteroidia	1	Bacteroidales	1	Prevotellaceae	1	Prevotella	0.97	Prevotella_oris	0.2328	TACGGAAGGTCCAGGCGTTATCCGGATTTATTGGGTTTAAAGGGAGCGTAGGCCGGTTTTTAAGCGTGTTGTGAAATGTAGATGCTCAACGTCTGCACTGCAGCGCGAACTGGAAGCCTTGAGTACGCAGGAAGTAGGCGGAATTCGTCGTGTAGCGGTGAAATGCTTAGATATGACGAAGAACTCCGATTGCGAAGGCAGCTTACTGTAGCGTAACTGACGCTGAAGCTCGAAAGTGTGGGTATCGAACAGG
ASV178	Bacteria	1	Firmicutes	0.96	Clostridia	0.9216	Clostridiales	0.8847	Clostridiaceae 1	0.1769	Clostridium sensu stricto	0.0336	Clostridium_bornimense	0.0037	TACGTAGGGGGCAAGCGTTGTCCGGAATGACTGGGCGTAAAGGGTGTGTAGGCGGGCTCGCAAGTTGGATGTGTAATACCCAGAGCTTAACTCGGGTGCTGCATCTGAAACTACGAGTCTTGAGTGTCGGAGAGGTAAGTGGAATTCCTAGTGTAGCGGTGGAATGCGTAGATATTAGGAGGAACATCAGTGGCGAAGGCGACTTACTGGACGATAACTGACGCTGAGGCACGAAAGCGTGGGGAGCAAACAGG
ASV179	Bacteria	1	Firmicutes	0.89	Negativicutes	0.6319	Selenomonadales	0.3412	Selenomonadaceae	0.174	Selenomonas	0.0609	Selenomonas_dianae	0.0055	TACGTAGGTGGCAAGCGTTGTCCGGAATTATTGGGCGTAAAGGGAGCGCAGGCGGAAGGACAAGCCGGATTTGAAAGTTCGGGGCTCACCCCCGTGACGGATCCGGAACTGTCCTCCTTGAGAGCGGGAGAAGGAAGCGGAATTCCTGGTGTAGCGGTGAAATGCGTAGATATCAGGAAGAACACCAGTGGCGAAAGCGGCTTCCCGGACCGAATCTGACGCTGAGGCTCGAAAGCCAGGGGAGCGAACGGG
ASV180	Bacteria	1	Firmicutes	1	Clostridia	1	Clostridiales	1	Ruminococcaceae	0.98	Oscillibacter	0.4116	Oscillibacter_ruminantium	0.1276	TACGTAGGTGGCAAGCGTTGTCCGGATTTACTGGGTGTAAAGGGCGTGTAGCCGGGTCGGCAAGTCAGATGTGAAATCCACGGGCTCAACTCGTGAACTGCATTTGAAACTGTTGATCTTGAGTATCGGAGAGGCAATCGGAATTCCTAGTGTAGCGGTGAAATGCGTAGATATTAGGAGGAACACCAGTGGCGAAGGCGGATTGCTGGACGACAACTGACGGTGAGGCGCGAAAGCGTGGGGAGCAAACAGG
ASV181	Bacteria	1	Firmicutes	1	Clostridia	0.92	Clostridiales	0.8464	Clostridiaceae 1	0.3978	Clostridium sensu stricto	0.1392	Clostridium_chartatabidum	0.0251	TACGTAGGGGGCGAGCGTTGTCCGGAATTACTGGGCGTAAAGGGAGCGTAGGCGGTCTGATAAGTTGGATGTGAAATACCCGGGCTTAACTTGGGGGGTGCATCCAATACTGTTGGACTAGAGTACAGGAGAGGAAAGCGGAATTCCTAGTGTAGCGGTGAAATGCATAGATATTAGGAGGAACATCGGTGGCGAAGGCGGCTTTCTGGACTGCAACTGACGCTGAGGCTCGAAAGCGTGGGGAGCAAACAGG
ASV182	Bacteria	1	Firmicutes	0.65	Clostridia	0.39	Clostridiales	0.234	Gracilibacteraceae	0.0257	Gracilibacter	0.0026	Gracilibacter_thermotolerans	0.0003	TACATAGGGGGCGAGCGTTGTCCGGAATGACTGGGCGTAAAGGGTGTGTAGGCGGTTTGGTAAGTTAGAAGTGTAATACCCAGGGCTTAACTCGGGTGCTGCTTCTAATACTGCCGGACTTGAGTGTAGGAGAGGATGATGGAATTCCTAGTGTAGCGGTGGAATGCATAGATATTAGGAGGAACACCAGAGGCGAAAGCGATCATCTGGACTACAACTGACGCTGAGGCACGAAAGCGTGGGGAGCAAACAGG
ASV183	Bacteria	1	Bacteroidetes	1	Bacteroidia	1	Bacteroidales	1	Prevotellaceae	1	Prevotella	1	Prevotella_stercorea	1	TACGGAAGGTCCGGGCGTTATCCGGATTTATTGGGTTTAAAGGGAGCGTAGGCCGTCTTATAAGCGTGTTGTGAAATGTCGGGGCTCAACCTGGGCATTGCAGCGCGAACTGTGAGACTTGAGTGCGCAGGAAGTAGGCGGAATTCGTCGTGTAGCGGTGAAATGCTTAGATATGACGAAGAACTCCGATTGCGAAGGCAGCCTGCTGTAGCGCAACTGACGCTGAAGCTCGAAAGCGTGGGTATCGAACAGG
ASV184	Bacteria	1	Firmicutes	1	Clostridia	1	Clostridiales	1	Lachnospiraceae	1	Lachnospira	0.92	Lachnospira_eligens	0.7084	TACGTATGGAGCAAGCGTTATCCGGATTTACTGGGTGTAAAGGGAGTGTAGGTGGCCATGCAAGTCAGAAGTGAAAATCCGGGGCTCAACCCCGGAACTGCTTTTGAAACTGTAAGGCTAGAGTGCAGGAGGGGTGAGTGGAATTCCTAGTGTAGCGGTGAAATGCGTAGATATTAGGAGGAACACCAGTGGCGAAGGCGGCTCACTGGACTGTAACTGACACTGAGGCTCGAAAGCGTGGGGAGCAAACAGG
ASV185	Bacteria	1	Firmicutes	0.99	Clostridia	0.9801	Clostridiales	0.9703	Ruminococcaceae	0.9606	Acetivibrio	0.3746	Acetivibrio_thermocellus	0.0562	TACGTAGGTGGCAAGCGTTATCCGGATTTACTGGGTGTAAAGGGCGCGTAGGCGGGGATGCAAGTCAGATGTGAAATCTATGGGCTTAACCCATAAACTGCATTTGAAACTGTATCTCTTGAGTGCTGGAGAGGTAGACGGAATTCCTTGTGTAGCGGTGAAATGCGTAGATATAAGGAAGAACACCAGTGGCGAAGGCGGTCTACTGGACAGTAACTGACGCTGAGGCGCGAGAGCGTGGGGAGCAAACAGG
ASV186	Bacteria	1	Bacteroidetes	0.97	Sphingobacteriia	0.3492	Sphingobacteriales	0.1257	Sphingobacteriaceae	0.0453	Pedobacter	0.0127	Pedobacter_vanadiisoli	0.002	TACGGAGGATGCAAGCGTTATCCGGATTTATTGGGTTTAAAGGGTGCGTAGGCTGTGCGACAAGTCAGGGGTGAAAGCCCGGCGCCCAACGCCGGAACTGCCCTTGATACTGCCGCGCTGGAATACGGATGCCGTGGGAGGAATGAGTAGTGTAGCGGTGAAATGCATAGATATTACTCAGAACACCGATTGCGAAGGCATCTCACGAATCCGTCATTGACGCTGAGGCACGAAAGCGTGGGTAGCGAACAGG
ASV187	Bacteria	1	Firmicutes	0.87	Clostridia	0.7308	Clostridiales	0.5627	Ruminococcaceae	0.197	Flintibacter	0.0158	Flintibacter_butyricus	0.0013	TACGTAGGTGGCGAGCGTTATCCGGATTTACTGGGTGTAAAGGGTGTGTAGGCGGAGAGACAAGTCAGGTGTGAAAATCATGGGCTCAACCCGTGACCTGCGCCTGAAACTGTTTCCCTTGAGAGTCGGAGGGGTAGATGGAATTCCCGGTGTAGCGGTGAAATGCGTAGATATCGGGAGGAACACCGGTGGCGAAGGCGGTCTACTGGACGACAACTGACGCTGAGACACGAAAGTGTGGGGAGCAAACAGG
ASV188	Bacteria	1	Firmicutes	0.97	Clostridia	0.9118	Clostridiales	0.8571	Christensenellaceae	0.3257	Christensenella	0.1238	Christensenella_massiliensis	0.0198	TACGTAGGTAGCAAGCGTTGTCCGGAATGACTGGGCGTAAAGGGTGCGTAGGTGGTTTAACAAGTTGGTAGTGAAATTCCGAAGCTTAACTTCGGCGCTACTACCAAGACTGCTGAACTTGAGTACAGGAGAGGTAAGTGGAATTCCTAGTGTAGCGGTGGAATGCGTAGATATTAGGAGGAACACCAGTGGCGAAGGCGACTTACTGGCCTGCAACTGACACTGAGGCACGAAAGCGTGGGGAGCAAACAGG
ASV189	Bacteria	1	Bacteroidetes	0.99	Bacteroidia	0.7227	Bacteroidales	0.5276	Marinilabiliaceae	0.2638	Anaerophaga	0.058	Anaerophaga_thermohalophila	0.0128	TACGGGGGATGCGAGCGTTATCCGGATTTATTGGGTTTAAAGGGTGCGTAGGCGGAAGTGCAAGTCAGCGGTGAAATCCCCGCGCTCAACGCGGGAGTTGCCGTTGATACTGTACATCTGGAATGCTCTTGCCGTGGGAGGAATGAGTAGTGTAGCGGTGAAATGCATAGATATTACTCAGAACACCGATTGCGAAGGCATCTCACGAAGGGGCGATTGACGCTGAGGCACGAAAGCGTGGGTATCGAACAGG
ASV190	Bacteria	1	Firmicutes	1	Clostridia	0.99	Clostridiales	0.9801	Ruminococcaceae	0.7253	Tepidibaculum	0.2103	Tepidibaculum_saccharolyticum	0.061	TACGTAGGTGGCAAGCGTTGTCCGGAATTACTGGGTGTAAAGGGAGCGTAGGCGGGCAGGCAAGTCAGGCGTGAAATATATCGGCTCAACCGGTATCTGCGCTTGAAACTGCAGGTCTTGAGTGAAGTAGAGGTTGGCGGAATTCCTAGTGTAGCGGTGAAATGCGTAGATATTAGGAGGAACACCAGTGGCGAAGGCGGCCAACTGGGCTTTTACTGACGCTGAGGCTCGAAAGTGTGGGGAGCAAACAGG
ASV191	Bacteria	1	Firmicutes	1	Clostridia	1	Clostridiales	1	Lachnospiraceae	1	Lachnospira	0.94	Lachnospira_eligens	0.8178	TACGTATGGAGCAAGCGTTATCCGGATTTACTGGGTGTAAAGGGAGTGTAGGTGGCCATGCAAGTCAGAAGTGAAAATCCGGGGCTCAACCCCGGAACTGCTTTTGAAACTGTAAGGCTGGAGTGCAGGAGGGGTGAGTGGAATTCCTAGTGTAGCGGTGAAATGCGTAGATATTAGGAGGAACACCAGTGGCGAAGGCGGCTCACTGGACTGTAACTGACACTGAGGCTCGAAAGCGTGGGGAGCAAACAGG
ASV192	Bacteria	1	Firmicutes	1	Clostridia	1	Clostridiales	1	Eubacteriaceae	0.35	Eubacterium	0.1225	Eubacterium_coprostanoligenes	0.0429	TACGTAGGTGGCAAGCGTTATCCGGAATTACTGGGTGTAAAGGGAGCGCAGGCGGGATAGCAAGTCAGCGGTGAAATGCATGGGCTTAACTCATGAGCTGCCGTTGAAACTGTTATTCTTGAGTGGAGTAGAGGCAGGCGGAATTCCGAGTGTAGCGGTGAAATGCGTAGATATTCGGAGGAACACCAGTGGCGAAGGCGGCCTGCTGGGCTCTAACTGACGCTGAGGCTCGAAAGTGTGGGGAGCAAACAGG
ASV193	Bacteria	1	Firmicutes	0.97	Clostridia	0.9215	Clostridiales	0.8754	Christensenellaceae	0.3414	Christensenella	0.1332	Christensenella_timonensis	0.0226	TACGTAGGTAGCAAGCGTTGTCCGGAATGACTGGGCGTAAAGGGTGCGTAGGTGGCTTAGCAAGTTGGTAGTGAAATTCCGAGGCTTAACTTCGGCGCTACTACCAAGACTGTTGAGCTTGAGTACAGGAGAGGTAAGTGGAATTCCTAGTGTAGCGGTGGAATGCGTAGATATTAGGAGGAACACCAGTGGCGAAGGCGACTTACTGGCCTGCAACTGACACTGAGGCACGAAAGCGTGGGGAGCAAACAGG
ASV194	Bacteria	1	Firmicutes	0.99	Clostridia	0.9801	Clostridiales	0.9703	Eubacteriaceae	0.4366	Eubacterium	0.1965	Eubacterium_coprostanoligenes	0.0884	TACGTAGGTGGCAAGCGTTGTCCGGAATTACTGGGTGTAAAGGGAGCGCAGGCGGGAAATCAAGTTGGATGTGAAATGTCGGGGCTTAACCCCGGAACTGCATCCAAAACTGATATTCTTGAGTGAAGTAGAGGTAGGCGGAATTCCGAGTGTAGCGGTGAAATGCGTAGATATTCGGAGGAACACCAGTGGCGAAGGCGGCCTACTGGGCTTTAACTGACGCTGAGGCTCGAAAGTGTGGGGAGCAAACAGG
ASV195	Archaea	1	Euryarchaeota	1	Thermoplasmata	0.97	Methanomassiliicoccales	0.8924	Methanomassiliicoccaceae	0.821	Methanomassiliicoccus	0.7553	Methanomassiliicoccus_luminyensis	0.6949	TACCTGCAGCCCAAGTGGTGGTCGATTTTATTGAGTCTAAAACGTTCGTAGCCGGTTTGATAAATCCTTGGGTAAATCGGGAAGCTTAACTTTCCGACTTCCGAGGAGACTGTCAAACTTGGGACCGGGAGAGGCTAGAGGTACTTCTGGGGTAGGGGTAAAATCCTGTAATCCTAGAAGGACCACCGGTGGCGAAGGCGTCTAGCTAGAACGGATCCGACGGTGAGGGACGAAGCCCTGGGTCGCAAACGGG
ASV196	Bacteria	1	Proteobacteria	0.56	Deltaproteobacteria	0.2016	Bdellovibrionales	0.0685	Bdellovibrionaceae	0.0233	Vampirovibrio	0.0079	Vampirovibrio_chlorellavorus	0.0027	TACGGAGGGTGCAAGCGTTGTCCGGAATCATTGGGCGTAAAGAGTTCGTAGGTGGTTTGTTAAGTCTGGTGTTAAAGCCCGAAGCTCAACTTCGGTTCGGCATCGGATACTGGCAGGCTAGAATGCGGTAGAGGTAAAGGGAATTCCTGGTGTAGCGGTGAAATGCGTAGATATCAGGAGGAACATCGGTGGCGTAAGCGCTTTACTGGGCCGTAATTGACACTGAGGAACGAAAGCCGGGGTAGCAAATGGG
ASV197	Bacteria	1	Firmicutes	1	Negativicutes	1	Selenomonadales	1	Selenomonadaceae	1	Propionispira	0.5	Propionispira_arcuata	0.2	TACGTAGGTGGCGAGCGTTGTCCGGAATTATTGGGCGTAAAGGGAGCGCAGGTGGGAAAGTAAGTCAGTCTTAAAAGTGCGGGGCTCAACCCCGTGAGGGGATTGAAACTACTTTTCTTGAGTGCAGGAGAGGAAAGCGGAATTCCTAGTGTAGCGGTGAAATGCGTAGATATTAGGAGGAACACCAGTGGCGAAGGCGGCTTTCTGGACTGTAACTGACACTGAGGCTCGAAAGCCAGGGGAGCGAACGGG
ASV198	Bacteria	1	Firmicutes	1	Clostridia	0.99	Clostridiales	0.9801	Ruminococcaceae	0.9213	Sporobacter	0.433	Sporobacter_termitidis	0.2035	TACGTAGGTGGCAAGCGTTGTCCGGATTTACTGGGTGTAAAGGGCGTGTAGGCGGAGATGCAAGTCAGAAGTGAAATCCATGGGCTTAACCCATGAACTGCTTTTGAAACTGTATCCCTTGAGTATCGGAGAGGCAGGCGGAATTCCTAGTGTAGCGGTGAAATGCGTAGATATTAGGAGGAACACCAGTGGCGAAGGCGGCCTGCTGGACGACAACTGACGCTGAGGCGCGAAAGCGTGGGGAGCAAACAGG
ASV199	Bacteria	1	Proteobacteria	0.97	Alphaproteobacteria	0.9021	Kiloniellales	0.3248	Kiloniellaceae	0.1169	Kiloniella	0.0398	Kiloniella_litopenaei	0.0064	TACGAAGGGTGCGAGCGTTGTTCGGAATTACTGGGTGTAAAGGGCGTGTAGGCGGATGCGCGAGTTAGTGGTGAAACCCCTGGGCTTAACCTGGGAACTGCCATTGATACTGTGTATCTTGAGTATCGGAGAGGATAACGGAATATCCAGTGTAGAGGTGAAATTCGTAGATATTGGATAGAACACCGGTGGCGAAGGCGGTTATCTGGCCGATTACTGACGCTGAGGCGCGAGAGCGTGGGGAGCAAACAGG
ASV200	Bacteria	1	Fibrobacteres	1	Fibrobacteria	1	Fibrobacterales	1	Fibrobacteraceae	1	Fibrobacter	1	Fibrobacter_succinogenes	1	TACGAGGGGTGCAAGCGTTGTTCGGAATCACTGGGCGTAAAGGGAGCGCAGGCGGAAGCTCAAGCGGATTGTACAATACCGGGGCCCAACCCCGGACCTGCAGTCCGAACTGGGTTTCTTGGATAGTTCAGGGGCAAGCGGAATTCCTGGTGTAGCGGTGGAATGCGTAGAGATCAGGAAGAACACCGATGGCGAAGGCAGCTTGCTGGGGACTTATCGACGCTCATGCTCGAAAGTGCGGGTAGCAAACAGG
ASV201	Bacteria	1	Firmicutes	1	Clostridia	1	Clostridiales	1	Ruminococcaceae	0.89	Monoglobus	0.4717	Monoglobus_pectinilyticus	0.25	TACGTAGGTTGCAAGCGTTGTCCGGATTTACTGGGTGTAAAGGGCGTGTAGGCGGAGATGCAAGTCAGGAGTGAAATCCCGGGGCTCAACCCCGGAACTGCTTTTGAAACTGTATCCCTTGAGTGTCGGAGAGGCAAGCGGAATTCCTAGTGTAGCGGTGAAATGCGTAGATATTAGGAGGAACACCAGTGGCGAAGGCGGCTTGCTGGACGATAACTGACGCTGAGGCGCGAAAGCGTGGGGAGCAAACAGG
ASV202	Bacteria	1	Firmicutes	1	Clostridia	1	Clostridiales	1	Lachnospiraceae	1	Dorea	0.97	Dorea_longicatena	0.9409	TACGTAGGGGGCAAGCGTTATCCGGATTTACTGGGTGTAAAGGGAGCGTAGACGGCACGGCAAGCCAGATGTGAAAGCCCGGGGCTCAACCCCGGGACTGCATTTGGAACTGCTGAGCTAGAGTGTCGGAGAGGCAAGTGGAATTCCTAGTGTAGCGGTGAAATGCGTAGATATTAGGAGGAACACCAGTGGCGAAGGCGGCTTGCTGGACGATGACTGACGTTGAGGCTCGAAAGCGTGGGGAGCAAACAGG
ASV203	Bacteria	1	Fibrobacteres	1	Fibrobacteria	1	Fibrobacterales	1	Fibrobacteraceae	1	Fibrobacter	1	Fibrobacter_intestinalis	1	TACGAGGGGTGCAAGCGTTGTTCGGAATCACTGGGCGTAAAGGGAGCGTAGGCGGGCCGCCAAGCGTTCTGTGCAATCCCGGGGCCCAACCCCGGACCCGCAGAGCGAACTGGCGTCCTTGAGTGGTTCAGAGGCCGGCGGAATTCCTGGTGTAGCGGTGGAATGCGTAGATATCAGGAAGAACACCGATGGCGAAGGCAGCCGGCTGGGGACCCACTGACGCTGAGGCTCGAAAGCGTGGGAAGCAAACAGG
ASV204	Bacteria	1	Bacteroidetes	1	Bacteroidia	1	Bacteroidales	1	Odoribacteraceae	1	Butyricimonas	0.99	Butyricimonas_virosa	0.4059	CACGGGGGATGCGAGCGTTATCCGGATTCATTGGGTTTAAAGGGCGCGTAGGCGGGATGCCAAGTCAGCGGTAAAAGACTGCAGCTAAACTGTAGCACGCCGTTGAAACTGGTGACCTTGAGACGAGACGAGGGAGGCGGAACAAGTGAAGTAGCGGTGAAATGCATAGATATCACTTGGAACCCCGAAAGCGAAGGCAGCTTCCCAGGCTCGATCTGACGCTGATGCGCGAGAGCGTGGGTAGCGAACAGG
ASV205	Bacteria	1	Firmicutes	0.96	Clostridia	0.9216	Clostridiales	0.8387	Ruminococcaceae	0.5954	Intestinimonas	0.131	Intestinimonas_massiliensis	0.0262	TACGTAGGTGGCGAGCGTTATCCGGAATTACTGGGTGTAAAGGGTGTGTAGGCGGGATAGCAAGTCAGATGTGAAAATTATGGGCTTAACCCATAACCTGCATTTGAAACTGTTATTCTTGAGTGTCGGAGAGGTAAATGGAATTCCCGGTGTAGCGGTGAAATGCGTAGATATCGGGAGGAACACCAGTGGCGAAGGCGGTTTACTGGACGACAACTGACGCTGAGACACGAAAGCGTGGGGAGCAAACAGG
ASV206	Bacteria	1	Firmicutes	1	Clostridia	1	Clostridiales	1	Lachnospiraceae	0.96	Lachnospiracea_incertae_sedis	0.6624	Eubacterium_ruminantium	0.4306	TACGTATGGTGCAAGCGTTATCCGGATTTACTGGGTGTAAAGGGTGCGTAGGTGGCATGGCAAGTCTGAAGTGAAATGCGGGGGCTCAACCCCTGAACTGCTTTGGAAACTGTCAGGCTAGAGTGCAGGAGAGGAAAGCGGAATTCCTAGTGTAGCGGTGAAATGCGTAGATATTAGGAGGAACACCAGTGGCGAAGGCGGCTTTCTGGACTGTAACTGACACTGAGGCACGAAAGCGTGGGGAGCAAACAGG
ASV207	Bacteria	1	Spirochaetes	1	Spirochaetia	1	Spirochaetales	1	Spirochaetaceae	1	Treponema	1	Treponema_rectale	1	CACGTAAGGTGCGAGCGTTGTTCGGAATTATTGGGCGTAAAGGGCATGTAGGCGGAAGCGCAAGTCCGGTGTGAAATCCCGTGGCTCAACCACGGGGCTGCGCCGGAAACTGCGTAACTAGAATCACTGAGGGGGAACCGGAATTCCAGGTGTAGGGGTGAAATCTGTAGATATCTGGAAGAACACCAATGGCGAAGGCAGGTTTCCAGCAGATGATTGACGCTGAGGTGCGAAGGTGCGGGTAGCAAACAGG
ASV208	Bacteria	1	Proteobacteria	1	Gammaproteobacteria	1	Pasteurellales	1	Pasteurellaceae	1	Actinobacillus	0.78	Actinobacillus_minor	0.4368	TACGGGGGGTGCGAGCGTTAATCGGAATAACTGGGCGTAAAGGGCACGCAGGCGGTGACTTAAGTGAGATGTGAAAGCCCCGAGCTTAACTTGGGAATTGCATTTCATACTGGGTCGCTAGAGTACTTTAGGGAGGGGTAGAATTCCACGTGTAGCGGTGAAATGCGTAGAGATGTGGAGGAATACCGAAGGCGAAGGCAGCCCCTTGGGAATGTACTGACGCTCATGTGCGAAAGCGTGGGGAGCAAACAGG
ASV209	Bacteria	1	Firmicutes	1	Clostridia	1	Clostridiales	1	Ruminococcaceae	0.98	Clostridium IV	0.7644	Eubacterium_siraeum	0.5962	TACGTAGGTGGCAAGCGTTGTCCGGAATTACTGGGTGTAAAGGGAGCGTAGGCGGGACGGTAAGTCAGAAGTGAAAATTATGGGCTCAACTCATAACCTGCTTTTGAAACTGCTGTTCTTGAGTGAAGTAGAGGCAAGCGGAATTCCTAGTGTAGCGGTGAAATGCGTAGATATTAGGAGGAACACCAGTGGCGAAGGCGGCTTGCTGGGCTTTTACTGACGCTGAGGCTCGAAAGCGTGGGGAGCAAACAGG
ASV210	Bacteria	1	Firmicutes	0.99	Clostridia	0.9801	Clostridiales	0.9703	Ruminococcaceae	0.883	Sporobacter	0.2031	Sporobacter_termitidis	0.0467	TACGTAGGTTGCAAGCGTTGTCCGGATTTACTGGGTGTAAAGGGCGTGTAGGCGGAGCTGCAAGTCAGATGTGAAATCCCGGGGCTTAACCCCGGAACTGCATTTGAAACTGTAGCCCTTGAGTATCGGAGAGGCAAGCGGAATTCCTAGTGTAGCGGTGAAATGCGTAGATATTAGGAGGAACACCAGTGGCGAAGGCGGCTTGCTGGACGACAACTGACGCTGAGGCGCGAAAGCGTGGGGAGCAAACAGG
ASV211	Bacteria	1	Firmicutes	0.81	Clostridia	0.648	Clostridiales	0.5054	Lachnospiraceae	0.2123	Pseudobutyrivibrio	0.0255	Pseudobutyrivibrio_xylanivorans	0.002	TACGTAGGTGGCGAGCGTTATCCGGATTTACTGGGTGTAAAGGGTGTGTAGGCGGAGAGACAAGTCAGGTGTGAAAATTATGGGCTCAACTCATAAACTGCGCCTGAAACTGTATCCCTTGAGAGTCGGAGGGGTAAATGGAATTCCCGGTGTAGCGGTGAAATGCGTAGATATCGGGAGGAACACCGGTGGCGAAGGCGGTTTACTGGACGACAACTGACGCTGAGACACGAAAGTGTGGGGAGCAAACAGG
ASV212	Bacteria	1	Firmicutes	0.96	Clostridia	0.9216	Clostridiales	0.811	Ruminococcaceae	0.5839	Intestinimonas	0.2861	Intestinimonas_massiliensis	0.0773	TACGTAGGTGGCGAGCGTTATCCGGATTTACTGGGTGTAAAGGGTGTGTAGGCGGGACTGCAAGTCAGATGTGAAAACTATGGGCTCAACTCATAGCTTGCATTTGAAACTGTGGTTCTTGAGGGTCGGAGAGGTAACTGGAATTCCCGGTGTAGCGGTGAAATGCGTAGATATCGGGAGGAACACCAGTGGCGAAGGCGAGTTACTGGACGATACCTGACGCTGAGACACGAAAGTGTGGGGAGCAAACAGG
ASV213	Bacteria	1	Firmicutes	1	Clostridia	1	Clostridiales	1	Ruminococcaceae	1	Acetivibrio	0.41	Acetivibrio_thermocellus	0.082	TACGTAGGTGGCAAGCGTTATCCGGATTTACTGGGTGTAAAGGGCGCGTAGGCGGGGATGCAAGTCAGATGTGAAATCTATGGGCTTAACCCATAAACTGCATTTGAAACTGTATCTCTTGAGTGCTGGAGAGGTAGATGGAATTCCTTGTGTAGCGGTGAAATGCGTAGATATAAGGAAGAACACCAGTGGCGAAGGCGATCTACTGGACAGTAACTGACGCTGAGGCGCGAAAGCGTGGGGAGCAAACAGG
ASV214	Bacteria	1	Bacteroidetes	1	Bacteroidia	1	Bacteroidales	1	Prevotellaceae	1	Prevotellamassilia	1	Prevotellamassilia_timonensis	1	TACGGAAGGTCCAGGCGTTATCCGGATTTATTGGGTTTAAAGGGAGCGCAGGCGGACCTTTAAGTCAGCTGTGAAATACGGCGGCTCAACCGTCGAACTGCAGTTGATACTGGAGGTCTTGAGTGCACACAGGGATACTGGAATTCATGGTGTAGCGGTGAAATGCTCAGATATCATGAAGAACTCCAATCGCGAAGGCAGGTATCCGGGGTGCAACTGACGCTGAGGCTCGAAAGTGCGGGTATCAAACAGG
ASV215	Bacteria	1	Proteobacteria	0.53	Deltaproteobacteria	0.2438	Bdellovibrionales	0.0951	Bdellovibrionaceae	0.0371	Vampirovibrio	0.0145	Vampirovibrio_chlorellavorus	0.0056	TACGGAGGGTGCAAGCGTTGTCCGGAATCATTGGGCGTAAAGAGTTCGTAGGCGGCATGTAAAGTCAGGTGTTAAAGGCTGAGGCTCAACCTCAGTATGGCACTTGATACTTGCAAGCTAGAATGCGGTAGAGGTAAAGGGAATTCCTGGTGTAGCGGTGAAATGCTTAGATATCAGGAGGAACATCGGTGGCGTAAGCGCTTTACTGGGCCGTAATTGACGCTGAGGAACGAAAGCCAGGGTAGCAAATGGG
ASV216	Bacteria	1	Firmicutes	1	Clostridia	1	Clostridiales	1	Ruminococcaceae	1	Faecalibacterium	0.99	Faecalibacterium_prausnitzii	0.9801	AACGTAGGTCACAAGCGTTGTCCGGAATTACTGGGTGTAAAGGGAGCGCAGGCGGGAGAACAAGTTGGAAGTGAAATCCATGGGCTCAACCCATGAACTGCTTTCAAAACTGTTTTTCTTGAGTAGTGCAGAGGTAGGCGGAATTCCCGGTGTAGCGGTGGAATGCGTAGATATCGGGAGGAACACCAGTGGCGAAGGCGGCCTACTGGGCACCAACTGACGCTGAGGCTCGAAAGTGTGGGTAGCAAACAGG
ASV218	Bacteria	1	Bacteroidetes	1	Bacteroidia	1	Bacteroidales	1	Prevotellaceae	1	Prevotella	0.98	Prevotella_rara	0.3136	TACGGAAGGTCCGGGCGTTATCCGGATTTATTGGGTTTAAAGGGAGCGCAGGCCGTGGGTTAAGCGTGCCGTGAAATTCTGTCGCTCAACGGCAGACGTGCGGCGCGAACTGGTCCACTTGAGTACGCGGGACGTTGGCGGAATTCGTCGTGTAGCGGTGAAATGCTTAGATATGACGAAGAACTCCGATTGCGAAGGCAGCTGACGGTAGCGCAACTGACGCTGAGGCTCGAAAGCGCGGGTATCGAACAGG
ASV219	Bacteria	1	Firmicutes	0.98	Clostridia	0.882	Clostridiales	0.7938	Gracilibacteraceae	0.1667	Lutispora	0.035	Lutispora_thermophila	0.0074	TACGTAGGGGGCGAGCGTTGTCCGGAATTACTGGGCGTAAAGGGAGCGTAGGCGGTCGATTAAGTTAGATGTGAAACCCCCGGGCTTAACTTGGGGACTGCATCTAATACTGGTTGACTTAGAGTACAGGAGAGGGAAGCGGAATTCCTAGTGTAGCGGTGAAATGCGTAGATATTAGGAGGAACACCAGTGGCGAAGGCGGCTTTCTGGACTGACACTGACGCTGAGGCTCGAAAGCGTGGGGAGCAAACAGG
ASV220	Bacteria	1	Bacteroidetes	1	Sphingobacteriia	0.41	Sphingobacteriales	0.1681	Sphingobacteriaceae	0.0689	Pedobacter	0.0083	Pedobacter_nanyangensis	0.0007	TACGGAGGATCCGAGCGTTATCCGGATTTATTGGGTTTAAAGGGTGCGCAGGCGGCCTGTTAAGTCAGCGGTGAAATCTCGGGGCTCAACCCCGGAACTGCCGTTGATACTGGTAGGCTTGAGTGCGGATAAGGATGGCGGAATGTGTCATGTAGCGGTGAAATGCTTAGATATGCCACAGAACACCGATTGCGAAGGCAGCTGTCCGGGCCGTGACTGACGCTGAGGCACGAAAGCGTGGGTATCGAACAGG
ASV221	Bacteria	1	Fibrobacteres	1	Fibrobacteria	1	Fibrobacterales	1	Fibrobacteraceae	1	Fibrobacter	1	Fibrobacter_intestinalis	1	TACGAGGGGTGCGAGCGTTGTTCGGAATCACTGGGCGTAAAGGGAGCGTAGGCGGACCGCCAAGCGTTCTGTGCAATCCCGGGGCCCAACCCCGGACCCGCAGAGCGAACTGGCGGCCTTGAGTAGTCCAGAGGCCGGCGGAATTCCTGGTGTAGCGGTGGAATGCGTAGATATCAGGAAGAACACCGATGGCGAAGGCAGCCGGCTGGGGACTTACTGACGCTGAGGCTCGAAAGCGCGGGTAGCAAACAGG
ASV222	Bacteria	1	Firmicutes	1	Clostridia	0.99	Clostridiales	0.9801	Ruminococcaceae	0.9703	Anaerotruncus	0.8733	Anaerotruncus_colihominis	0.7859	TACGTAGGTGGCAAGCGTTGTCCGGAATTACTGGGTGTAAAGGGAGAGTAGGCGGGGCTGCAAGTCTGTTGTTAAATCCATCGGCTCAACCGGTGGCTGCGGCAGAAACTGTAGTTCTTGAGTGAAGTAGAGGCAGGCGGAATTCCTAGTGTAGCGGTGAAATGCGTAGATATTAGGAGGAACACCAGTGGCGAAGGCGGCCTGCTGGGCTTTAACTGACGCTGAGGCTCGAAAGTGTGGGGAGCAAACAGG
ASV223	Bacteria	1	Firmicutes	1	Clostridia	1	Clostridiales	1	Ruminococcaceae	1	Ruminococcus	0.63	Ruminococcus_champanellensis	0.2331	TACGTAGGGAGCGAGCGTTGTCCGGAATTACTGGGTGTAAAGGGAGCGTAGGCGGGATCTTAAGTCAGGTGTGAAAACTATGGGCTCAACCCATAGACTGCACTTGAAACTGAGGTTCTTGAGTGAAGTAGAGGCAGGCGGAATTCCTAGTGTAGCGGTGAAATGCGTAGATATTAGGAGGAACATCAGTGGCGAAGGCGGCCTGCTGGGCTTTTACTGACGCTGAGGCTCGAAAGCGTGGGGAGCAAACAGG
ASV224	Bacteria	1	Firmicutes	0.95	Clostridia	0.8455	Clostridiales	0.7525	Christensenellaceae	0.301	Christensenella	0.1204	Christensenella_timonensis	0.0205	TACGTAGGTAGCAAGCGTTGTCCGGAATGACTGGGCGTAAAGGGTGCGTAGGTGGCTAGGCAAGTTGGTAGTGAAATTCCGGGGCTTAACTCCGGCGCTACTACCAAGACTGTTTAGCTTGAGTACAGGAGAGGTAAGTGGAATTCCTAGTGTAGCGGTGGAATGCGTAGATATTAGGAGGAACACCGGTGGCGAAAGCGACTTACTGGCCTGCAACTGACACTGAGGCACGAAAGCGTGGGGAGCAAACAGG
ASV226	Bacteria	1	Bacteroidetes	1	Bacteroidia	0.31	Bacteroidales	0.0961	Marinilabiliaceae	0.0269	Anaerophaga	0.0054	Anaerophaga_thermohalophila	0.0011	TACGGAGGATGCGAGCGTTATCCGGAATTATTGGGTTTAAAGGGTGCGTAGGCTGTTTGTTAAGTCAGGGGTGAAATACCGCAGCTCAACTGTGGAATTGCCTTTGATACTAGCAGGCTTGAATACTGTTGCCGTGGGAGGAATGAGTAGTGTAGCGGTGAAATGCATAGATATTACTCAGAACACCGATTGCGAAGGCATCTCACGAAACAGGCATTGACGCTGAGGCACGAAAGCGTGGGGATCAAACAGG
ASV227	Bacteria	1	Bacteroidetes	1	Bacteroidia	1	Bacteroidales	1	Prevotellaceae	1	Prevotella	1	Prevotella_copri	0.78	TACGGAAGGTCCGGGCGTTATCCGGATTTATTGGGTTTAAAGGGAGCGTAGGCCGCTGGTTAAGCGTGTTGTGAAATGTAGTTGCTCAACATCTGCACTGCAGCGCGAACTGGCCGGCTTGAGTACGCACAACGTGGGCGGAATTCGTGGTGTAGCGGTGAAATGCTTAGATATCACGAAGAACTCCGATTGCGAAGGCAGCTCACGGGAGCGCAACTGACGCTGAAGCTCGAAAGCGCGGGTATCGAACAGG
ASV228	Bacteria	1	Firmicutes	1	Clostridia	1	Clostridiales	1	Ruminococcaceae	1	Faecalibacterium	1	Faecalibacterium_prausnitzii	1	AACGTAGGTCACAAGCGTTGTCCGGAATTACTGGGTGTAAAGGGAGCGCAGGCGGGAAAGCAAGTTGGAAGTGAAATCCATGGGCTCAACCCATGAACTGCTTTCAAAACTGTTTTTCTTGAGTAGTGCAGAGGTAGGCGGAATTCCCGGTGTAGCGGTGGAATGCGTAGATATCGGGAGGAACACCAGTGGCGAAGGCGGCCTACTGGGCACCAACTGACGCTGAGGCTCGAAAGTGTGGGTAGCAAACAGG
ASV229	Bacteria	1	Firmicutes	1	Clostridia	1	Clostridiales	1	Lachnospiraceae	1	Coprococcus	0.78	Coprococcus_comes	0.6084	TACGTATGGTGCAAGCGTTATCCGGATTTACTGGGTGTAAAGGGAGCGTAGACGGTGATGTAAGTCTGAAGTGAAAGCCCGGGGCTCAACCCCGGGACTGCTTTGGAAACTATGTGACTAGAGTGTCGGAGAGGCAAGTGGAATTCCCAGTGTAGCGGTGAAATGCGTAGATATTGGGAGGAACACCAGTGGCGAAGGCGGCTTGCTGGACGATAACTGACGTTGAGGCTCGAAAGCGTGGGGAGCAAACAGG
ASV230	Bacteria	1	Bacteroidetes	1	Bacteroidia	0.89	Bacteroidales	0.7921	Paludibacteraceae	0.1822	Paludibacter	0.0419	Paludibacter_propionicigenes	0.0075	TACGGAGGATGCGAGCGTTATCCGGATTTATTGGGTTTAAAGGGTGCGTAGGCGGACTGTTAAGTCAGCGGTGAAAGCGTGTGGCTCAACCATACCACTGCCGTTGAAACTGGCGGTCTTGAGTGTAAACGAGGTAGGCGGAATGTGATGTGTAGCGGTGAAATGCTTAGATATGTCACAGAACCCCGATTGCGAAGGCAGTTTACCAGCATACAACTGACGCTGAGGCACGAAAGCGTGGGTATCAAACAGG
ASV231	Bacteria	1	Bacteroidetes	1	Flavobacteriia	0.26	Flavobacteriales	0.0676	Weeksellaceae	0.0122	Apibacter	0.0015	Apibacter_mensalis	0.0002	TACGGAGGATGCGAGCGTTATCCGGATTTATTGGGTTTAAAGGGTGCGTAGGCGGTTACTGTAAGTCAGCGGTGAAATTTAGGTGCTTAACACCTACCGTGCCGTTGATACTGCAGAGCTGGAATTAGGATGCTGTTGGCGGAATGTGTAGTGTAGCGGTGAAATGCATAGATATTACACAGAACACCGATTGCGAAGGCAGCTGACAAATCCTAAATTGACGCTGATGCACGAAAGTGTGGGGATCAAACAGG
ASV232	Bacteria	1	Elusimicrobia	1	Elusimicrobia	1	Elusimicrobiales	1	Elusimicrobiaceae	1	Elusimicrobium	1	Elusimicrobium_minutum	1	GACGTAGGTGGCAAGCGTTACTCGGAATTACTAGGCGTAAAGCGCGCGTAGGCGGGATGTTAAGTCTGTTGTGTAATCTCTGGGCTCAACCCAGAAACTGCAACGGAAACTGGCGTTCTTGAGTGAGGCAGAGGAAATCGGAATTCCTAGTGTAGCAGTGAAATGCGTAGATATTAGGAGGAACACCGGTGGCGAAGGCGGATTTCTGGGCCTTTACTGACGCTAAAGTGCGAAAGCTAGGGGAGCAAACGGG
ASV233	Bacteria	1	Bacteroidetes	0.99	Bacteroidia	0.9801	Bacteroidales	0.9703	Bacteroidaceae	0.8053	Bacteroides	0.6201	Bacteroides_acidifaciens	0.1054	TACGGAAGATGCGAGCGTTATCCGGATTTATTGGGTTTAAAGGGAGCGTAGGCGGACTATCAAGTCAGTTGTGAAAGTCATCGGCTCAACCGCTGAATTGCAGTTGAAACTGGTAGTCTTGAGTGCACATGAGGATGGTGGAATTCGTAGTGTAGCGGTGAAATGCTTAGATATTACGAAGAACTCCGATTGCGAAGGCAGCTATCTGGGGTGCAACTGACGCTGAGGCTCGAAGGTGTGGGTATCAAACAGG
ASV234	Bacteria	1	Firmicutes	1	Clostridia	1	Clostridiales	1	Ruminococcaceae	0.92	Ruminococcus	0.506	Ruminococcus_champanellensis	0.2328	TACGTAGGGAGCGAGCGTTGTCCGGAATTACTGGGTGTAAAGGGAGCGCAGGCGGGATGGTAAGTTAGGTGTGAAAACTATGGGCTCAACCCATAGACTGCACTTAAAACTGCTGTTCTTGAGTGAAGTAGAGGTTGGCGGAATTCCTAGTGTAGCGGTGAAATGCGTAGATATTAGGAGGAACATCAGTGGCGAAGGCGGCCAACTGGGCTTTTACTGACGCTGAGGCTCGAAAGCGTGGGGAGCAAACAGG
ASV235	Bacteria	1	Verrucomicrobia	0.95	Subdivision5	0.9025	Subdivision5_genera_incertae_sedis	0.8574	uncultured_eubacterium	0.8145					TACAGAGGTCTCTAGCGTTGTTCGGATTTACTGGGCGTAAAGGGCGCGTAGGCGGCATGGTGTGTCGGATGTGAAATCTCCGGGCTCAACCCGGAAAGTGCGTCCGAAACTGCCAGGCTAGAGTGCGGAATGGGAGATCGGAATGCAGGGTGTAGCGGTGAAATGCGTTGATATCCTGCAGAACACCGGCGGCGAAGGCGGATCTCTGGTACGCAACTGACGCTCAGGCGCGAAAGTCGGGGGAGCAAACAGG
ASV236	Bacteria	1	Firmicutes	0.96	Clostridia	0.5568	Clostridiales	0.3174	Clostridiaceae 1	0.0666	Caloramator	0.0107	Caloramator_australicus	0.0009	TACGTAGGGGGCGAGCGTTGTCCGGAATGATTGGGCGTAAAGGGCGCGTAGGCGGCCTGCTAAGTCTGGAGTGAAAGTCCTGCTTTCAAGGTGGGAATTGCTTTGGATACTGGTGGGCTGGAGTGCAGGAGAGGAAAGCGGAATTACCGGTGTAGCGGTGAAATGCGTAGAGATCGGTAGGAACACCAGTGGCGAAGGCGGCTTTCTGGACTGAAACTGACGCTGAGGCGCGAAAGCGTGGGGAGCAAACAGG
ASV237	Bacteria	1	Firmicutes	1	Clostridia	1	Clostridiales	1	Ruminococcaceae	0.99	Ruminococcus	0.9108	Ruminococcus_champanellensis	0.7286	TACATAGGGAGCGAGCGTTATCCGGAATTACTGGGTGTAAAGGGAGCGTAGGCGGGAATGCAAGTCAGATGTGAAAACCAAGGGCTCAACCTTTGGACTGCATTTGAAACTGTGTTTCTTGAGTGAAGTAGAGGCAAGCGGAATTCCTAGTGTAGCGGTGAAATGCGTAGATATTAGGAGGAACATCGGTGGCGAAGGCGGCTTGCTGGGCTTTTACTGACGCTGAGGCTCGAAAGCGTGGGGAGCAAACAGG
ASV238	Bacteria	1	Spirochaetes	0.82	Spirochaetia	0.6724	Spirochaetales	0.5514	Spirochaetaceae	0.4135	Treponema	0.2068	Treponema_ruminis	0.0289	CACGTAAGGCGCGAGCGTTGTTCGGAATTATTGGGCGTAAAGGGCGTGTAGGCGGCCTGTCAAGTCCCGCGTGAAAGACCGGAGCTCAACTCCGGAGCTGCGCGGGAAACTGGCGGGCTTGAGCCAGCGAAGCGGGACCGGAATTCCTGGTGTAGGGGTGAAATCTGCAGATATCAGGAAGAACACCGGTGGCGAAGGCAGGTCCCGGGCGCATGGCTGACGCTGAGGCGCGAAGGTGCGGGGAGCAAACAGG
ASV239	Bacteria	1	Firmicutes	1	Bacilli	1	Lactobacillales	1	Lactobacillaceae	1	Limosilactobacillus	0.98	Limosilactobacillus_reuteri	0.294	TACGTAGGTGGCAAGCGTTATCCGGATTTATTGGGCGTAAAGCGAGCGCAGGCGGTTGCTTAGGTCTGATGTGAAAGCCTTCGGCTTAACCGAAGAAGTGCATCGGAAACCGGGCGACTTGAGTGCAGAAGAGGACAGTGGAACTCCATGTGTAGCGGTGGAATGCGTAGATATATGGAAGAACACCAGTGGCGAAGGCGGCTGTCTGGTCTGCAACTGACGCTGAGGCTCGAAAGCATGGGTAGCGAACAGG
ASV240	Bacteria	1	Firmicutes	1	Clostridia	1	Clostridiales	1	Lachnospiraceae	0.91	Kineothrix	0.1638	Kineothrix_alysoides	0.0295	TACGTAGGGGGCAAGCGTTATCCGGATTTACTGGGTGTAAAGGGAGCGTAGACGGTAAAGCAAGTCTGAAGTGAAAGCCCGGGGCTCAACCCCGGGACTGCTTTGGAAACTGTTTAACTAGAGTGCTGGAGAGGTAAGCGGAATTCCTAGTGTAGCGGTGAAATGCGTAGATATTAGGAGGAACACCAGTGGCGAAGGCGGCTTACTGGACAGTAACTGACGTTGAGGCTCGAAAGCGTGGGGAGCAAACAGG
ASV241	Bacteria	1	Bacteroidetes	1	Bacteroidia	1	Bacteroidales	1	Prevotellaceae	1	Prevotellamassilia	1	Prevotellamassilia_timonensis	1	TACGGAAGGTCCAGGCGTTATCCGGATTTATTGGGTTTAAAGGGAGCGCAGGCGGACCTTTAAGTCAGCTGTGAAATACGGCGGCTCAACCGTCGAACTGCAGTTGATACTGGAGGTCTTGAGTGCACACAGGGATGCTGGAATTCATGGTGTAGCGGTGAAATGCTCAGATATCATGAAGAACTCCAATCGCGAAGGCAGGCATCCGGGGTGCAACTGACGCTGAGGCTCGAAAGTGCGGGTATCAAACAGG
ASV242	Bacteria	1	Firmicutes	0.98	Clostridia	0.9604	Clostridiales	0.9124	Ruminococcaceae	0.7755	Intestinimonas	0.318	Intestinimonas_massiliensis	0.1049	TACGTAGGTGGCAAGCGTTATCCGGATTTACTGGGTGTAAAGGGTGTGTAGGCGGGACTGCAAGTCAGATGTGAAAATCATGGGCTCAACTCATGACCTGCATTTGAAACTGTGGTTCTTGAGAGTCGGAGGGGTAATCGGAATTCCCGGTGTAGCGGTGAAATGCGTAGATATCGGGAGGAACACCAGTGGCGAAGGCGGATTACTGGACGACCACTGACGCTGAGACACGAAAGCGTGGGGAGCAAACAGG
ASV243	Bacteria	1	Firmicutes	0.78	Erysipelotrichia	0.2886	Erysipelotrichales	0.1068	Erysipelatoclostridiaceae	0.0085	Erysipelatoclostridium	0.0007	Erysipelatoclostridium_ramosum	0.0001	TACGTAGGTGGCAAGCGTTATCCGGAATTATTGGGCGTAAAGAGGGAGCAGGTGGCAGTTTAAGTCTGGAGTTAAAGCGTGGGGCTCAACCCCATAAAGCTCTAGAAACTGAACAGCTAGAGTACGAGAGAAGTAAACGGAACTCCATGTGTAGCGGTGAAATGCGTAGATATATGGAAGAACACCAGTGGCGAAGGCGGTTTACTAGCTCGAAACTGACACTCATTCCCGAAAGCGTGGGTAGCAAATAGG
ASV244	Bacteria	1	Firmicutes	1	Clostridia	0.99	Clostridiales	0.9801	Ruminococcaceae	0.9311	Monoglobus	0.4004	Monoglobus_pectinilyticus	0.1722	TACGTAGGTGGCAAGCGTTGTCCGGATTTACTGGGTGTAAAGGGCGTGCAGCCGGGAGAGCAAGTCAGATGTGAAATCCATGGGCTTAACCCATGAACTGCATTTGAAACTGTTTTTCTTGAGTGTCGGAGGGGCAATCGGAATTCCTAGTGTAGCGGTGAAATGCGTAGATATTAGGAGGAACACCAGTGGCGAAGGCGGATTGCTGGACGATAACTGACGGTGAGGCGCGAAAGTGTGGGGAGCAAACAGG
ASV245	Bacteria	1	Firmicutes	0.87	Clostridia	0.7308	Clostridiales	0.6139	Ruminococcaceae	0.1228	Ruminococcus	0.0233	Ruminococcus_albus	0.0028	TACATAGGGGACAAGCGTTGTTCGGAATTACTGGGCGTAAAGGGAGCGTAGGCGGGAAATTAAGTTAAGTGTGAAAGCCTTGGGCTTAACCCAAGAAATGCACTTAATACTGGTTTTCTAGAGTGTAGGAGAGGTAAGTGGAATTCCTAGTGTAGCGGTAAAATGCGTAGAGATTAGGAGGAACATCAGAGGCGAAGGCGGCTTACTGGACTATAACTGACGCTGAGGCTCGAAAGCGTGGGGAGCAAACAGG
ASV246	Bacteria	1	Firmicutes	1	Clostridia	1	Clostridiales	1	Lachnospiraceae	1	Blautia	0.62	Blautia_luti	0.2976	TACGTAGGGGGCAAGCGTTATCCGGATTTACTGGGTGTAAAGGGAGCGTAGACGGCCGTGCAAGTCTGATGTGAAAGGCTGGGGCTCAACCCCGGGACTGCATTGGAAACTGTATGGCTGGAGTGCCGGAGAGGTAAGCGGAATTCCTAGTGTAGCGGTGAAATGCGTAGATATTAGGAGGAACACCAGTGGCGAAGGCGGCTTACTGGACGGTAACTGACGTTGAGGCTCGAAAGCGTGGGGAGCAAACAGG
ASV247	Bacteria	1	Firmicutes	0.99	Clostridia	0.9108	Clostridiales	0.8379	Christensenellaceae	0.1424	Christensenella	0.0242	Christensenella_massiliensis	0.0019	TACGTAGGGGGCGAGCGTTGTCCGGAATGACTGGGCGTAAAGGGTGCGTAGGTGGATATACAAGTCAGTAGTGTAATTCCGAGGCTCAACTTCGGCGCTACTACTGATACTATATATCTTGAGTGCAGGAGAGGTAAATGGAATTCCTAGTGTAGCGGTGGAATGCGTAGATATTAGGAGGAACACCAGAGGCGAAGGCGATTTACTGGACTGTAACTGACACTGAGGCACGAAAGCGTGGGGAGCAAACAGG
ASV248	Bacteria	1	Firmicutes	0.99	Clostridia	0.9801	Clostridiales	0.9703	Lachnospiraceae	0.9606	Clostridium XlVa	0.5091	Clostridium_fimetarium	0.2138	TACGTAGGGGGCAAGCGTTATCCGGATTTACTGGGTGTAAAGGGAGTGTAGGTGGCAGTACAAGTCAGAAGTGAAAGCCCGGGGCTCAACCCCGGGACTGCTTTTGAAACTGTACAGCTGGAGTGCAGGAGAGGTAAGCGGAATTCCTAGTGTAGCGGTGAAATGCGTAGATATTAGGAGGAACACCAGTGGCGAAGGCGGCTTACTGGACTGTAACTGACACTGAGGCTCGAAAGCGTGGGGAGCAAACAGG
ASV249	Bacteria	1	Bacteroidetes	1	Bacteroidia	0.52	Bacteroidales	0.2704	Rikenellaceae	0.0757	Millionella	0.0106	Millionella_massiliensis	0.0015	TACGGAGGATTCGAGCGTTATCCGGATTTATTGGGTTTAAAGGGTGCGTAGGCGGTTAAATAAGTTTGAGGTAAAAGCCCATTGCTCAACAGTGGCACGCCTTGAAAACTGTTTGACTAGGAAGTAAACGGCGCAGGCGGAATGAATCAAGTAGCGGTGACATGCATAGATATGATTCAGAACACCGATCGCGAAGGCAGCTTGCGAGGATACGATTGACGCTGATGCACGAAAGCGTGGGTATCGAACAGG
ASV250	Bacteria	1	Fibrobacteres	1	Fibrobacteria	1	Fibrobacterales	1	Fibrobacteraceae	1	Fibrobacter	1	Fibrobacter_succinogenes	0.96	TACGAGGGGTGCGAGCGTTGTTCGGAATCACTGGGCGTAAAGGGAGCGCAGGCGGAAGCTCAAGCGGATTGTACAATACCGGGGCCCAACCCCGGACCTGCAGTCCGAACTGGGTTTCTTGGATAGTTCAGGGGCAAGCGGAATTCCTGGTGTAGCGGTGGAATGCGTAGAGATCAGGAAGAACACCGATGGCGAAGGCAGCTTGCTGGGGACTTATCGACGCTCATGCTCGAAAGTGCGGGTAGCAAACAGG
ASV251	Bacteria	1	Proteobacteria	0.96	Alphaproteobacteria	0.864	Kiloniellales	0.3888	Kiloniellaceae	0.175	Aestuariispira	0.049	Aestuariispira_insulae	0.0137	TACGAAGGGTGCAAGCGTTGTTCGGAATTACTGGGCGTAAAGGGCGTGTAGGCGGATATATCAGTCAGGAGTGAAATGCCGGGGCTTAACTTCGGAACTGCTTTTGAGACGGTATATCTAGAGTATATTAGGGGACAATGGAACACCCAGTGTAGAGGTGAAATTCGTAGATATTGGGTAGAACACCGGAGGCGAAGGCGATTGTCTGGGATATAACTGACGCTGAGGCGCGAAAGCGTGGGGATCAAACAGG
ASV252	Bacteria	1	Proteobacteria	0.54	Deltaproteobacteria	0.2592	Bdellovibrionales	0.1037	Bdellovibrionaceae	0.0415	Vampirovibrio	0.0166	Vampirovibrio_chlorellavorus	0.0066	TACGGAGGGTGCAAGCGTTGTCCGGAATCATTGGGCGTAAAGAGTTCGTAGGCGGTTTGTTAAGTTAGATGTTAAATACTGAGGCTCAACCTCAGCACGGCATTTGATACTGGCAGACTTGAATGCGGTAGAGGTAAAGGGAATTCCTGGTGTAGCGGTGAAATGCGTAGATATCAGGAGGAACATCGGTGGCGTAAGCGCTTTACTGGGCCGTAATTGACGCTGAGGAACGAAAGCCAGGGTAGCGAATGGG
ASV253	Bacteria	1	Firmicutes	1	Clostridia	1	Clostridiales	1	Ruminococcaceae	0.89	Ruminiclostridium	0.3115	Ruminiclostridium_cellobioparum	0.1059	TACGTAGGTTGCGAGCGTTGTCCGGATTTACTGGGTGTAAAGGGCGTGTAGGCGGAGATGCAAGTTGGGAGTGAAATCCATGGGCTCAACCCATGAACTGCTTTCAAAACTGTATCCCTTGAGTGTCGGAGAGGCAAGCGGAATTCCTAGTGTAGCGGTGAAATGCGTAGATATTAGGAGGAACACCAGTGGCGAAGGCGGCTTGCTGGACGATAACTGACGCTGAGGCGCGAAAGCGTGGGGAGCAAACAGG
ASV254	Bacteria	1	Bacteroidetes	1	Bacteroidia	1	Bacteroidales	1	Prevotellaceae	1	Prevotella	1	Prevotella_copri	0.95	TACGGAAGGTCCGGGCGTTATCCGGATTTATTGGGTTTAAAGGGAGCGTAGGCCGGGGATTAAGCGTGTTGTGAAATGTAGTTGCTCAACATCTGCACTGCAGCGCGAACTGGTTCCCTTGAGTACGCACAAAGTGGGCGGAATTCGTGGTGTAGCGGTGAAATGCTTAGATATCACGAAGAACTCCGATTGCGAAGGCAGCTCACTGGAGCGCAACTGACGCTGAAGCTCGAAAGTGCGGGTATCGAACAGG
ASV255	Bacteria	1	Firmicutes	0.75	Clostridia	0.5475	Clostridiales	0.3997	Ruminococcaceae	0.1559	Intestinimonas	0.014	Intestinimonas_massiliensis	0.0011	TACGTAGGTGGCGAGCGTTATCCGGATTTACTGGGTGTAAAGGGTGTGTAGGCGGAGAGGCAAGTCGGATGTGAAAATTATGGGCTCAACTCATAAACTGCGTCCGAAACTGTTTCCCTTGAGAGTCGGAGAGGTAAATGGAATTCCCGGTGTAGCGGTGAAATGCGTAGATATCGGGAGGAACACCGGTGGCGAAGGCGGTTTACTGGACGACAACTGACGCTGAGACACGAAAGCGTGGGGAGCAAACAGG
ASV256	Bacteria	1	Firmicutes	1	Clostridia	1	Clostridiales	1	Lachnospiraceae	1	Hungatella	0.53	Hungatella_hathewayi	0.2279	TACGTAGGGGGCAAGCGTTATCCGGATTTACTGGGTGTAAAGGGAGCGTAGACGGTTTAGCAAGTCTGAAGTGAAATGCCGGGGCTCAACCCCGGAACTGCTTTGGAAACTGTCAGACTAGAGTGCAGGAGAGGTAAGTGGAATTCCTAGTGTAGCGGTGAAATGCGTAGATATTAGGAGGAACACCAGTGGCGAAGGCGGCTTACTGGACTGTAACTGACGTTGAGGCTCGAAAGCGTGGGGAGCAAACAGG
ASV257	Bacteria	1	Firmicutes	1	Clostridia	1	Clostridiales	1	Lachnospiraceae	1	Kineothrix	0.37	Kineothrix_alysoides	0.1369	TACGTAGGGGGCAAGCGTTATCCGGATTTACTGGGTGTAAAGGGAGCGTAGACGGTTGTGCAAGTCTGAAGTGAAATGCGGGGGCTCAACCCCTGAACTGCTTTGGAAACTGTATAACTGGAGTGCAGGAGAGGTAAGTGGAATTCCTAGTGTAGCGGTGAAATGCGTAGATATTAGGAGGAACACCAGTGGCGAAGGCGGCTTACTGGACTGTAACTGACGTTGAGGCTCGAAAGCGTGGGGAGCAAACAGG
ASV258	Bacteria	1	Firmicutes	0.99	Clostridia	0.8316	Clostridiales	0.6985	Christensenellaceae	0.1118	Christensenella	0.0179	Christensenella_massiliensis	0.002	TACGTAGGTGGCAAGCGTTGTCCGGAATGACTGGGCGTAAAGGGTGCGTAGGTGGTTGGTCAAGTTAGTAGTGAAATTCCGGGGCTTAACTTCGGCGCTACTACTAAGACTGATTGACTTGAGTGCAGGAGAGGTAAGCGGAATTCCTAGTGTAGCGGTGGAATGCGTAGATATTAGGAGGAACACCAGTGGCGAAAGCGGCTTGCTGGCCTGTAACTGACACTGAAGCACGAAAGCGTGGGGAGCAAACAGG
ASV259	Bacteria	1	Firmicutes	0.91	Clostridia	0.8099	Clostridiales	0.7208	Lachnospiraceae	0.3676	Lachnospiracea_incertae_sedis	0.0809	Ruminococcus_gnavus	0.0113	TACGTAGGGAGCAAGCGTTATCCGGATTTATTGGGTGTAAAGGGCGCGTAGACGGCTTAGCAAGTTGGTTGTGAAATCCCGAGGCTTAACTTCGGAACTGCAACCAAAACTGTTTAGCTTGAGTATGGGAGAGGAAAGCGGAATTCCTAGTGTAGCGGTGAAATGCGTAGATATTAGGAGGAACACCAGTGGCGAAGGCGGCTTTCTGGACCAAAACTGACGTTGAGGCGCGAAAGTGTGGGGAGCAAACAGG
ASV260	Bacteria	1	Firmicutes	0.97	Clostridia	0.9409	Clostridiales	0.875	Ruminococcaceae	0.7525	Intestinimonas	0.2032	Intestinimonas_butyriciproducens	0.0549	TACGTAGGTGGCAAGCGTTGTCCGGATTTACTGGGTGTAAAGGGCGAGTAGGCGGACCCGCAAGTCAGGTGTGAAATCCATGGGCTCAACCCATGAACTGCACTTGAAACTGTGGGCCTTGAGTGATGGAGAGGCAGGCGGAATTCCCGGTGTAGCGGTGGAATGCGTAGATATCGGGAGGAACACCAGTGGCGAAGGCGGCCTGCTGGACATTAACTGACGCTGAGGAGCGAAAGCGTGGGGAGCAAACAGG
ASV261	Bacteria	1	Proteobacteria	1	Gammaproteobacteria	1	Pasteurellales	1	Pasteurellaceae	1	Pasteurella	0.38	Pasteurella_oralis	0.0912	TACGGAGGGTGCGAGCGTTAATCGGAATAACTGGGCGTAAAGGGCACGCAGGCGGATTTTTAAGTGAGATGTGAAAGCCCCGGGCTTAACCTGGGAACTGCATTTCAGACTGGGAATCTAGAGTACTTTAGGGAGGGGTAGAATTCCACGTGTAGCGGTGAAATGCGTAGAGATGTGGAGGAATACCGAAGGCGAAGGCAGCCCCTTGGGAATGTACTGACGCTCATGTGCGAAAGCGTGGGGAGCAAACAGG
ASV262	Bacteria	1	Bacteroidetes	0.97	Bacteroidia	0.6984	Bacteroidales	0.5028	Prolixibacteraceae	0.0905	Mariniphaga	0.0136	Mariniphaga_sediminis	0.002	TACGGAGGATCCGAGCGTTATCCGGATTCATTGGGTTTAAAGGGTGCGCAGGCGGGCCCTCAAGCCCGCGGTGAAATGCGGGGGCTCAACCCCCGGACTGCCGCGGGAACTGGGGGCCTTGAGTCGCGGCGAGGGCTGCGGAACGCGGGGTGTAGCGGTGAAATGCTTAGATACCCCGCAGAACTCCGATTGCGAAGGCAGCAGCCCAGGGGCGTACTGACGCTGAGGCACGAAGGCATGGGGATCGAACAGG
ASV263	Bacteria	1	Bacteroidetes	1	Bacteroidia	1	Bacteroidales	1	Bacteroidaceae	0.58	Phocaeicola	0.1798	Phocaeicola_salanitronis	0.0539	TACGGAAGGTCCGGGCGTTATCCGGATTTATTGGGTTTAAAGGGAGCGCAGGCGGAGCGTCAAGTCAGCCGTCAAATGGCCCGGCTCAACCGGGTCCTGCGGTTGAAACTGGCGCCCTTGGGTGCACAAGAGGCAGGCGGAACTCGTGGTGTAGCGGTGAAATGCATAGATATCACGAAGAACCCCGATTGCGAAGGCAGCCTGCTGGGGTGTTACCGACGCTCATGCTCGAAGGTGCGGGTATCAAACAGG
ASV264	Bacteria	1	Firmicutes	1	Clostridia	1	Clostridiales	1	Ruminococcaceae	0.99	Ruminococcus	0.9702	Ruminococcus_flavefaciens	0.6403	TACGTAGGGAGCGAGCGTTGTCCGGAATTACTGGGTGTAAAGGGAGCGTAGGCGGGATTGCAAGTCAGATGTGAAAGGCGGAGGCTTAACCTCCGAGCTGCATTTGAAACTGTAGTTCTTGAGTGAAGTAGAGGCAAGCGGAATTCCTGGTGTAGCGGTGAAATGCGTAGATATCAGGAGGAACACCGGTGGCGAAGGCGGCTTGCTGGGCTTTTACTGACGCTGAGGCTCGAAAGCGTGGGGAGCAAACAGG
ASV265	Bacteria	1	Tenericutes	0.2	Mollicutes	0.04	Anaeroplasmatales	0.0072	Anaeroplasmataceae	0.0013	Asteroleplasma	0.0002	Asteroleplasma_anaerobium	0	TACGTAGGTCACGAGCGTTATCCGGAATTATTGGGCGTAAAGAGTGAGCAGGCGGCACGGCAAGTCTGGAGTGAAAGCGTGGGGCTCAACCCCATACAGCTTTGGAAACTACCGAGCTAGAGTATGTCAGAGGTAAACGGAACTCCATGTGTAGCGGTGAAATGCGTAGATATATGGAAGAACACCAGTGGCGAAGGCGGTTTACCAGGGCAATACTGACGCTCAGTCACGAAAGCGTGGGGAGCAAATAGG
ASV266	Bacteria	1	Bacteroidetes	1	Bacteroidia	1	Bacteroidales	1	Prevotellaceae	1	Prevotella	0.99	Prevotella_rara	0.7227	TACGGAAGGTCCGGGCGTTATCCGGATTTATTGGGTTTAAAGGGAGCGCAGGCCGCAGGCTAAGCGTGTCGTGAAATCCAGTCGCTCAACGGCTGGCGTGCGGCGCGAACTGGCCTGCTTGAGTACGCGGGACGTTGGCGGAATTCGTGGTGTAGCGGTGAAATGCTTAGATATCACGAAGAACTCCGATTGCGAAGGCAGCTGACGGTAGCGCAACTGACGCTGAGGCTCGAAAGCGCGGGTATCGAACAGG
ASV267	Bacteria	1	Firmicutes	0.99	Clostridia	0.9306	Clostridiales	0.8748	Ruminococcaceae	0.6036	Ruminiclostridium	0.1207	Ruminiclostridium_cellobioparum	0.0193	TACGTAGGTTGCGAGCGTTGTCCGGATTTACTGGGTGTAAAGGGCGTGTAGGCGGAGACGCAGGTCGGGAGTGAAATCCCGGGGCTCAACCCCGGAACTGCTTTCGAAACCGCGTCCCTTGAGTATCGGAGAGGCAAGCGGAATTCCTAGTGTAGCGGTGAAATGCGTAGATATTAGGAGGAACACCAGTGGCGAAGGCGGCTTGCTGGACGACAACTGACGCTGAGGCGCGAAAGCGTGGGGAGCAAACAGG
ASV268	Bacteria	1	Firmicutes	1	Clostridia	1	Clostridiales	1	Ruminococcaceae	0.94	Ruminococcus	0.8648	Ruminococcus_flavefaciens	0.4151	TACGTAGGGAGCAAGCGTTATCCGGAATTACTGGGTGTAAAGGGAGTGTAGGCGGGACTGTAAGTCAGATGTGAAATATGCCGGCTCAACTGGCAGACTGCATTTGAAACTGCGGTTCTTGAGTGAAGTAGAGGTAAGCGGAATTCCTGGTGTAGCGGTGAAATGCGTAGATATCAGGAGGAACATCAGTGGCGAAGGCGGCTTACTGGGCTTTAACTGACGCTGAGGCTCGAAAGCGTGGGGAGCAAACAGG
ASV269	Bacteria	1	Firmicutes	0.67	Clostridia	0.4221	Clostridiales	0.2617	Peptostreptococcaceae	0.1021	Acetoanaerobium	0.0378	Acetoanaerobium_noterae	0.0068	TACATAGGGGGCGAGCGTTGTCCGGAATGACTGGGCGTAAAGGGTGTGTAGGCGGTTTGTTAAGTTAGAAGTGTAATACCCAGAGCTTAACTCGGGTGCTGCTTCTAATACTGACGGACTTGAGTGTAGGAGAGGATGATGGAATTCCCAGTGTAGCGGTGGAATGCATAGATATTGGGAGGAACACCAGAGGCGAAAGCGATCATCTGGACTACAACTGACGCTGAGGCACGAAAGCGTGGGGAGCAAACAGG
ASV270	Bacteria	1	Spirochaetes	1	Spirochaetia	1	Spirochaetales	1	Spirochaetaceae	1	Treponema	1	Treponema_bryantii	0.41	CACGTAAGTTGCGAGCGTTGTTCGGAATTATTGGGCGTAAAGGGCATGTAGGCGGTTTTGCAAGCTTGGTGTGAAATTCCGGAGCTCAACTCCGGAACTGCGTTGAGAACTGCATAACTAGAGTCACTGAGGGGCAATCAGAATTCCAGGTGTAGGGGTGAAATCTGTAGATATCTGGAAGAATACCAATGGCGAAGGCAGGTTACCAGCAGATGACTGACGCTGAGGTGCGAAGGTGCGGGGAGCAAACAGG
ASV271	Bacteria	1	Firmicutes	0.86	Clostridia	0.7052	Clostridiales	0.5712	Ruminococcaceae	0.2685	Monoglobus	0.0349	Monoglobus_pectinilyticus	0.0045	TACGTAGGTGGCAAGCGTTATCCGGATTTACTGGGTGTAAAGGGTGAGTAGGCGGGCAGACAAGTCAGATGTGAAATCTATGTGCTCAACGCATAGACTGCGTCTGAAACTGTATGTCTTGAGTGTCGGAGGGGTAGATGGAATTCCCGGTGTAGCGGTGAAATGCGTAGATATCGGGAGGAACACCGGTGGCGAAGGCGATCTACTGGACGACAACTGACGCTGATACACGAAAGCGTGGGGAGCAAACAGG
ASV272	Bacteria	1	Firmicutes	1	Clostridia	1	Clostridiales	1	Lachnospiraceae	1	Kineothrix	0.2	Kineothrix_alysoides	0.04	TACGTAGGGGGCAAGCGTTATCCGGATTTACTGGGTGTAAAGGGAGCGTAGACGGTAATGCAAGTCTGAAGTGAAATGCGGGGGCTCAACCCCTGAACTGCTTTGGAAACTGTATAACTAGAGTGCAGGAGAGGTAAGTGGAATTCCTAGTGTAGCGGTGAAATGCGTAGATATTAGGAGGAACACCAGTGGCGAAGGCGGCTTACTGGACTGTAACTGACGTTGAGGCTCGAAAGCGTGGGGAGCAAACAGG
ASV273	Bacteria	1	Firmicutes	1	Clostridia	1	Clostridiales	1	Ruminococcaceae	0.88	Monoglobus	0.2112	Monoglobus_pectinilyticus	0.0507	TACGTAGGTGGCAAGCGTTATCCGGATTTACTGGGTGTAAAGGGCGCGTAGGCGGGGATGCAAGTCAGATGTGAAATCTATGGGCTTAACCCATAAACTGCATTTGAAACTGTGTCTCTTGAGTGTCGGAGAGGTAGACGGAATTCCTAGTGTAGCGGTGAAATGCGTAGATATTAGGAGGAACACCAGTGGCGAAGGCGGTCTACTGGACGATAACTGACGCTGAGGCGCGAAAGCGTGGGGAGCAAACAGG
ASV274	Bacteria	1	Firmicutes	0.66	Erysipelotrichia	0.2772	Erysipelotrichales	0.1164	Erysipelotrichaceae	0.0489	Erysipelothrix	0.0166	Erysipelothrix_inopinata	0.004	TACGTAGGGGGCGAGCGTTATCCGGATTTATTGGGCGTAAAGCGTGTGTAGGCGGTTTATTAAGTCCGAGATGAAAGGCTGAGGCTTAACCTCAGTTTGTTTCGGAAACTGGTAGACTAGAGTGCAGTAGAGGCAATTGGAATTCATAGTGTAGCGGTAAAATGCGTAGATATTATGAGGAACATCAGTGGCGAAGGCGAATTGCTGGGCTGTTACTGACGCTGAGACACGAAAGCGTGGGGAGCAAATAGG
ASV275	Bacteria	1	Firmicutes	1	Clostridia	1	Clostridiales	1	Lachnospiraceae	0.89	Oribacterium	0.1335	Oribacterium_sinus	0.02	TACGTAGGGGGCAAGCGTTATCCGGATTTACTGGGTGTAAAGGGAGCGTAGACGGCGATGCAAGTCTGAAGTGAAATACCCGGGCTCAACCTGGGAACTGCTTTGGAAACTGTATGGCTAGAGTGCTGGAGAGGTAAGCGGAATTCCTAGTGTAGCGGTGAAATGCGTAGATATTAGGAAGAACACCAGTGGCGAAGGCGGCTTACTGGACAGTAACTGACGTTCAGGCTCGAAAGCGTGGGGAGCAAACAGG
ASV276	Bacteria	1	Proteobacteria	0.91	Alphaproteobacteria	0.7644	Kiloniellales	0.2293	Kiloniellaceae	0.0688	Aestuariispira	0.0089	Aestuariispira_insulae	0.0012	TACGAAGGGTGCAAGCGTTGTTCGGAATTACTGGGCGTAAAGGGCGTGTAGGCGGATGTATCAGTCAGGAGTGAAATGCCGGGGCTTAACTTCGGAATGGCTTTTGAGACGGTGCATCTAGAGTATATTAGGGGACAATGGAACACCCAGTGTAGAGGTGAAATTCGTAGATATTGGGTAGAACACCGGAGGCGAAGGCGATTGTCTGGGATATAACTGACGCTGAGGCGCGAAAGCGTGGGGATCAAACAGG
ASV277	Archaea	0.99	Euryarchaeota	0.9801	Thermoplasmata	0.9605	Methanomassiliicoccales	0.8933	Methanomassiliicoccaceae	0.8307	Methanomassiliicoccus	0.7726	Methanomassiliicoccus_luminyensis	0.7185	TACCCGCAGCCCAAGTGGTGGTCGATTTTATTGAGTCTAAAACGTTCGTAGCCGGTTTGGTAAATCCTTGGGTAAATCGAGGCGCTTAACGTTTCGAATTCCGAGGAGACTGCCAAACTTGGGACCGGGAGAGGCAAGAGGTACTTTTGGGGTAGGGGTAAAATCCTGTAATCCTAAAAGGACCACCGGTGGCGAAGGCGTCTTGCTAGAACGGATCCGACGGTGAGGGACGAAGCCCTGGGTCGCAAACGGG
ASV278	Bacteria	1	Proteobacteria	0.34	Deltaproteobacteria	0.0408	Bdellovibrionales	0.0029	Bdellovibrionaceae	0.0002	Vampirovibrio	0	Vampirovibrio_chlorellavorus	0	TACGGAGGGTGCAAGCGTTGTCCGGAATCATTGGGCGTAAAGCGTTCGTAGGCGGTATAGCAAGTCTGATGTTAAAGACCGGGGCTCAACTCCGGCAGGGCATTGGATACTGTTAAACTGGAATGCGGCAGAGGTAAAGGGAATTCCCGGTGGAGCGGTGAAATGCTAAGATATCGGGAGGAACATCAGAGGCGAAAGCGCTTTACCGGGCCGTGATTGACGCTGAGGAACGAAAGCCGGGGTAGCAAATGGG
ASV279	Bacteria	1	Bacteroidetes	1	Flavobacteriia	0.21	Flavobacteriales	0.0441	Weeksellaceae	0.0075	Riemerella	0.0009	Riemerella_anatipestifer	0.0001	TACGGAGGATGCAAGCGTTATCCGGATTTATTGGGTTTAAAGGGTGCGTAGGCTGTTGTACAAGTCAGCGGTGAAATGCCGGGGCTCAACCCCGGAGCTGCCGTTGAAACTGTGCGACTTGAATACTGTTGCCGTGGGAGGAATGAGTAGTGTAGCGGTGAAATGCATAGATATTACTCAGAACACCGATTGCGAAGGCATCTCACGAAGCAGAGATTGACGCTGAGGCACGAAAGCGTGGGGATCAAACAGG
ASV280	Bacteria	1	Firmicutes	1	Clostridia	1	Clostridiales	1	Lachnospiraceae	1	Agathobacter	0.83	Agathobacter_rectalis	0.6889	TACGTATGGTGCAAGCGTTATCCGGATTTACTGGGTGTAAAGGGAGCGCAGGCGGTGCGGCAAGTCTGATGTGAAAGCCCGGGGCTCAACCCCGGTACTGCATTGGAAACTGTCGTACTAGAGTGTCGGAGGGGTAAGCGGAATTCCTAGTGTAGCGGTGAAATGCGTAGATATTAGGAGGAACACCAGTGGCGAAGGCGGCTTACTGGACGATAACTGACGCTGAGGCTCGAAAGCGTGGGGAGCAAACAGG
ASV281	Bacteria	1	Bacteroidetes	1	Bacteroidia	1	Bacteroidales	1	Prevotellaceae	0.99	Massiliprevotella	0.2772	Massiliprevotella_massiliensis	0.0776	TACGGAAGGTCCAGGCGTTATCCGGATTCATTGGGTTTAAAGGGAGCGTAGGCCGCCTTTTAAGCGTGTTGTGAAATGTAGGGGCTCAACCCCTGCACTGCAGCGCGAACTGGAGGGCTTGAGTACACACAAAGTAGGCGGAATTCATGGTGTAGCGGTGAAATGCTTAGATATCATGAAGAACCCCGATTGCGAAGGCAGCTTACTGGAGTGTAACTGACGCTGAAGCTCGAAAGCGCGGGTATCGAACAGG
ASV282	Bacteria	1	Firmicutes	0.96	Clostridia	0.864	Clostridiales	0.7776	Ruminococcaceae	0.2877	Pseudobacteroides	0.0518	Pseudobacteroides_cellulosolvens	0.0093	TACGTAGGGAGCGAGCGTTATCCGGATTTATTGGGTGTAAAGGGCGCGTAGACGGTATAACAAGTTGGTTGTGAAATCCCGAGGCTCAACTTCGGAACTGCAACCAAAACTGTTTAACTTGAGTATGGGAGAGGAAAGCGGAATTCCTAGTGGAGCGGTGAAATGCGTAGATATTAGGAGGAACACCAGTGGCGAAGGCGGCTTTCTGGACCATAACTGACGTTGAGGCGCGAAAGTGTGGGGAGCAAACAGG
ASV283	Bacteria	1	Firmicutes	1	Clostridia	1	Clostridiales	1	Ruminococcaceae	1	Gemmiger	0.5	Gemmiger_formicilis	0.25	AACGTAGGGTGCAAGCGTTGTCCGGAATTACTGGGTGTAAAGGGAGCGCAGGCGGGCATGCAAGTTGGAAGTGAAAACTATGGGCTCAACCCATAGCCTGCTTTCAAAACTGCGTGTCTTGAGTAGTGCAGAGGTAGGCGGAATTCCCGGTGTAGCGGTGGAATGCGTAGATATCGGGAGGAACACCAGTGGCGAAGGCGGCCTACTGGGCACCAACTGACGCTGAGGCTCGAAAGCATGGGTAGCAAACAGG
ASV284	Bacteria	1	Firmicutes	1	Erysipelotrichia	1	Erysipelotrichales	1	Erysipelotrichaceae	1	Catenibacterium	0.52	Catenibacterium_mitsuokai	0.2704	TACGTAGGTGGCGAGCGTTATCCGGAATCATTGGGCGTAAAGAGGGAGCAGGCGGCCGCAAGGGTCTGTGGTGAAAGACCGAAGCTAAACTTCGGTAAGCCATGGAAACCGGGCGGCTAGAGTGCGGAAGAGGATCGTGGAATTCCATGTGTAGCGGTGAAATGCGTAGATATATGGAGGAACACCAGTGGCGAAGGCGACGGTCTGGGCCGCAACTGACGCTCATTCCCGAAAGCGTGGGGAGCAAATAGG
ASV285	Bacteria	1	Firmicutes	0.97	Clostridia	0.8536	Clostridiales	0.7512	Ruminococcaceae	0.1502	Ruminococcus	0.027	Ruminococcus_albus	0.0038	TACATAGGGGGCAAGCGTTGTCCGGAATCACTGGGCGTAAAGGGAGCGTAGGCGGAAGTTTAAGTTAAGTGTGAAAGCCTTGGGCTTAACCCAAGAACTGCACTTAATACTGGATTTCTAGAGTGTTGGAGAGGTAAGTGGAATTCCTAGTGTAGCGGTAGAATGCGTAGATATTAGGAGGAACATCAGAGGCGAAGGCGACTTGCTGGACAACAACTGACGCTGAGGCTCGAAAGCGTGGGGAGCAAACAGG
ASV286	Bacteria	1	Firmicutes	1	Clostridia	1	Clostridiales	1	Lachnospiraceae	1	Blautia	0.98	Blautia_obeum	0.8428	TACGTAGGGGGCAAGCGTTATCCGGATTTACTGGGTGTAAAGGGAGCGTAGACGGACTGGCAAGTCTGATGTGAAAGGCGGGGGCTCAACCCCTGGACTGCATTGGAAACTGTTAGTCTTGAGTGCCGGAGAGGTAAGCGGAATTCCTAGTGTAGCGGTGAAATGCGTAGATATTAGGAGGAACACCAGTGGCGAAGGCGGCTTACTGGACGGTAACTGACGTTGAGGCTCGAAAGCGTGGGGAGCAAACAGG
ASV287	Bacteria	1	Firmicutes	0.95	Clostridia	0.6935	Clostridiales	0.4716	Ruminococcaceae	0.099	Thermoclostridium	0.0188	Thermoclostridium_caenicola	0.0032	TACGTAGGGGGCGAGCGTTGTCCGGAATGACTGGGCGTAAAGGGCGTGTAGGCGGCAGTATAAGTCCGGAGTGAAAGTCCTGCTTTCAAGGTGGGAATTGCTTTGGAGACTGTACAGCTTGAGTGCGGAAGAGGTAAGTGGAATTCCCAGTGTAGCGGTGAAATGCGTAGAGATTGGGAGGAACACCAGTGGCGAAGGCGACTTACTGGGCCGTAACTGACGCTGAGGCGCGAAAGCGTGGGGAGCGAACAGG
ASV288	Bacteria	1	Proteobacteria	0.85	Alphaproteobacteria	0.7055	Rhodospirillales	0.381	Rhodovibrionaceae	0.0952	Fodinicurvata	0.0238	Fodinicurvata_sediminis	0.004	TACGAAGGGGGCGAGCGTTGTTCGGAATTACTGGGCGTAAAGGGTGTGTAGGCGGTTTGATAAGATAGTGGTGAAATACCTGAGCTCAACTGAGGAATTGCCATTATGACTATAAGACTAGAATGACAGAGAGGATAGCGGAATACCCAGTGTAGAGGTGAAATTCGTAGATATTGGGTAGAACACCGGTGGCGAAGGCGGCTATCTGGCTGTTAATTGACGCTGAGGCACGAAAGCATGGGGATCAAACAGG
ASV289	Bacteria	1	Firmicutes	0.99	Clostridia	0.9603	Clostridiales	0.9315	Ruminococcaceae	0.4657	Thermoclostridium	0.0559	Thermoclostridium_caenicola	0.005	TACGTAGGTGGCGAGCGTTATCCGGATTTACTGGGTGTAAAGGGTGTGTAGGCGGGAAGACAAGTCAGACGTGAAATTTACGGGCTCAACTCGTGACTTGCGTTTGAAACTGTTTTTCTTGAGAGTCGGAGAGGTAAATGGAATTCCCAGTGTAGCGGTGAAATGCGTAGATATTGGGAGGAACACCAGTGGCGAAGGCGGTTTACTGGACGACAACTGACGCTGAGACACGAAAGCGTGGGGAGCAAACAGG
ASV290	Bacteria	1	Firmicutes	1	Clostridia	1	Clostridiales	1	Lachnospiraceae	1	Blautia	0.65	Blautia_faecis	0.195	TACGTAGGGGGCAAGCGTTATCCGGATTTACTGGGTGTAAAGGGAGCGTAGACGGCAATGCAAGTCTGAAGTGAAAGGACGGGGCTTAACCCTGTGACTGCTTTGGAAACTGTGTAGCTTGAGTGCCGGAGGGGTAAGCGGAATTCCTAGTGTAGCGGTGAAATGCGTAGATATTAGGAGGAACACCAGTGGCGAAGGCGGCTTACTGGACGGTAACTGACGTTGAGGCTCGAAAGCGTGGGGAGCAAACAGG
ASV292	Bacteria	1	Tenericutes	0.28	Mollicutes	0.0784	Anaeroplasmatales	0.0149	Anaeroplasmataceae	0.0028	Asteroleplasma	0.0005	Asteroleplasma_anaerobium	0.0001	TACGTAGGTCACGAGCGTTATCCGGAATTATTGGGCGTAAAGAGTGAGCAGGCGGCATGGTAAGTCCGTAGTCAAAGCGTGGGGCTCAACCCCATATAGCTTCGGATACTGCCAGGCTAGAGTACGTCAGAGGTCAACAGAACTCCATGTGTAGCGGTGAAATGCGTAGATATATGGAAGAATACCGGTGGCGAAGGCGGTTGACCAGGGCGATACTGACGCTCAGTCACGAAAGCGTGGGGAGCAAATAGG
ASV293	Bacteria	1	Firmicutes	0.85	Clostridia	0.4675	Clostridiales	0.2571	Clostridiaceae 3	0.0386	Brassicibacter	0.0058	Brassicibacter_mesophilus	0.0009	TACGTAGGTGGCGAGCGTTATCCGGATTTATTGGGCGTAAAGGGTGCGTAGGCGGTATGTTAAGTATAAAATAAAAGCCCGAAGCTTAACTTCGGTTCGTTTTATAAACTGGCAAACTAGAGTACAGTAGAGGCAAATGGAATTCCTAGTGTAGTGGTAAAATGCGTAGATATTAGGAGGAACACCAGTGGCGAAGGCGATTTGCTGGGCTGTAACTGACGCTGAGGCACGAAAGCGTGGGGAGCAAATAGG
ASV294	Bacteria	1	Firmicutes	1	Clostridia	1	Clostridiales	1	Ruminococcaceae	1	Fournierella	0.92	Fournierella_massiliensis	0.8464	AACGTAGGTGGCAAGCGTTGTCCGGAATTACTGGGTGTAAAGGGAGCGCAGGCGGAAGGACAAGTTGGAAGTGAAACCCACGGGCTCAACCCGTGAACTGCTTTCAAAACTGTTTTTCTTGAGTGGTGTAGAGGTAGGCGGAATTCCCGGTGTAGCGGTGGAATGCGTAGATATCGGGAGGAACACCAGTGGCGAAGGCGGCCTACTGGGCACTAACTGACGCTGAGGCTCGAAAGCATGGGTAGCAAACAGG
ASV295	Bacteria	1	Bacteroidetes	1	Bacteroidia	0.94	Bacteroidales	0.8836	Muribaculaceae	0.7069	Duncaniella	0.509	Duncaniella_dubosii	0.3614	TACGGAGGATGCGAGCGTTATCCGGATTTATTGGGTTTAAAGGGTGCGCAGGCGGACTGTCAAGTCAGCGGTAAAATTTCGGGGCTCAACCCCGTCCGGCCGTTGAAACTGGCAGACTGGAGTGCGGCAGAGGGATGCGGAATGCGAGGTGTAGCGGTGAAATGCATAGATATCGCGCAGAACTCCGATTGCGAAGGCAGCGTCCCATGCCGTAACTGACGCTGAGGCACGAAAGCGTGGGGATCGAACAGG
ASV296	Bacteria	1	Firmicutes	1	Clostridia	1	Clostridiales	1	Lachnospiraceae	0.95	Enterocloster	0.2755	Enterocloster_aldenensis	0.0413	TACGTAGGGGGCAAGCGTTATCCGGATTTACTGGGTGTAAAGGGAGCGTAGACGGCGACGCAAGTCTGAAGTGAAATACCCGGGCTCAACCTGGGAACTGCTTTGGAAACTGTGTTGCTAGAGTGCTGGAGAGGTAAGCGGAATTCCTAGTGTAGCGGTGAAATGCGTAGATATTAGGAAGAACACCAGTGGCGAAGGCGGCTTACTGGACAGTAACTGACGTTGAGGCTCGAAAGCGTGGGGAGCAAACAGG
ASV297	Bacteria	1	Firmicutes	1	Clostridia	1	Clostridiales	1	Lachnospiraceae	1	Blautia	0.99	Blautia_luti	0.9009	TACGTAGGGGGCAAGCGTTATCCGGATTTACTGGGTGTAAAGGGAGCGTAGACGGATGGACAAGTCTGATGTGAAAGGCTGGGGCTCAACCCCGGGACTGCATTGGAAACTGCCCGTCTTGAGTGCCGGAGAGGTAAGCGGAATTCCTAGTGTAGCGGTGAAATGCGTAGATATTAGGAGGAACACCAGTGGCGAAGGCGGCTTACTGGACGGTAACTGACGTTGAGGCTCGAAAGCGTGGGGAGCAAACAGG
ASV298	Bacteria	1	Firmicutes	1	Clostridia	0.97	Clostridiales	0.9409	Ruminococcaceae	0.9033	Clostridium IV	0.6955	Eubacterium_siraeum	0.5355	TACGTAGGTGGCGAGCGTTGTCCGGAATTACTGGGTGTAAAGGGAGTGTAGGCGGGAAGGCAAGTCAGAAGTGAAAATTATGGGCTTAACCCATAACCTGCTTTTGAAACTGTTTTTCTTGAGTGAGGCAGAGGCAAGCGGAATTCCTAGTGTAGCGGTGAAATGCGTAGATATTAGGAGGAACACCAGTGGCGAAGGCGGCTTGCTGGGCCTTTACTGACGCTGAGGCTCGAAAGCGTGGGGAGCAAACAGG
ASV299	Bacteria	1	Firmicutes	1	Clostridia	0.99	Clostridiales	0.9801	Ruminococcaceae	0.8233	Ruminiclostridium	0.2799	Ruminiclostridium_cellobioparum	0.0924	TACGTAGGTTGCGAGCGTTGTCCGGATTTACTGGGTGTAAAGGGCGTGTAGGCGGAGATGCAAGTTGGGAGTGAAATCCCGGGGCTCAACCCCGGAACTGCTTTCAAAACTGTATCCCTTGAGTGTCGGAGAGGCAAGCGGAATTCCTAGTGTAGCGGTGAAATGCGTAGATATTAGGAGGAACACCAGTGGCGAAGGCGGCTTGCTGGACGATAACTGACGCTGAGGCGCGAAAGCGTGGGGAGCAAACAGG
ASV300	Bacteria	1	Firmicutes	1	Clostridia	0.99	Clostridiales	0.9801	Ruminococcaceae	0.9703	Oscillibacter	0.7374	Oscillibacter_valericigenes	0.2876	TACGTAGGTGGCAAGCGTTGTCCGGATTTACTGGGTGTAAAGGGCGTGTAGCCGGGAAGGCAAGTCAGATGTGAAATCCACGGGCTTAACTCGTGAACTGCATTTGAAACTACTTTTCTTGAGTATCGGAGAGGCAATCGGAATTCCTAGTGTAGCGGTGAAATGCGTAGATATTAGGAGGAACACCAGTGGCGAAGGCGGATTGCTGGACGACAACTGACGGTGAGGCGCGAAAGCGTGGGGAGCAAACAGG
ASV302	Bacteria	1	Firmicutes	1	Clostridia	1	Clostridiales	1	Ruminococcaceae	1	Ruminococcus	1	Ruminococcus_callidus	0.53	TACGTAGGGAGCGAGCGTTGTCCGGAATTACTGGGTGTAAAGGGAGCGTAGGCGGGATGGCAAGTCAGATGTGAAAACTATGGGCTCAACCCATAGACTGCATTTGAAACTGTTGTTCTTGAGTGAAGTAGAGGTAAGCGGAATTCCTGGTGTAGCGGTGAAATGCGTAGATATCAGGAGGAACACCGGTGGCGAAGGCGGCTTACTGGGCTTTTACTGACGCTGAGGCTCGAAAGCGTGGGGAGCAAACAGG
ASV303	Bacteria	1	Firmicutes	0.97	Clostridia	0.9409	Clostridiales	0.9127	Ruminococcaceae	0.4746	Flintibacter	0.0759	Flintibacter_butyricus	0.0121	TACGTAGGTGGCGAGCGTTATCCGGAATTACTGGGTGTAAAGGGTGTGTAGGCGGGGAGGCAAGTCAGATGTGAAAACCAAAGGCTCAACCTTTGGCTTGCATTTGAAACTGTTTTTCTTGAGAGTGGGAGAGGTAAACGGAATTCCTAGTGTAGTAGTGAAATGCGTAGATATTAGGAGGAACACCGGTGGCGAAGGCGGTTTACTGGACCACAACTGACGCTGAGACACGAAAGCGTGGGGAGCAAACAGG
ASV304	Bacteria	1	Bacteroidetes	0.99	Bacteroidia	0.9009	Bacteroidales	0.8198	Muribaculaceae	0.5739	Duncaniella	0.3214	Duncaniella_dubosii	0.1671	TACGGAGGATGCGAGCGTTATCCGGATTTATTGGGTTTAAAGGGTGCGCAGGCGGACTGTCAAGTCAGCGGTAAAAATTCGGGGCTCAACCCCGTCCGGCCGTTGAAACTGGCAGACTGGAGTGCGGCAGAGGGATGCGGAATGCGAGGTGTAGCGGTGAAATGCATAGATATCGCGCAGAACTCCGATTGCGAAGGCAGCGTCCCATGCCGTAACTGACGCTGAGGCACGAAAGCGTGGGGATCGAACAGG
ASV305	Bacteria	1	Firmicutes	0.99	Clostridia	0.9603	Clostridiales	0.9315	Ruminococcaceae	0.8756	Monoglobus	0.4115	Monoglobus_pectinilyticus	0.1934	TACGTAGGTGGCAAGCGTTGTCCGGATTTACTGGGTGTAAAGGGCGTGCAGCCGGGTCAGCAAGTCAGATGTGAAATCCATGGGCTTAACCCATGAACTGCATTTGAAACTGCCGATCTTGAGTGTCGGAGGGGCAATCGGAATTCCTAGTGTAGCGGTGAAATGCGTAGATATTAGGAGGAACACCAGTGGCGAAGGCGGATTGCTGGACGATAACTGACGGTGAGGCGCGAAAGTGTGGGGAGCAAACAGG
ASV306	Bacteria	1	Proteobacteria	0.25	Deltaproteobacteria	0.035	Bdellovibrionales	0.0032	Bdellovibrionaceae	0.0003	Vampirovibrio	0	Vampirovibrio_chlorellavorus	0	TACGGAGGGTGCAAGCGTTGTCCGGAATCATTGGGCGTAAAGCGTTCGTAGGCGGTACATCAAGTCTGGTGTTAAAGACCGGGGCTCAACTCCGGCACGGCATTGGATACTGATGAACTAGAATGCGGTAGAGGTAAAGGGAATTCCTGGTGGAGCGGTGAAATGCTAAGATATCAGGAGGAACATCGGTGGCGAAAGCGCTTTACCGGGCCGTTATTGACGCTGAGGAACGAAAGCCGGGGGAGCAAATGGG
ASV307	Bacteria	1	Tenericutes	0.37	Mollicutes	0.1369	Mycoplasmatales	0.011	Mycoplasmataceae	0.0009	Mycoplasma	0.0001	Mycoplasma_feliminutum	0	TACATAGGGGGCAAGCGTTATCCGGATTTATTGGGCGTAAAGCGTGCGTAGGTGGCTATTTAAGTCTGGCGTGAAATGTCACAGCTTAACTGTGAAGGGTCGTTGGAAACTGGATAGCTTGAATCCAGAAGAGGTAAGTGGAATTCCATGTGTAGCGGTAAAATGCTTAGATATATGGAGGAACACCAGTGGCGAAGGCGGCTTACTGGTCTGGTATTGACACTGAGGCACGAAAGCGTGGGTAGCAAACAGG
ASV308	Bacteria	1	Firmicutes	1	Clostridia	0.99	Clostridiales	0.9801	Lachnospiraceae	0.7057	Lachnospiracea_incertae_sedis	0.3881	Eubacterium_ruminantium	0.2018	TACGTATGGTGCAAGCGTTATCCGGATTTACTGGGTGTAAAGGGTGCGTAGGTGGTATGGCAAGTCAGATGTGAAAGCACGGGGCTCAACCCCGTGACTGCATTTGAAACTGTCAAACTAGAGTGCAGGAGAGGAAAGTGGAATTCCTAGTGTAGCGGTGAAATGCGTAGATATTAGGAAGAACACCAGTGGCGAAGGCGGCTTTCTGGACTGTAACTGACACTGAGGCACGAAAGCGTGGGGAGCAAACAGG
ASV309	Bacteria	1	Bacteroidetes	0.93	Bacteroidia	0.3534	Bacteroidales	0.1343	Prevotellaceae	0.0175	Marseilla	0.0019	Marseilla_massiliensis	0.0002	TACGGAGGATCCGAGCGTTATCCGGAATCATTGGGTTTAAAGGGTGCGCAGGCGGGCCTGCAAGCCCGCGGTGAAACCCCGGGGCTCAACCCCGGGCCTGCCGCGGGAACTGCCGGCCTTGAGTCGTGACGAGGGCGGCGGAACGCGGGGTGTAGCGGTGAAATGCTTAGATACCCCGCAGAACCCCGATTGCGAAGGCAGCCGCCCAGGGACGCACTGACGCTGAGGCACGAAGGCATGGGGATCGAACAGG
ASV310	Bacteria	1	Firmicutes	1	Clostridia	1	Clostridiales	1	Ruminococcaceae	1	Gemmiger	0.82	Gemmiger_formicilis	0.6724	AACGTAGGGTGCAAGCGTTGTCCGGAATTACTGGGTGTAAAGGGAGCGCAGGCGGACCGGCAAGTTGGAAGTGAAAACTATGGGCTCAACCCATAAATTGCTTTCAAAACTGCTGGCCTTGAGTAGTGCAGAGGTAGGTGGAATTCCCGGTGTAGCGGTGGAATGCGTAGATATCGGGAGGAACACCAGTGGCGAAGGCGACCTACTGGGCACCAACTGACGCTGAGGCTCGAAAGCATGGGTAGCAAACAGG
ASV311	Bacteria	1	Firmicutes	1	Clostridia	0.99	Clostridiales	0.9801	Ruminococcaceae	0.9703	Oscillibacter	0.8151	Oscillibacter_ruminantium	0.4238	TACGTAGGTGGCAAGCGTTGTCCGGATTTACTGGGTGTAAAGGGCGTGTAGCCGGGTCTGCAAGTCAGATGTGAAATCCGCGGGCTTAACCCGCGAACTGCATTTGAAACTGCAGGTCTTGAGTATCGGAGAGGTAATCGGAATTCCTAGTGTAGCGGTGAAATGCGTAGATATTAGGAAGAACACCAGTGGCGAAGGCGGATTACTGGACGACAACTGACGGTGAGGCGCGAAAGCGTGGGGAGCAAACAGG
ASV312	Bacteria	1	Firmicutes	1	Clostridia	1	Clostridiales	1	Ruminococcaceae	1	Dysosmobacter	0.53	Dysosmobacter_welbionis	0.2809	TACGTAGGTGGCAAGCGTTGTCCGGATTTACTGGGTGTAAAGGGCGTGCAGCCGGGCATGCAAGTCAGATGTGAAATCTCAGGGCTTAACCCTGAAACTGCATTTGAAACTGTATGTCTTGAGTGCCGGAGAGGTAATCGGAATTCCTTGTGTAGCGGTGAAATGCGTAGATATAAGGAAGAACACCAGTGGCGAAGGCGGATTACTGGACGGTAACTGACGGTGAGGCGCGAAAGCGTGGGGAGCAAACAGG
ASV313	Bacteria	1	Proteobacteria	1	Alphaproteobacteria	1	Kiloniellales	0.72	Kiloniellaceae	0.5184	Hwanghaeella	0.1866	Hwanghaeella_grinnelliae	0.0672	TACGAAGGGTGCAAGCGTTGTTCGGAATTACTGGGCGTAAAGGGCGTGTAGGCGGATAAATTAGTCAGAAGTGAAATCCCGAGGCTCAACCTCGGAACTGCTTTTGAAACGGTTTGTCTTGAGTATGACAGGGGATGATGGAATACCCAGTGTAGAGGTGAAATTCGTAGATATTGGGTAGAACACCAGAGGCGAAGGCGGTCATCTGGGTCATTACTGACGCTGAGGCGCGAAAGCGTGGGGATCAAACAGG
ASV314	Bacteria	1	Spirochaetes	0.98	Spirochaetia	0.9604	Spirochaetales	0.9412	Spirochaetaceae	0.8753	Treponema	0.7878	Treponema_ruminis	0.2285	CACGTAAGGTGCGAGCGTTGTTCGGAATCATTGGGCGTAAAGGGCATGTAGGCGGTCTGTCAAGCCAGGCGTGAAAGCCGGGGGCTCAACCCCCGAACTGCGCTTGGAACTGGCGGACTGGAGTTGCTGAGGGGGAACCGGAATTCCTGGTGTAGGGGTGAAATCTGTAGATATCAGGAAGAACACCGATGGCGAAGGCAGGTTTCCAGCAGACGACTGACGCTGAGGTGCGAAGGTGCGGGGAGCAAACAGG
ASV315	Bacteria	1	Firmicutes	1	Clostridia	1	Clostridiales	1	Ruminococcaceae	1	Clostridium IV	1	Eubacterium_siraeum	1	TACGTAGGTGGCAAGCGTTGTCCGGAATTACTGGGTGTAAAGGGAGTGTAGGCGGGATATCAAGTCAGAAGTGAAAATTACGGGCTCAACTCGTAACCTGCTTTTGAAACTGACATTCTTGAGTGAAGTAGAGGCAAGCGGAATTCCTAGTGTAGCGGTGAAATGCGTAGATATTAGGAGGAACACCAGTGGCGAAGGCGGCTTGCTGGGCTTTTACTGACGCTGAGGCTCGAAAGCGTGGGGAGCAAACAGG
ASV316	Bacteria	1	Firmicutes	1	Clostridia	1	Clostridiales	1	Clostridiales_Incertae Sedis XIII	0.9	Ihubacter	0.792	Ihubacter_massiliensis	0.697	TACGTAGGGGGCAAGCGTTATCCGGAATTATTGGGCGTAAAGAGTGCGTAGGTGGTTCTTTAAGCGTAGGGTATAAGGCAATGGCTCAACCATTGTTCGCCCTAGGAACTGGAGGACTTGAGTGCAGGAGAGGAAAGCGGAATTCCTAGTGTAGCGGTGAAATGCGTAGATATTAGGAGGAACACCAGTGGCGAAGGCGGCTTTCTGGACTGTTACTGACACTGAGGCACGAAAGCGTGGGGAGCAAACAGG
ASV318	Bacteria	1	Firmicutes	0.85	Clostridia	0.7225	Clostridiales	0.6141	Ruminococcaceae	0.3992	Ruminococcus	0.1557	Ruminococcus_flavefaciens	0.0467	TACGTAGGTGGCGAGCGTTATCCGGAATTACTGGGTGTAAAGGGTGTGTAGGCGGGGAATCAAGTCAGATGTGAAAACTGTGGGCTCAACCCACAAACTGCATTTGAAACTGATTTTCTTGAGAGTGGGAGAGGTAAACGGAATTCCTGGTGTAGTAGTGAAATGCGTAGATATCAGGAGGAACACCGGTGGCGAAGGCGGTTTACTGGACCACAACTGACGCTGAGACACGAAAGCGTGGGGAGCAAACAGG
ASV319	Bacteria	1	Firmicutes	0.65	Clostridia	0.416	Clostridiales	0.2662	Lachnospiraceae	0.1092	Schaedlerella	0.0142	Schaedlerella_arabinosiphila	0.0018	TACGTAGGTGGCGAGCGTTATCCGGATTTACTGGGTGTAAAGGGTGTGTAGGCGGGACCGCAAGTCGGATGTGAAAATCACGGGCTTAACTCGTGACCTGCATTCGAAACTGTGGTTCTTGAGGGTCGGAGAGGTAACTGGAATTCCTGGTGTAGCGGTGAAATGCGTAGATATCAGGAGGAACACCGGTGGCGAAGGCGGGTTACTGGACGATTACTGACGCTGAGACACGAAAGCGTGGGGAGCAAACAGG
ASV320	Bacteria	1	Firmicutes	1	Clostridia	1	Clostridiales	1	Ruminococcaceae	0.83	Monoglobus	0.1992	Monoglobus_pectinilyticus	0.0478	TACGTAGGTGGCAAGCGTTATCCGGATTTACTGGGTGTAAAGGGCGCGTAGGCGGGGATGCAAGTCAGATGTGAAATCTATGGGCTCAACCCATAAACTGCATTTGAAACTGTATCTCTTGAGTGTCGGAGAGGTAGATGGAATTCCTAGTGTAGCGGTGAAATGCGTAGATATTAGGAGGAACACCAGTGGCGAAGGCGATCTACTGGACGATAACTGACGCTGAGGCGCGAAAGCGTGGGGAGCAAACAGG
ASV321	Bacteria	1	Bacteroidetes	1	Bacteroidia	1	Bacteroidales	1	Prevotellaceae	1	Prevotella	0.92	Prevotella_shahii	0.23	TACGGAAGGTCCGGGCGTTATCCGGATTTATTGGGTTTAAAGGGAGCGTAGGCCGAAGGTTAAGCGTGTTGTGAAATGTAGTCGCTCAACGGGTGCACTGCAGCGCGAACTGGCTTTCTTGAGTGCGCGGAAAGTTGGCGGAATTCGTTGTGTAGCGGTGAAATGCTTAGATATGACGAAGAACTCCGATTGCGAAGGCAGCTGACTGTAGCGTAACTGACGCTGATGCTCGAAAGCGTGGGTATCGAACAGG
ASV322	Bacteria	1	Firmicutes	0.93	Clostridia	0.8184	Clostridiales	0.7202	Ruminococcaceae	0.2737	Ruminiclostridium	0.0383	Ruminiclostridium_cellobioparum	0.0046	TACGTAGGGAGCGAGCGTTATCCGGATTTATTGGGTGTAAAGGGCGCGTAGACGGTTTAGCAAGTTAGTTGTGAAATCCCTGGGCTTAACCTAGGAACTGCAACTAAAACTGTTTAACTTGAGTATGGGAGAGGAAAGCGGAATTCCTAGTGTAGCGGTGAAATGCGTAGATATTAGGAGGAACACCAGTGGCGAAGGCGGCTTTCTGGACCAAAACTGACGTTGAGGCGCGAAAGTGTGGGGAGCAAACAGG
ASV323	Bacteria	1	Proteobacteria	0.84	Alphaproteobacteria	0.6552	Rhodospirillales	0.2293	Rhodospirillaceae	0.0413	Novispirillum	0.007	Novispirillum_itersonii	0.0012	TACGAAGGGGGCAAGCGTTGTTCGGAATTACTGGGCGTAAAGGGTGTGTAGGCGGTTATGTAAGATAGCGGTGAAATGCCGGGGCTTAACCTCGGAACTGCCGTTATAACTATGTGACTAGAGTGATGCAGAGGATATTGGAATACCCAGTGTAGAGGTGAAATTCGTAGATATTGGGTAGAACACCGGTGGCGAAGGCGAGTATCTGGGCATTAACTGACGCTGAGGCACGAAAGCATGGGGATCAAACAGG
ASV324	Archaea	0.99	Euryarchaeota	0.9702	Thermoplasmata	0.7956	Methanomassiliicoccales	0.5728	Methanomassiliicoccaceae	0.4124	Methanomassiliicoccus	0.2969	Methanomassiliicoccus_luminyensis	0.2138	TACCCGCAGCCCGAGTGGTGGTCGATTTTATTGAGTCTAAAACGTTCGTAGCCGGTCTGATAAATCCCTGGGTAAATCGGGTGGCTTAACCATCCGACTTCCGGGGAGACTGTCAGGCTTGGGATCGGGAGAGGTATGAGGTACTTCAGGGGTAGGGGTAAAATCCTGTAATCCTTGGAGGACCACCGGTGGCGAAGGCGTCATACTAGAACGAATCCGACGGTGAGGGACGAAGCCCTAGGTCGCAAACGGG
ASV325	Bacteria	1	Firmicutes	1	Clostridia	0.99	Clostridiales	0.9801	Ruminococcaceae	0.9409	Clostridium IV	0.3011	Clostridium_methylpentosum	0.0963	TACGTAGGTGGCAAGCGTTGTCCGGAATTACTGGGTGTAAAGGGAGAGTAGGCGGGATTGCAAGTCCGTTGTTAAATCTATCGGCTTAACCGGTAGCTGCGGCGGAAACTGTAGTTCTTGAGTGAAGTAGAGGCAGGCGGAATTCCTAGTGTAGCGGTGAAATGCGTAGATATTAGGAGGAACACCAGTGGCGAAGGCGGCCTGCTGGGCTTTAACTGACGCTGAGGCTCGAAAGTGTGGGGAGCAAACAGG
ASV326	Bacteria	1	Firmicutes	0.99	Clostridia	0.9801	Clostridiales	0.9703	Ruminococcaceae	0.9412	Sporobacter	0.2071	Sporobacter_termitidis	0.0456	TACGTAGGTGGCAAGCGTTGTCCGGAATTACTGGGTGTAAAGGGCGTGTAGGCGGAGTAGCAAGTCAGGAGTGAAATCTAAGGGCTCAACCCTTAAACTGCTTTTGAAACTGCTACCCTTGAGTATCGGAGAGGCAGGCGGAATTCCTAGTGTAGCGGTGAAATGCGTAGATATTAGGAGGAACACCAGTGGCGAAGGCGGCCTGCTGGACGACAACTGACGCTGAGGCGCGAAAGCGTGGGGAGCAAACAGG
ASV328	Bacteria	1	Firmicutes	1	Clostridia	1	Clostridiales	1	Lachnospiraceae	1	Coprococcus	0.93	Coprococcus_comes	0.8649	TACGTATGGTGCAAGCGTTATCCGGATTTACTGGGTGTAAAGGGAGCGTAGACGGCTGTGTAAGTCTGAAGTGAAAGCCCGGGGCTCAACCCCGGGACTGCTTTGGAAACTATGCAGCTAGAGTGTCGGAGAGGTAAGTGGAATTCCCAGTGTAGCGGTGAAATGCGTAGATATTGGGAGGAACACCAGTGGCGAAGGCGGCTTACTGGACGATGACTGACGTTGAGGCTCGAAAGCGTGGGGAGCAAACAGG
ASV329	Bacteria	1	Firmicutes	1	Clostridia	1	Clostridiales	1	Ruminococcaceae	1	Ruminococcus	1	Ruminococcus_champanellensis	0.92	TACGTAGGGAGCGAGCGTTGTCCGGAATTACTGGGTGTAAAGGGAGCGTAGGCGGGACGTCAAGTCAGATGTGAAAACTATGGGCTTAACCCATAGACTGCATTTGAAACTGTAGTTCTTGAGTGAAGTAGAGGTAAGCGGAATTCCTGGTGTAGCGGTGAAATGCGTAGATATCAGGAGGAACATCAGTGGCGAAGGCGGCTTACTGGGCTTTTACTGACGCTGAGGCTCGAAAGCGTGGGGAGCAAACAGG
ASV330	Bacteria	1	Firmicutes	1	Clostridia	0.99	Clostridiales	0.9801	Ruminococcaceae	0.9311	Oscillibacter	0.1862	Oscillibacter_ruminantium	0.0298	TACGTAGGTGGCAAGCGTTATCCGGATTTACTGGGTGTAAAGGGCGCGTAGGCGGGGATGCAAGTCAGGTGTGAAATCTATGGGCTCAACTCATAAACTGCACTTGAAACTGCATCTCTTGAGTGCTGGAGAGGTAGATGGAATTCCTTGTGTAGCGGTGAAATGCGTAGATATAAGGAAGAACACCAGTGGCGAAGGCGATCTACTGGACAGTAACTGACGCTGAGGCGCGAAAGCGTGGGGAGCAAACAGG
ASV331	Bacteria	1	Bacteroidetes	0.97	Sphingobacteriia	0.3492	Sphingobacteriales	0.1257	Sphingobacteriaceae	0.0453	Parapedobacter	0.0095	Parapedobacter_soli	0.0018	TACGGAGGATGCGAGCGTTATCCGGATTCATTGGGTTTAAAGGGTGCGCAGGCGGACGGTCAAGTCAGCCGTGAAATGTCCCCGCTCAACGGGGAATGTGCGGTTGATACTGGCTGTCTGGAATGCGGATGCCGTGGGAGGAATGTGTGGTGTAGCGGTGAAATGCATAGATATCACACAGAACACCGATTGCGAAGGCATCTCACGAATCCGCAATTGACGCTGAGGCACGAAAGCGCGGGGATCAAACAGG
ASV332	Bacteria	1	Firmicutes	0.88	Erysipelotrichia	0.7568	Erysipelotrichales	0.6508	Erysipelotrichaceae	0.5597	Bulleidia	0.3302	Bulleidia_extructa	0.1948	TACGTAGGTAGCGAGCGTTATCCGGAATTATTGGGCGTAAAGGGTGCGTAGGCGGCCTGTTAAGTTTATGGTGAAAGCGTGGGGCTCAACCCCATAAAGCCATAGATACTGGCAGGCTAGAGTACTGGAGAGGGTAGTGGAATTCCATGTGTAGCGGTAAAATGCGTAGATATATGGAGGAACACCGGTGGCGAAGGCGGCTACCTAGACAGAGACTGACGCTGAGGCACGAAAGCGTGGGGAGCAAATAGG
ASV333	Bacteria	1	Firmicutes	0.8	Clostridia	0.64	Clostridiales	0.512	Ruminococcaceae	0.2867	Ruminococcus	0.0946	Ruminococcus_flavefaciens	0.0237	TACGTAGGTGGCGAGCGTTATCCGGAATTACTGGGTGTAAAGGGTGTGTAGGCGGGGTGTCAAGTCAGATGTGAAAACTGTGGGCTCAACCCACAAACTGCATTTGAAACTGATACTCTTGAGAGTGGGAGAGGTAAACGGAATTCCTGGTGTAGTAGTGAAATGCGTAGATATCAGGAGGAACACCGGTGGCGAAGGCGGTTTACTGGACCACAACTGACGCTGAGACACGAAAGCGTGGGGAGCAAACAGG
ASV334	Bacteria	1	Firmicutes	0.87	Clostridia	0.7395	Clostridiales	0.6286	Clostridiaceae 4	0.0817	Thermotalea	0.0049	Thermotalea_metallivorans	0.0003	TACGTAGGTAGCAAGCGTTGTCCGGAATGACTGGGCGTAAAGGGTGCGTAGGCGGCTTGACAAGTTGGTAGTGAAATTCCGAGGCTTAACTTCGGCGCTACTACCAAGACTGCCGAGCTTGAGTACGGGAGAGGTAAGTGGAATTCCTAGTGTAGCGGTGGAATGCGTAGATATTAGGAGGAACACCGGTGGCGAAAGCGACTTACTGGCCCGCAACTGACGCTGAGGCACGAAAGCGTGGGGAGCAAACAGG
ASV335	Bacteria	1	Firmicutes	0.74	Erysipelotrichia	0.37	Erysipelotrichales	0.185	Erysipelotrichaceae	0.0906	Holdemania	0.0127	Holdemania_massiliensis	0.0016	TACGTAGGTCACGAGCGTTATCCGGAATTATTGGGCGTAAAGAGTGAGCAGGCGGCACGGCAAGTCTGGAGTGAAAGCGTGGGGCTCAACCCCATACAGCTTTGGAAACTACCGAGCTAGAGTATGTCAGAGGTAAACGGAACTCCATGTGTAGCGGTGAAATGCGTAGATATATGGAAGAACACCGGTGGCGAAGGCGGTTTACCAGGGCAATACTGACGCTCAGTCACGAAAGCGTGGGGAGCAAATAGG
ASV336	Bacteria	1	Verrucomicrobia	0.9	Subdivision5	0.81	Subdivision5_genera_incertae_sedis	0.729	uncultured_eubacterium	0.6561					TACAGAGGTCGCGAGCGTTGTTCGGATTTACTGGGCGTAAAGGGCGCGTAGGCGGCCGCGCGTGTCAGATGTGAAATCTCCGGGCCCAACCCGGAAAGTGCGTCTGAGACTGCGCGGCTCGAGTGCGGAAGGGGGAATCGGAATGCAGGGTGTAGCGGTGAAATGCGTTGATATCCTGCAGAACACCGGAGGCGAAGGCGGATTCCTTGTACGCGACTGACGCTGAGGCGCGAAAGTCGGGGGAGCGAACAGG
ASV337	Bacteria	1	Firmicutes	0.64	Clostridia	0.3712	Clostridiales	0.2153	Lachnospiraceae	0.0689	Anaerostipes	0.0138	Anaerostipes_caccae	0.0012	TACATAGGGGGCAAGCGTTGTCCGGAATGACTGGGTGTAAAGGGTGTGTAGGTGGCTTTTTAAGTTAGAAGTGAAAGCCCGGGGCTTAACTCCGGAACTGCTTTTAAAACTGGATGGCTTGAGTGTGGGAGAGGTTAGTGGAACTCCTAGTGTAGCGGTGGAATGCGTAGATATTAGGAAGAACATCAGAGGCGAAGGCGACTAACTGGAACATTACTGACACTGAAACACGAAAGTGTGGGGAGCAAACAGG
ASV338	Bacteria	1	Firmicutes	0.7	Clostridia	0.455	Clostridiales	0.2866	Peptostreptococcaceae	0.1032	Acetoanaerobium	0.0351	Acetoanaerobium_noterae	0.0063	TACATAGGGGGCGAGCGTTGTCCGGAATGACTGGGCGTAAAGGGTGTGTAGGCGGTTTGGTAAGTTAGAAGTGTAATACCCAGGGCTTAACTCGGGTGCTGCTTCTAATACTGCCGGACTTGAGTGTAGGAGAGGACAATGGAATTCCCAGTGTAGCGGTGGAATGCATAGATATTGGGAGGAACACCAGAGGCGAAAGCGATTGTCTGGACTACAACTGACGCTGAGGCACGAAAGCGTGGGGAGCAAACAGG
ASV339	Bacteria	1	Firmicutes	1	Clostridia	1	Clostridiales	1	Lachnospiraceae	0.99	Lacrimispora	0.594	Lacrimispora_sphenoides	0.1782	TACGTAGGGGGCAAGCGTTATCCGGATTTACTGGGTGTAAAGGGAGCGTAGACGGCACTGCAAGTCCGATGTGAAAGCCCGGGGCTCAACCCCGGGACTGCATTGGAAACTGTGATGCTAGAGTGCAGGAGAGGTAAGCGGAATTCCTAGTGTAGCGGTGAAATGCGTAGATATTAGGAGGAACACCAGTGGCGAAGGCGGCTTACTGGACTGTAACTGACGTTGAGGCTCGAAAGCGTGGGGAGCAAACAGG
ASV340	Archaea	0.98	Euryarchaeota	0.9604	Thermoplasmata	0.6819	Methanomassiliicoccales	0.3955	Methanomassiliicoccaceae	0.2294	Methanomassiliicoccus	0.133	Methanomassiliicoccus_luminyensis	0.0772	TACCCGCAGCCCAAGTGGTGGTCGATTTTATTGAGTCTAAAACGTTCGTAGCCGGCTTGGTAAATCTTTGGGTAAATCGGAGGGCTCAACTTTCCGACTTCCGAAGAGACTGCCAGGCTTGGGATCGGGAGAGGTAAGAGGTACTTCAGGGGTAGGGGTAAAATCCTGTAATCCTTGGAGGACCACCGGTGGCGAAGGCGTCTTACTAGAACGAATCCGACGGTGAGGGACGAAGCCCTAGGTCGCAAACGGG
ASV341	Bacteria	1	Firmicutes	1	Clostridia	1	Clostridiales	1	Ruminococcaceae	0.89	Monoglobus	0.267	Monoglobus_pectinilyticus	0.0801	TACGTAGGTGGCAAGCGTTATCCGGATTTACTGGGTGTAAAGGGCGCGTAGGCGGGGATACAAGTCAGATGTGAAATCTATGGGCTTAACCCATAAACTGCATTTGAAACTGTATCTCTTGAGTGTCGGAGAGGTAGACGGAATTCCTAGTGTAGCGGTGAAATGCGTAGATATTAGGAGGAACACCAGTGGCGAAGGCGGTCTACTGGACGATAACTGACGCTGAGGCGCGAAAGCGTGGGGAGCAAACAGG
ASV342	Bacteria	1	Firmicutes	0.9	Clostridia	0.81	Clostridiales	0.729	Ruminococcaceae	0.4082	Intestinimonas	0.0735	Intestinimonas_massiliensis	0.0132	TACGTAGGTGGCGAGCGTTATCCGGATTTACTGGGTGTAAAGGGTGTGTAGGCGGGACTGCAAGTCAGATGTGAAAATCACGGGCTTAACCTGTGACCTGCATTTGAAACTGTGGTTCTTGAGGGTCGGAGAGGTAACTGGAATTCCTGGTGTAGCGGTGAAATGCGTAGATATCAGGAGGAACACCGGTGGCGAAGGCGGGTTACTGGACGATTACTGACGCTGAGACACGAAAGCGTGGGGAGCAAACAGG
ASV343	Bacteria	1	Firmicutes	1	Clostridia	1	Clostridiales	1	Ruminococcaceae	0.9	Ethanoligenens	0.36	Ethanoligenens_harbinense	0.144	TACGTAGGTGGCAAGCGTTGTCCGGAATTACTGGGTGTAAAGGGTGCGCAGGCGGGATTGCAAGTTGGATGTGAAATACCGGGGCTTAACCCCGGAGCTGCATCCAAAACTGTAGTTCTTGAGTGGAGTAGAGGTAAGCGGAATTCCGAGTGTAGCGGTGAAATGCGTAGATATTCGGAGGAACACCAGTGGCGAAGGCGGCTTACTGGGCTCTAACTGACGCTGAGGCACGAAAGCATGGGTAGCAAACAGG
ASV344	Bacteria	1	Proteobacteria	0.83	Alphaproteobacteria	0.6557	Kiloniellales	0.1049	Kiloniellaceae	0.0168	Aestuariispira	0.0015	Aestuariispira_insulae	0.0001	TACGAAGGGGGCGAGCGTTGTTCGGAATTACTGGGCGTAAAGGGTGTGTAGGCGGCTTTGTAAGATAGCGGTGAAATACCTGGGCTTAACCTAGGAACTGCCGTTATTACTATAGAGCTAGAGTGATAGAGAGGATATTGGAATACCCAGTGTAGAGGTGAAATTCGTAGATATTGGGTAGAACACCGGTGGCGAAGGCGAGTATCTGGCTATCAACTGACGCTGAGGCACGAAAGCATGGGGATCAAACAGG
ASV345	Bacteria	1	Firmicutes	1	Clostridia	1	Clostridiales	1	Ruminococcaceae	1	Flintibacter	0.94	Flintibacter_butyricus	0.8836	TACGTAGGTGGCAAGCGTTATCCGGATTTACTGGGTGTAAAGGGCGTGTAGGCGGGAAAGCAAGTCAGATGTGAAAACTGTGGGCTCAACCCACAGCCTGCATTTGAAACTGTTTTTCTTGAGTACTGGAGAGGCAGATGGAATTCCTAGTGTAGCGGTGAAATGCGTAGATATTAGGAGGAACACCAGTGGCGAAGGCGATCTGCTGGACAGCAACTGACGCTGAGGCGCGAAAGCGTGGGGAGCAAACAGG
ASV346	Bacteria	1	Proteobacteria	0.96	Alphaproteobacteria	0.8256	Kiloniellales	0.2064	Kiloniellaceae	0.0516	Hwanghaeella	0.0083	Hwanghaeella_grinnelliae	0.0013	TACGAAGGGTGCAAGCGTTGTTCGGAATTACTGGGTGTAAAGGGCGTGTAGGCGGACAAGCAAGTTAGTGGTGAAAGCCTTGGGCTTAACCTGAGACGTGCCATTGATACTGTTTGTCTGGAGTATCAGAGAGGATGACGGAATATCCAGTGTAGAGGTGAAATTCGTAGATATTGGATAGAACACCGGTGGCGAAGGCGGTTATCTGGCTGATTACTGACGCTGAGGCGCGAGAGCGTGGGGAGCAAACAGG
ASV347	Bacteria	1	Firmicutes	1	Clostridia	0.93	Clostridiales	0.8649	Lachnospiraceae	0.4325	Lachnospiracea_incertae_sedis	0.0951	Eubacterium_ruminantium	0.0162	TACGTAGGGGGCGAGCGTTATCCGGATTTATTGGGTGTAAAGGGTGCGTAGACGGTTATGCAAGTTGGTTGTGAAATCCCGAGGCTCAACTTCGGAACTGCAACCAAAACTGTGTGACTTGAGTGCGGGAGAGGAAAGCGGAATTCCTAGTGTAGCGGTGAAATGCGTAGATATTAGGAGGAACACCAGTGGCGAAGGCGGCTTTCTGGACCGTAACTGACGTTGAGGCACGAAAGTGTGGGGAGCAAACAGG
ASV348	Bacteria	1	Tenericutes	1	Mollicutes	1	Anaeroplasmatales	0.98	Anaeroplasmataceae	0.9604	Anaeroplasma	0.9412	Anaeroplasma_abactoclasticum	0.5177	TACGTAGGGAGCGAGCGTTATCCGGAATTATTGGGCGTAAAGGGTGCGTAGATGGCACATTAAGTTTTCTGTAAAAATGCTAGGCTCAACCTAGTAGGGCAGAAAATACTGATGAGCTAGAGTACGACAGAGGCAAGTGGAACTCCATGTGTAGCGGTAAAATGCGTAAATATATGGAAGAACACCAGTGGCGAAGGCGGCTTGCTAGGTCGATACTGACATTGAGGCACGAAAGCGTGGGGAGCAAACAGG
ASV349	Bacteria	1	Firmicutes	1	Clostridia	1	Clostridiales	1	Ruminococcaceae	1	Negativibacillus	1	Negativibacillus_massiliensis	1	TACGTAGGTGGCAAGCGTTGTCCGGAATTACTGGGTGTAAAGGGAGCGTAGGCGGGGAGACAAGTTGAATGTTTAAACTATCGGCTTAACTGATAGTCGCGTTCAAAACTATCACTCTTGAGTGCAGTAGAGGTAGGCGGAATTCCTAGTGTAGCGGTGAAATGCGTAGATATTAGGAGGAACACCAGTGGCGAAGGCGGCCTACTGGGCTGTAACTGACGCTGAGGCTCGAAAGCGTGGGTAGCAAACAGG
ASV350	Bacteria	1	Firmicutes	0.99	Clostridia	0.9702	Clostridiales	0.9508	Clostridiaceae 4	0.2947	Geosporobacter	0.0442	Geosporobacter_subterraneus	0.0049	TACGTAGGGAGCGAGCGTTATCCGGAATTATTGGGTGTAAAGGGTGCGTAGACGGGAAGATAAGTTAGTTGTGAAATCCCTCGGCTTAACTGAGGAACTGCAACTAAAACTGTTTTTCTTGAGTGCAGGAGAGGTAAGTGGAATTCCTAGTGTAGCGGTGAAATGCGTAGATATTAGGAGGAACACCAGTGGCGAAGGCGACTTACTGGACTGTAACTGACGTTGAGGCACGAAAGTGTGGGGAGCAAACAGG
ASV351	Bacteria	1	Bacteroidetes	1	Bacteroidia	1	Bacteroidales	1	Barnesiellaceae	0.34	Barnesiella	0.1088	Barnesiella_intestinihominis	0.0261	TACGGAGGATGCGAGCGTTATCCGGATTCATTGGGTTTAAAGGGTGCGTAGGTGGCTTCTTAAGTCAGCGGTGAAAGCCCGTGGCTCAACCATGGGACTGCCGTTGAAACTGGGAAGCTTGAGTACGTACGGGGCAGGCGGAATGCGTGGTGTAGCGGTGAAATGCATAGATATCACGCAGAACCCCGATCGCGAAGGCAGCCTGCCAGGCCGTGACTGACACTGATGCACGAAAGCGTGGGTATCGAACAGG
ASV352	Bacteria	1	Bacteroidetes	1	Bacteroidia	1	Bacteroidales	1	Prevotellaceae	1	Prevotella	0.97	Prevotella_maculosa	0.5529	TACGGAAGGTCCGGGCGTTATCCGGATTTATTGGGTTTAAAGGGAGCGTAGGCCGTGCTTTAAGCGTGTTGTGAAATGTAGACGCTCAACGTCTGAATTGCAGCGCGAACTGGAGCACTTGAGTGCGCACGAGGCAGGCGGAATTCGTGGTGTAGCGGTGAAATGCTTAGATATCACGAAGAACCCCGATTGCGAAGGCAGCTTGCCGGAGCGTAACTGACGCTGAAGCTCGAAAGTGCGGGTATCGAACAGG
ASV353	Bacteria	1	Firmicutes	0.96	Clostridia	0.9024	Clostridiales	0.8483	Clostridiales_Incertae Sedis XIII	0.2205	Bacilliculturomica	0.0573	Bacilliculturomica_massiliensis	0.0149	TACGTAGGGAGCAAGCGTTATCCGGATTTATTGGGTGTAAAGGGTGCGTAGACGGGAAATTAAGTTAGTTGTGAAATCCCTCGGCTTAACTGAGGAACTGCAACTAAAACTGGTTTTCTTGAGTGCGGGAGAGGAAAGTGGAATTCCTAGTGTAGCGGTGAAATGCGTAGATATTAGGAGGAACACCAGTGGCGAAGGCGACTTTCTGGACCGTAACTGACGTTGAGGCACGAAAGTGTGGGGAGCAAACAGG
ASV354	Bacteria	1	Firmicutes	1	Clostridia	0.98	Clostridiales	0.9604	Ruminococcaceae	0.7683	Ruminiclostridium	0.1537	Ruminiclostridium_cellobioparum	0.0307	TACGTAGGTTGCGAGCGTTGTCCGGATTTACTGGGTGTAAAGGGCGTGTAGGCGGAGATGCAAGTTGGGAGTGAAATCCATGGGCTCAACCCATGAACTGCTTCCAAAACTGTATCCCTTGAGTATCGGAGAGGCAAGCGGAATTCCTAGTGTAGCGGTGAAATGCGTAGATATTAGGAGGAACACCAGTGGCGAAGGCGGCTTGCTGGACGACAACTGACGCTGAGGCGCGAAAGCGTGGGGAGCAAACAGG
ASV355	Bacteria	1	Firmicutes	0.95	Clostridia	0.893	Clostridiales	0.8305	Ruminococcaceae	0.1412	Monoglobus	0.0184	Monoglobus_pectinilyticus	0.0024	TACGTAGGGGGCAAGCGTTGTCCGGAATGACTGGGCGTAAAGGGTGTGTAGGCGGTTTTACAAGTTAGATGTGAAATACCCAGGGCTTAACTCGGGGGCTGCATCTAAGACTGTAAGACTTGAGTGTCGGAGAGGTAAATGGAATTCCTAGTGTAGCGGTGGAATGCGTAGATATTAGGAGGAACACCAGTGGCGAAGGCGATTTACTGGACGATAACTGACGCTGAGGCACGAAAGCGTGGGGAGCAAACAGG
ASV356	Bacteria	1	Firmicutes	0.96	Clostridia	0.8928	Clostridiales	0.8303	Christensenellaceae	0.3321	Christensenella	0.1328	Christensenella_timonensis	0.0239	TACGTAGGTAGCAAGCGTTGTCCGGAATGACTGGGCGTAAAGGGTGCGTAGGTGGCTTAGCAAGTTGGTAGTGAAATTCCGAGGCTTAACTTCGGCGCTACTACCAAGACTGCTGAGCTTGAGTACAGGAGAGGTAAGTGGAATTCCTAGTGTAGCGGTGGAATGCGTAGATATTAGGAGGAACACCAGTGGCGAAGGCGACTTACTGGCCTGCAACTGACACTGAGGCACGAAAGCGTGGGGAGCAAACAGG
ASV357	Bacteria	1	Verrucomicrobia	0.61	Opitutae	0.3721	Puniceicoccales	0.1637	Puniceicoccaceae	0.072	Coraliomargarita	0.0187	Coraliomargarita_akajimensis	0.0036	TACGGAGACTGCGAGCGTTACTCGGATTCACTGGGCGTAAAGGGTGCGCAGGCGGTTGAATGTGTTGGGTGTGAAATTTCAGGGCTTAACTCTGAAGCTGCGCTCAAAACTATTCAACTAGAGTCTCGGAGAGGTAAGCGGAATTCCAAGTGTAGCGGTGAAATGCGTAGATATTTGGAAGAACACCAAAGGCGAAGGCAGCTTACTGGAAGAGTACTGACGCTCAGGCACGAAAGCGTGGGGAGCAAAAGGG
ASV358	Bacteria	1	Proteobacteria	0.64	Deltaproteobacteria	0.2816	Bdellovibrionales	0.1042	Bdellovibrionaceae	0.0386	Vampirovibrio	0.0143	Vampirovibrio_chlorellavorus	0.0053	TACGGAGGGTGCAAGCGTTGTCCGGAATCATTGGGCGTAAAGAGTTCGTAGGTGGTTTGTTAAGTTTGGTGTTAAATGCAGGGGCTCAACTTCTGTTCGGCATCGGATACTGGCAGACTAGAATGCGGTAGAGGTAAAGGGAATTCCTGGTGTAGCGGTGAAATGCGTAGATATCAGGAGGAACATCGGTGGCGTAAGCGCTTTACTGGGCCGTAATTGACACTGAGGAACGAAAGCCAGGGTAGCAAATGGG
ASV359	Bacteria	1	Firmicutes	0.93	Clostridia	0.8556	Clostridiales	0.77	Ruminococcaceae	0.3619	Oscillibacter	0.0434	Oscillibacter_ruminantium	0.0048	TACGTAGGTGGCGAGCGTTATCCGGATTTACTGGGTGTAAAGGGTGTGTAGGCGGGGAGACAAGTCAGATGTGAAATCCACAGGCTCAACTTGTGGACTGCGTCTGAAACTGTTTTTCTTGAGAGTCGGAGAGGTAAATGGAATTCCCGGTGTAGCGGTGAAATGCGTAGATATCGGGAGGAACACCGGTGGCGAAGGCGGTTTACTGGACGACAACTGACGCTGAGACACGAAAGCGTGGGGAGCAAACAGG
ASV360	Bacteria	1	Proteobacteria	0.67	Deltaproteobacteria	0.3216	Bdellovibrionales	0.1415	Bdellovibrionaceae	0.0623	Vampirovibrio	0.0274	Vampirovibrio_chlorellavorus	0.0121	TACGGAGGGTGCAAGCGTTGTCCGGAATCATTGGGCGTAAAGAGTTCGTAGGTGGTTCGTTAAGTCTGGTGTTAAATTCAGAGGCTCAACTTCTGTTCGGCACTGGATACTGGCGGACTTGAATGCGGTAGAGGTAAAGGGAATTCCTGGTGTAGCGGTGAAATGCGTAGATATCAGGAGGAACATCGGTGGCGTAAGCGCTTTACTGGGCCGTAATTGACACTGAGGAACGAAAGCCAGGGTAGCAAATGGG
ASV361	Bacteria	1	Bacteroidetes	1	Bacteroidia	1	Bacteroidales	1	Prevotellaceae	1	Prevotella	0.97	Prevotella_maculosa	0.5141	TACGGAAGGTCCGGGCGTTATCCGGATTTATTGGGTTTAAAGGGAGCGTAGGCCGTCTTTTAAGCGTGTTGTGAAATGTAGACGCTCAACGTCTGAATTGCAGCGCGAACTGGGAGACTTGAGTGCGCACGAGGCAGGCGGAATTCGTGGTGTAGCGGTGAAATGCTTAGATATCACGAAGAACCCCGATTGCGAAGGCAGCTTGCCGGAGCGTAACTGACGCTGAAGCTCGAAAGTGCGGGTATCGAACAGG
ASV362	Bacteria	1	Bacteroidetes	1	Bacteroidia	1	Bacteroidales	1	Prevotellaceae	1	Prevotella	1	Prevotella_copri	0.96	TACGGAAGGTCCGGGCGTTATCCGGATTTATTGGGTTTAAAGGGAGCGTAGGCCGCAGGTTAAGCGTGTTGTGAAATGTAGGGGCTCAACCTCTGCACTGCAGCGCGAACTGGCTTGCTTGAGTACGCATAAAGTGGGCGGAATTCGTGGTGTAGCGGTGAAATGCTTAGATATCACGAAGAACTCCGATTGCGAAGGCAGCTCACTGGGGCGCAACTGACGCTGAAGCTCGAAAGCGCGGGTATCGAACAGG
ASV363	Bacteria	1	Tenericutes	0.38	Mollicutes	0.1444	Anaeroplasmatales	0.039	Anaeroplasmataceae	0.0105	Asteroleplasma	0.0028	Asteroleplasma_anaerobium	0.0008	TACGTAGGTCACAAGCGTTATCCGGAATTATTGGGCGTAAAGAGTGAGCAGGCGGCACGGCAAGTCTGGAGTGAAAGCGTAGGGCTCAACCCTATACAGCTTTGGAAACTACCGAGCTAGAGTATGTCAGAGGTAAACGGAACTCCATGTGTAGCGGTGAAATGCGTAGATATATGGAAGAACACCGGTGGCGAAGGCGGTTTACCAGGACAATACTGACGCTCAGTCACGAAAGCGTGGGGAGCAAATAGG
ASV364	Bacteria	1	Firmicutes	0.91	Clostridia	0.819	Clostridiales	0.7371	Ruminococcaceae	0.457	Intestinimonas	0.128	Intestinimonas_massiliensis	0.0294	TACGTAGGTGGCAAGCGTTATCCGGATTTACTGGGTGTAAAGGGTGTGTAGGCGGGATTGCAAGTCAGATGTGAAAATCACGGGCTCAACTCGTGACCTGCGTCTGAAACTGTAGTTCTTGAGGGTCGGAGAGGTAAACGGAATTCCTGGTGTAGCGGTGAAATGCGTAGATATCAGGAGGAACACCGGTGGCGAAGGCGGTTTACTGGACGATACCTGACGCTGAGACACGAAAGCGTGGGGAGCAAACAGG
ASV365	Bacteria	1	Bacteroidetes	1	Bacteroidia	1	Bacteroidales	1	Prevotellaceae	1	Prevotella	0.97	Prevotella_oris	0.6208	TACGGAAGGTCCGGGCGTTATCCGGATTTATTGGGTTTAAAGGGAGCGTAGGCCGTCTTTTAAGCGTGTTGTGAAATACTGTCGCTCAACGACAGAGGTGCAGCGCGAACTGGGAGACTTGAGTGCGCGGAATGCAGGCGGAATTCGTCGTGTAGCGGTGAAATGCTTAGATATGACGAAGAACTCCGATTGCGAAGGCAGCTTGCAGTAGCGTAACTGACGCTGAAGCTCGAAAGTGCGGGTATCGAACAGG
ASV366	Bacteria	1	Proteobacteria	0.86	Alphaproteobacteria	0.7138	Rhodospirillales	0.3783	Rhodovibrionaceae	0.1021	Fodinicurvata	0.0276	Fodinicurvata_sediminis	0.0058	TACGAAGGGGGCGAGCGTTGTTCGGAATTACTGGGCGTAAAGGGTGTGTAGGCGGTTTTGTAAGATAGTGGTGAAATACCTGAGCTCAACTGAGGAATTGCCATTATGACTATGGGACTAGAATGACAGAGAGGATAGCGGAATACCCAGTGTAGAGGTGAAATTCGTAGATATTGGGTAGAACACCGGTGGCGAAGGCGGCTATCTGGCTGTTAATTGACGCTGAGGCACGAAAGCATGGGGATCAAACAGG
ASV367	Bacteria	1	Proteobacteria	0.82	Alphaproteobacteria	0.3444	Sphingomonadales	0.0448	Erythrobacteraceae	0.0058	Novosphingobium	0.0007	Novosphingobium_lentum	0.0001	TACGAAGGGTGCAAGCGTTGTTCGGAATTACTGGGCGTAAAGCGTGTGTAGGCGGTTTGATAAGTTGAACATTAAAGCCCGGGGCTCAACCTCGGTTCTATGTTCAAAACTATCTTACTAGAATGTGATAGGCGATGGCGGAACTCTTAGTGTAGGGGTAGAATCCGTAGATATTAAGAAGAACACCGGTGGTGAAGACGGCTATCTTGGTCACAATTGACGCTAAAACACGAAGGCGTGGGGAGCAAACAGG
ASV368	Bacteria	1	Firmicutes	1	Clostridia	1	Clostridiales	1	Ruminococcaceae	1	Faecalibacterium	0.99	Faecalibacterium_prausnitzii	0.9801	AACGTAGGTCACAAGCGTTGTCCGGAATTACTGGGTGTAAAGGGAGCGCAGGCGGGCAGACAAGTTGGAAGTGAAATCCATGGGCTCAACCCATGAACTGCTTTCAAAACTGTATGTCTTGAGTAGTGCAGAGGTAGGCGGAATTCCCGGTGTAGCGGTGGAATGCGTAGATATCGGGAGGAACACCAGTGGCGAAGGCGGCCTACTGGGCACCAACTGACGCTGAGGCTCGAAAGTGTGGGTAGCAAACAGG
ASV369	Bacteria	1	Verrucomicrobia	0.9	Subdivision5	0.81	Subdivision5_genera_incertae_sedis	0.729	uncultured_eubacterium	0.6561					TACAGAGGTCGCGAGCGTTGTTCGGATTTACTGGGCGTAAAGGGCGCGTAGGCTGTGAAGTGTGTCGGATGTGAAATCTCCGGGCCCAACCCGGAAAGTGCGTCCGAAACTGCTTCGCTGGAGGACGGAATGGGGAATCGGAATGCAGGGTGTAGCGGTGAAATGCGTTGATATCCTGCAGAACACCGGAGGCGAAGGCGGATTCCTGGTACGTATCTGACGCTGAGGCGCGAAAGTCGGGGGAGCAAACAGG
ASV370	Bacteria	1	Firmicutes	1	Clostridia	1	Clostridiales	1	Eubacteriaceae	0.87	Eubacterium	0.7569	Eubacterium_coprostanoligenes	0.6585	TACGTAGGTGGCAAGCGTTGTCCGGAATTACTGGGTGTAAAGGGAGCGCAGGCGGGAATGCAAGTTGGATGTGAAATACCGCAGCTTAACTGCGGAGCTGCATCCAAAACTGTGTTTCTTGAGTGAAGTAGAGGTAGGCGGAATTCCGAGTGTAGCGGTGAAATGCGTAGATATTCGGAGGAACACCGGTGGCGAAGGCGGCCTACTGGGCTTTTACTGACGCTGAGGCTCGAAAGTGTGGGGAGCAAACAGG
ASV371	Bacteria	1	Firmicutes	1	Clostridia	1	Clostridiales	1	Ruminococcaceae	1	Ruminococcus	1	Ruminococcus_champanellensis	0.54	TACGTAGGGAGCGAGCGTTGTCCGGAATTACTGGGTGTAAAGGGAGCGTAGGCGGGATGGCAAGTCAGATGTGAAAACTATGGGCTTAACCCATAGACTGCATTTGAAACTGTTGTTCTTGAGTGAAGTAGAGGTAAGCGGAATTCCTGGTGTAGCGGTGAAATGCGTAGATATCAGGAGGAACACCGGTGGCGAAGGCGGCTTACTGGGCTTTTACTGACGCTGAGGCTCGAAAGCGTGGGTAGCAAACAGG
ASV372	Bacteria	1	Bacteroidetes	1	Bacteroidia	1	Bacteroidales	1	Prevotellaceae	1	Prevotella	1	Prevotella_stercorea	0.99	TACGGAAGGTCCGGGCGTTATCCGGATTTATTGGGTTTAAAGGGAGCGTAGGCCGTTTGTTAAGCGTGTTGTGAAATGTAGTGGCTCAACCAGGGCATTGCAGCGCGAACTGGCAGACTTGAGTGCGCAGGAAGTAGGCGGAATTCGTCGTGTAGCGGTGAAATGCTTAGATATGACGAAGAACTCCGATTGCGAAGGCAGCCTGCTGTAGCGCAACTGACGCTGAAGCTCGAAAGCGTGGGTATCGAACAGG
ASV373	Bacteria	1	Bacteroidetes	1	Bacteroidia	1	Bacteroidales	1	Prevotellaceae	1	Prevotella	0.97	Prevotella_stercorea	0.3395	TACGGAAGGTCCAGGCGTTATCCGGATTTATTGGGTTTAAAGGGAGCGTAGGCCGCCTTTTAAGCGTGTTGTGAAATGTAGAGGCTTAACCTCTGCACTGCAGCGCGAACTGGAGGGCTTGAGTGCGCAGGAAGTAGGCGGAATTCGTCGTGTAGCGGTGAAATGCTTAGATATGACGAAGAACTCCGATTGCGAAGGCAGCTTACTGTAGCGTAACTGACGCTGAAGCTCGAAAGTGCGGGTATCGAACAGG
ASV374	Bacteria	1	Bacteroidetes	1	Bacteroidia	1	Bacteroidales	1	Prevotellaceae	1	Prevotella	1	Prevotella_rara	0.62	TACGGAAGGTCCGGGCGTTATCCGGATTTATTGGGTTTAAAGGGAGCGCAGGCCGCAGGCTAAGCGTGTCGTGAAATTCAGTCGCTCAACGGCTGACGTGCGGCGCGAACTGGTTTGCTTGAGTACGCGGTACGTTGGCGGAATTCGTGGTGTAGCGGTGAAATGCTTAGATATCACGAAGAACTCCGATTGCGAAGGCAGCTGACGGTAGCGTTACTGACGCTGAGGCTCGAAAGCGCGGGTATCGAACAGG
ASV375	Bacteria	1	Verrucomicrobia	0.8	Subdivision5	0.64	Subdivision5_genera_incertae_sedis	0.512	uncultured_eubacterium	0.4096					TACAGAGGTCGCGAGCGTTGTTCGGATTTACTGGGCGTAAAGGGCGCGTAGGCCGCGCGGCGTGTCGGATGTGAAATCCCCGGGCCCAACCCGGGAAGTGCGTCCGAAACTGCCGCGCTCGAGGACGGAAGAGGGAATCGGAATGCAGGGTGTAGCGGTGAAATGCGTTGATATCCTGCAGAACACCGGAGGCGAAGGCGGATTCCTGGTACGTATCTGACGCTGAGGCGCGAAAGTCGGGGGAGCAAACAGG
ASV376	Bacteria	1	Firmicutes	0.98	Clostridia	0.9212	Clostridiales	0.8659	Ruminococcaceae	0.6148	Pseudobacteroides	0.0922	Pseudobacteroides_cellulosolvens	0.0138	TACGTAGGTTGCAAGCGTTGTCCGGATTTACTGGGTGTAAAGGGCGTGTAGGCGGAGACGCAGGTCGGGAGTGAAATCCCGGGGCTCAACCCCGGAACTGCTTTCGAAACCGCGTCCCTTGAGTATCGGAGAGGCAAGCGGAATTCCTAGTGTAGCGGTGAAATGCGTAGATATTAGGAGGAACACCAGTGGCGAAGGCGGCTTGCTGGACGACAACTGACGCTGAGGCGCGAAAGCGTGGGGAGCAAACAGG
ASV377	Bacteria	1	Firmicutes	1	Clostridia	1	Clostridiales	1	Lachnospiraceae	1	Blautia	0.99	Blautia_faecis	0.891	TACGTAGGGGGCGAGCGTTATCCGGATTTACTGGGTGTAAAGGGAGCGTAGACGGCGTATCAAGTCTGATGTGAAAGGCAGGGGCTTAACCCCTGGACTGCATTGGAAACTGGTATGCTTGAGTGCCGGAGGGGTAAGCGGAATTCCTAGTGTAGCGGTGAAATGCGTAGATATTAGGAGGAACACCAGTGGCGAAGGCGGCTTACTGGACGGTAACTGACGTTGAGGCTCGAAAGCGTGGGGAGCAAACAGG
ASV378	Bacteria	1	Proteobacteria	0.8	Alphaproteobacteria	0.44	Kiloniellales	0.066	Kiloniellaceae	0.0099	Kiloniella	0.0014	Kiloniella_litopenaei	0.0001	TACGAAGGGAGCGAGCGTTGTTCGGAATAACTGGGCGTAAAGGGCGCGTAGGCGGATTGGTAAGTTTGATGTGAAATACCTGGGCTCAACCTGGGAACTGCATTGGATACTGCTGATCTAGAGAGTTGAAAGGGATGATGGAATTATGCATGGAGAGGTGGAATTCATAGATATGCATAGGAACACCGGAGGCGAAGGCGATCATCTGGGCAACGACTGACGCTGAGGCGCGAAAGCGTGGGGAGCAAACAGG
ASV379	Bacteria	1	Firmicutes	0.99	Clostridia	0.9306	Clostridiales	0.8748	Lachnospiraceae	0.4636	Lachnospiracea_incertae_sedis	0.0974	Eubacterium_ruminantium	0.0175	TACGTAGGGGGCGAGCGTTATCCGGATTTATTGGGTGTAAAGGGTGCGTAGACGGTTATGCAAGTTGGTTGTGAAATCCCGAGGCTCAACTTCGGAACTGCAACCAAAACTGTGTAACTTGAGTGCGGGAGAGGAAAGCGGAATTCCTAGTGTAGCGGTGAAATGCGTAGATATTAGGAGGAACACCAGTGGCGAAGGCGGCTTTCTGGACCGTAACTGACGTTGAGGCACGAAAGTGTGGGGAGCAAACAGG
ASV380	Bacteria	1	Verrucomicrobia	0.69	Subdivision5	0.4761	Subdivision5_genera_incertae_sedis	0.3285	uncultured_eubacterium	0.2267					TACAGAGGTCCCTAGCGTTGTTCGGATTTACTGGGCGTAAAGGGCGCGTAGGCGGCAGGGCGTGTCAAGTGTGAAATCTCCGGGCTCAACCCGGAAAGTGCGCTTGAAACTACCTTGCTCGAGTATGGGAGAGGGAATCGGAATATAGGGTGTAGCGGTGAAATGCGTTGATATCCTATAGAACACCGGAGGCGAAGGCGGATTCCTTGAACATCACTGACGCTGAGGCGCGAAAGTCGGGGGAGCAAACAGG
ASV381	Bacteria	1	Tenericutes	0.26	Mollicutes	0.0676	Anaeroplasmatales	0.0176	Anaeroplasmataceae	0.0046	Asteroleplasma	0.0012	Asteroleplasma_anaerobium	0.0003	TACGTAGGTCACGAGCGTTATCCGGAATTATTGGGCGTAAAGAGTGAGCAGGCGGCTCGCTAAGTCCGAGGTGAAAGCGTGGGGCTCAACCCCATATAGCCTTGGAAACTGGCGGGCTAGAGTGCGCGAGAGGTCAACGGAACTCCATGTGTAGCGGTGAAATGCGTAGATATATGGAAGAACACCGGTGGCGAAGGCGGTTGGCCAGCGCTGCACTGACGCTCAGTCACGAAAGCGTGGGGAGCAAATAGG
ASV382	Bacteria	1	Proteobacteria	0.92	Alphaproteobacteria	0.6992	Rhizobiales	0.1678	Amorphaceae	0.0185	Amorphus	0.002	Amorphus_suaedae	0.0002	TACGAAGGGTGCAAGCGTTGTTCGGTTTTACTGGGCGTAAAGCGTGTGTAGGCGGATTGGTAAGTTAGATGTGAAAGCCCGGAGCTCAACTCCGGAATTGCATTTAAAACTATCAGTCTAGAGGATAATAGAGGATAACGGAACTCCGAGTGTAGAGGTGGAATTCGTAGATATTCGGAAGAACATCAGTGGCGAAAGCGGTTATCTAGATTATTACTGACGCTGAGATACGAAAGCATGGGGAGCAAACAGG
ASV383	Bacteria	1	Firmicutes	1	Clostridia	1	Clostridiales	1	Ruminococcaceae	1	Intestinimonas	0.86	Intestinimonas_butyriciproducens	0.7396	TACGTAGGTGGCAAGCGTTATCCGGATTTACTGGGTGTAAAGGGCGTGTAGGCGGGAGTGCAAGTCAGATGTGAAAATTATGGGCTCAACCCATAACCTGCATTTGAAACTGTACTTCTTGAGTACTGGAGAGGCAGGCGGAATTCCGTGTGTAGCGGTGAAATGCGTAGATATACGGAGGAACACCAGTGGCGAAGGCGGCCTGCTGGACAGCAACTGACGCTGAGGCGCGAAAGCGTGGGGAGCAAACAGG
ASV384	Bacteria	1	Firmicutes	1	Clostridia	1	Clostridiales	1	Ruminococcaceae	1	Faecalibacterium	0.99	Faecalibacterium_prausnitzii	0.9801	AACGTAGGTCACAAGCGTTGTCCGGAATTACTGGGTGTAAAGGGAGCGCAGGCGGGCGATCAAGTTGGAAGTGAAATCCATGGGCTCAACCCATGAACTGCTTTCAAAACTGATTGTCTTGAGTAGTGCAGAGGTAGGCGGAATTCCCGGTGTAGCGGTGGAATGCGTAGATATCGGGAGGAACACCAGTGGCGAAGGCGGCCTACTGGGCACCAACTGACGCTGAGGCTCGAAAGTGTGGGTAGCAAACAGG
ASV385	Bacteria	1	Firmicutes	0.94	Clostridia	0.8272	Clostridiales	0.7279	Clostridiaceae 1	0.4513	Clostridium sensu stricto	0.2708	Clostridium_algidicarnis	0.0433	TACATAGGGGGCAAGCGTTGTCCGGAATCACTGGGCGTAAAGGGAGCGTAGGCGGATATTTAAGTTAAGTGTGAAAGCCTGGGGCTTAACTCCAGAAATGCACTTAATACTGGATATCTAGAGTGTGGGAGAGGTAAGTGGAATTCCTAGTGTAGCGGTAAAATGCGTAGAGATTAGGAGGAACACCAGAGGCGAAGGCGGCTTACTGGACCACAACTGACGCTGAGGCTCGAAAGCGTGGGGAGCAAACAGG
ASV386	Bacteria	1	Firmicutes	0.96	Clostridia	0.6528	Clostridiales	0.4439	Ruminococcaceae	0.1687	Pseudobacteroides	0.0472	Pseudobacteroides_cellulosolvens	0.0132	TACGTAGGTGGCAAGCGTTGTCCGGAATGACTGGGCGTAAAGGGAGCGTAGGCGGCGCAACAAGTTAGGAGTGAAATCTCGAGGCTTAACCTCGGAACTGCTTTTAAAACTGTTGTGCTTGAGTGATGGAGAGGAAAGCGGAATTCCTAGTGTAGCGGTGGAATGCGTAGATATTAGGAGGAACACCAGAGGCGAAGGCGGCTTTCTGGACATTAACTGACGCTGAGGCTCGAAAGCGTGGGGAGCAAACAGG
ASV387	Bacteria	1	Firmicutes	0.98	Clostridia	0.8722	Clostridiales	0.7763	Clostridiaceae 1	0.3183	Clostridium sensu stricto	0.1146	Clostridium_frigoris	0.0229	TACGTAGGTGGCAAGCGTTGTCCGGAATGACTGGGCGTAAAGGGTGCGTAGGTGGCGATGCAAGTTAGCAGCGAAATTCCGGGGCTTAACTCCGGCGCTACTGCTAAGACTGTGTTGCTTGAGTGCAGGAGGGGTAAGTGGAATTCCTAGTGTAGCGGTGGAATGCGTAGATATTAGGAAGAACACCGGTGGCGAAGGCGACTTACTGGACTGTAACTGACACTGAGGCACGAAAGCGTGGGGAGCAAACAGG
ASV388	Bacteria	1	Bacteroidetes	1	Bacteroidia	0.99	Bacteroidales	0.9801	Prevotellaceae	0.3626	Paraprevotella	0.0689	Paraprevotella_clara	0.0124	TACGGAAGATCCGAGCGTTATCCGGATTTATTGGGTTTAAAGGGAGCGTAGGCGGAGATGCAAGTCAGTTGTGAAAGTTCGCGGCTCAACCGTGGAATTGCAGTTGAAACTGTGTTTCTTGAGTGTACATAAGGATGGTGGAATTCGTGGTGTAGCGGTGAAATGCATAGATATCACGAAGAACTCCGATTGCGAAGGCAGCTGTCCGGGGTACGACTGACGCTGAGGCTCGAAAGTGCGGGTATCGAACAGG
ASV389	Bacteria	1	Bacteroidetes	0.96	Bacteroidia	0.6432	Bacteroidales	0.4309	Prolixibacteraceae	0.0733	Mariniphaga	0.0125	Mariniphaga_sediminis	0.0021	TACGGAGGATCCGAGCGTTATCCGGATTCATTGGGTTTAAAGGGTGCGCAGGCGGGCCTGCAAGCCCGCGGTGAAATGCGGGGGCTCAACCCCCGGACTGCCGCGGGAACTGCCGGCCTTGAGTCGCGGCGAGGGCTGCGGAACGCGGGGTGTAGCGGTGAAATGCTTAGATACCCCGCAGAACTCCGATTGCGAAGGCAGCAGCCCAGGGGCGTACTGACGCTGAGGCACGAAGGCATGGGGATCGAACAGG
ASV390	Bacteria	1	Bacteroidetes	1	Bacteroidia	1	Bacteroidales	1	Prevotellaceae	1	Prevotella	0.98	Prevotella_stercorea	0.392	TACGGAAGGTCCGGGCGTTATCCGGATTTATTGGGTTTAAAGGGAGCGTAGGCCGCCTTTTAAGCGTGTTGTGAAATGCGGGGGCTCAACCTCCGCACTGCAGCGCGAACTGGAAGGCTTGAGTGCGCGGGAAGCAGGCGGAATTCGTCGTGTAGCGGTGAAATGCTTAGATATGACGAAGAACTCCGATTGCGAAGGCAGCCTGCTGTAGCGTAACTGACGCTGAAGCTCGAAAGTGCGGGTATCGAACAGG
ASV391	Bacteria	1	Firmicutes	1	Clostridia	1	Clostridiales	1	Lachnospiraceae	1	Coprococcus	1	Coprococcus_eutactus	1	TACGTATGGTGCAAGCGTTATCCGGATTTACTGGGTGTAAAGGGTGCGTAGGTGGCAAGGCAAGTCTGAAGTGAAAATCCGGGGCTCAACCCCGGAACTGCTTTGGAAACTGTTTAGCTAGAGTACAGGAGAGGTAAGTGGAATTCCTAGTGTAGCGGTGAAATGCGTAGATATTAGGAGGAACACCAGTGGCGAAGGCGACTTACTGGACTGCTACTGACACTGAGGCACGAAAGCGTGGGGAGCAAACAGG
ASV392	Bacteria	1	Firmicutes	0.96	Clostridia	0.8832	Clostridiales	0.8125	Lachnospiraceae	0.3738	Coprococcus	0.0561	Coprococcus_comes	0.0084	TACGTAGGTGGCAAGCGTTATCCGGATTTACTGGGTGTAAAGGGTGTGTAGGCGGAGAGGCAAGTCAGGCGTGGAAATTACGGGCTCAACCCGTAACTTGCGCTTGAAACTGTTTCCCTTGAGTGTCGGAGAGGTAAATGGAATTCCCAGTGTAGCGGTGAAATGCGTAGATATTGGGAGGAACACCGGTGGCGAAGGCGGTTTACTGGACGACAACTGACGCTGAGACACGAAAGTGTGGGGAGCAAACAGG
ASV393	Bacteria	1	Spirochaetes	0.98	Spirochaetia	0.9604	Spirochaetales	0.9412	Spirochaetaceae	0.9224	Treponema	0.9039	Treponema_porcinum	0.6056	CACGTAAGTTGCGAGCGTTGTTCGGAATCATTGGGCGTAAAGGGCATGTAGGCGGTTACGCAAGCCTGGTGTGAAAGCCCGAGGCTCAACCTCGGGATGCGCCGGGAACTGTGTAACTAGAGTAGCTGAGGGGCAGCCGGAATTCCAGGTGTAGGGGTGAAATCTGTAGATATCTGGAAGAACACCGATGGCGAAGGCAGGCTGCCAGCAGATTACTGACGCTGAGGTGCGAAGGTGCGGGGAGCGAACAGG
ASV394	Bacteria	1	Firmicutes	1	Clostridia	1	Clostridiales	1	Ruminococcaceae	1	Ruminococcus	1	Ruminococcus_flavefaciens	1	TACGTAGGGAGCGAGCGTTGTCCGGAATTACTGGGTGTAAAGGGAGCGTAGGCGGGATCGCAAGTCAGATGTGAAATACATGGGCTCAACCCATGGGCTGCATTTGAAACTGTGGTTCTTGAGTGAAGTAGAGGTAAGCGGAATTCCTGGTGTAGCGGTGAAATGCGTAGATATCAGGAGGAACACCGGTGGCGAAGGCGGCTTACTGGGCTTTTACTGACGCTGAGGCTCGAAAGCGTGGGGAGCAAACAGG
ASV395	Bacteria	1	Bacteroidetes	1	Bacteroidia	0.43	Bacteroidales	0.1849	Marinilabiliaceae	0.0555	Anaerophaga	0.0122	Anaerophaga_thermohalophila	0.0027	TACGGGGGATGCGAGCGTTATCCGGATTTATTGGGTTTAAAGGGTGCGTAGGCGGCAAGGTAAGTCAGCGGTGAAAGACCAGGGCTCAACTCTGGAAGTGCCGTTGATACTGTCTGGCTAGAATGATTCCGCCGTGGGAGGAATGAGTAGTGTAGCGGTGAAATGCATAGATATTACTCAGAACACCGATTGCGAAGGCATCTCACGAGGGGTTCATTGACGCTGAGGCACGAAAGCGTGGGGATCGAACAGG
ASV396	Bacteria	1	Proteobacteria	0.16	Gammaproteobacteria	0.0128	Chromatiales	0.0004	Chromatiaceae	0	Halochromatium	0	Halochromatium_salexigens	0	TACGTAGGGAGCAAGCGTTGTCCGGATTGACTGGGCGTAAAGGGAGTGTAGGCGGTTTGGTAAGTCAAATGTGAAAGCCCGTGGCTCAACCACGGAACTGCATTTGATACTGCTAGACTTGAGTTCGGGAGAGGTAAGTAGAATTCCTAGTGTAGCGGTGGAATGCGTAGATATTAGGAGGAATACCAGTGGCGAAGGCGGCTTACTGGAACGACACTGACGCTGAGGCTCGAAAGCGTGGGGAGCAAACAGG
ASV397	Bacteria	1	Firmicutes	1	Clostridia	1	Clostridiales	1	Ruminococcaceae	1	Phocea	0.5	Phocea_massiliensis	0.25	TACGTAGGGAGCGAGCGTTGTCCGGAATTACTGGGTGTAAAGGGAGCGTAGGCGGGGCTTTAAGTCAGGTGTGAAATGTATGGGCTCAACCCATAGACTGCACTTGAAACTGAGGCTCTTGAGTGAAGTAGAGGCAGGCGGAATTCCTAGTGTAGCGGTGAAATGCGTAGATATTAGGAGGAACATCAGTGGCGAAGGCGGCCTGCTGGGCTTTTACTGACGCTGAGGCTCGAAAGCGTGGGGAGCAAACAGG
ASV398	Bacteria	1	Firmicutes	0.87	Erysipelotrichia	0.6003	Erysipelotrichales	0.4142	Erysipelotrichaceae	0.2361	Holdemania	0.0614	Holdemania_massiliensis	0.0135	TACGTAGGTGGCAAGCGTTATCCGGAATTATTGGGCGTAAAGAGTGAGTAGGCGGCAGAATAAGTTTGAAGTGAAAGCGTGGGGCTTAACCCCATACAGCTCCAAAAACTGTTCAGCTAGAGTGCGAGAGAGGTAAACGGAATTCCATGTGTAGCGGTGAAATGCGTAGATATATGGAGGAACACCAGTGGCGAAGGCGGTTTACTAGCTCGATACTGACGCTCAGTCACGAAAGCGTGGGGAGCAAATAGG
ASV400	Bacteria	1	Firmicutes	1	Clostridia	0.99	Clostridiales	0.9801	Ruminococcaceae	0.9017	Sporobacter	0.4869	Sporobacter_termitidis	0.2629	TACGTAGGTGGCAAGCGTTGTCCGGATTTACTGGGTGTAAAGGGCGTGTAGGCGGAGATACAAGTCAGAAGTGAAATCCACGGGCTTAACCCGTGAACTGCTTTTGAAACTGTATCCCTTGAGTATCGGAGAGGCAGGCGGAATTCCTAGTGTAGCGGTGAAATGCGTAGATATTAGGAGGAACACCAGTGGCGAAGGCGGCCTGCTGGACGACAACTGACGCTGAGGCGCGAAAGCGTGGGGAGCAAACAGG
ASV401	Archaea	1	Euryarchaeota	1	Thermoplasmata	0.98	Methanomassiliicoccales	0.9114	Methanomassiliicoccaceae	0.8476	Methanomassiliicoccus	0.7883	Methanomassiliicoccus_luminyensis	0.7331	TACCTGCAGCCCAAGTGGTGGTCGATTTTATTGAGTCTAAAACGTTCGTAGCCGGTTTGATAAATCCTTGGGTAAATCGGGAAGCTTAACTTTCCGACTTCCGAGGAGACTGTTAAACTTGGGACCGGGAGAGGCTAGAGGTACTTCTGGGGTAGGGGTAAAATCCTGTAATCCTAGAAGGACCACCGGTGGCGAAGGCGTCTAGCTAGAACGGATCCGACGGTGAGGGACGAAGCCCTGGGTCGCAAACGGG
ASV402	Bacteria	1	Tenericutes	0.23	Mollicutes	0.0529	Anaeroplasmatales	0.0085	Anaeroplasmataceae	0.0014	Asteroleplasma	0.0002	Asteroleplasma_anaerobium	0	TACGTAGGTCACGAGCGTTATCCGGAATTATTGGGCGTAAAGAGTGAGCAGGCGGCATGGCAAGTCTGAGGTGAAAGCGTGGGGCTCAACCCCATACAGCCTTGGAAACTACCAAGCTAGAGTGCGTGAGAGGTAAACGGAACTCCATGTGTAGCGGTGAAATGCGTAGATATATGGAAGAACACCGGTGGCGAAGGCGGTTTACCAGCATGACACTGACGCTCAGTCACGAAAGCGTGGGGAGCAAATAGG
ASV403	Bacteria	1	Firmicutes	0.97	Clostridia	0.582	Clostridiales	0.3492	Peptococcaceae 2	0.0349	Desulfotomaculum	0.0031	Desulfotomaculum_ferrireducens	0.0003	TACGTAGGGGGCGAGCGTTGTCCGGAATTATTGGGCGTAAAGGGCGCGTAGACGGCTGAGTAAGTTACTGGTGAAAGCCCAGCTTTTAAGGCTGGAATTGCCGGTAATACTGTTCAGCTTGAGTGCAGGAGAGGGAAGCGGAATTCCTAGTGTAGCGGTGAAATGCGTAGATATTAGGAGGAACACCAGTGGCGAAGGCGGCTTTCTGGACTGTAACTGACGTTGAGGCGCGAAAGCGTGGGGAGCAAACAGG
ASV404	Bacteria	1	Firmicutes	1	Clostridia	1	Clostridiales	1	Ruminococcaceae	0.93	Ruminococcus	0.5022	Ruminococcus_albus	0.1306	TACGTAGGGAGCAAGCGTTGTCCGGAATTACTGGGTGTAAAGGGAGTGTAGGCGGGATGGTAAGTTAGGTGTGAAATCTATGGGCTCAACCCATAAATTGCACTTAAAACTGCTGTTCTTGAGTGAAGTAGAGGTTAGCGGAATTCCTAGTGTAGCGGTGAAATGCGTAGATATTAGGAGGAACATCAGTGGCGAAGGCGGCTAACTGGGCTTTTACTGACGCTGAGGCTCGAAAGCGTGGGGAGCAAACAGG
ASV405	Bacteria	1	Firmicutes	1	Clostridia	1	Clostridiales	1	Lachnospiraceae	1	Blautia	0.93	Blautia_schinkii	0.5022	TACGTAGGGGGCAAGCGTTATCCGGATTTACTGGGTGTAAAGGGAGCGTAGACGGATTAGCAAGTCTGATGTGAAAGGCAGGGGCTCAACCCCTGGACTGCATTGGAAACTGCCAGTCTTGAGTGCCGGAGAGGTAAGCGGAATTCCTAGTGTAGCGGTGAAATGCGTAGATATTAGGAGGAACACCAGTGGCGAAGGCGGCTTACTGGACGGCAACTGACGTTGAGGCTCGAAAGCGTGGGGAGCAAACAGG
ASV406	Bacteria	1	Firmicutes	1	Clostridia	1	Clostridiales	1	Ruminococcaceae	1	Phocea	0.44	Phocea_massiliensis	0.1936	TACGTAGGGAGCGAGCGTTGTCCGGAATTACTGGGTGTAAAGGGAGCGTAGGCGGGGCTTTAAGTCAGGTGTGAAATGTATGGGCTCAACCCATAAACTGCACTTGAAACTGAGGCTCTTGAGTGAAGTAGAGGCAGGCGGAATTCCTAGTGTAGCGGTGAAATGCGTAGATATTAGGAGGAACATCAGTGGCGAAGGCGGCCTGCTGGGCTTTTACTGACGCTGAGGCTCGAAAGCGTGGGGAGCAAACAGG
ASV407	Bacteria	1	Verrucomicrobia	0.9	Subdivision5	0.81	Subdivision5_genera_incertae_sedis	0.729	uncultured_eubacterium	0.6561					TACAGAGGTCGCGAGCGTTGTTCGGATTTACTGGGCGTAAAGGGCGCGTAGGCGGCGCGGCGTGTCGGATGTGAAATCCCCGGGCTCAACCCGGGAAGTGCGTCCGAGACTGCCGCGCTCGAGTGCGGGAGGGGGAATCGGAATGCAGGGTGTAGCGGTGAAATGCGTTGATATCCTGCAGAACACCGGAGGCGAAGGCGGATTCCTTGAACGCAACTGACGCTGAGGCGCGAAAGTCGGGGGAGCAAACAGG
ASV408	Bacteria	1	Firmicutes	1	Clostridia	1	Clostridiales	1	Lachnospiraceae	1	Agathobacter	0.43	Agathobacter_ruminis	0.1462	TACGTATGGTGCAAGCGTTATCCGGATTTACTGGGTGTAAAGGGAGCGCAGGCGGTACGGCAAGTCTGATGTGAAAGCCCGGGGCTCAACCCCGGTACTGCATTGGAAACTGTCGAACTAGAGTGTCGGAGGGGTAAGTGGAATTCCTAGTGTAGCGGTGAAATGCGTAGATATTAGGAGGAACACCAGTGGCGAAGGCGGCTTACTGGACGATAACTGACGCTGAGGCTCGAAAGCGTGGGGAGCAAACAGG
ASV409	Bacteria	1	Firmicutes	1	Clostridia	1	Clostridiales	1	Ruminococcaceae	0.97	Sporobacter	0.3977	Sporobacter_termitidis	0.1631	TACGTAGGTGGCAAGCGTTGTCCGGATTTACTGGGTGTAAAGGGCGCGTAGGCGGGATGGCAAGTCAGATGTGAAATCCATGGGCTCAACCCATGAACTGCATTTGAAACTGTCGTTCTTGAGTATCGGAGAGGCAAGCGGAATTCCTAGTGTAGCGGTGAAATGCGTAGATATTAGGAGGAACACCAGTGGCGAAGGCGGCTTGCTGGACGACAACTGACGCTGAGGCGCGAAAGCGTGGGGAGCAAACAGG
ASV410	Bacteria	1	Bacteroidetes	1	Bacteroidia	0.96	Bacteroidales	0.9216	Muribaculaceae	0.7188	Paramuribaculum	0.4385	Paramuribaculum_intestinale	0.2675	TACGGAGGATGCGAGCGTTATCCGGATTTATTGGGTTTAAAGGGTGCGTAGGCGGACAGTTAAGTCAGCGGTCAAAACGGGCGGCTCAACCGCCTGCCGCCGTTGAAACTGGCAGTCTAGAGTGGGCGAGAAGTACGCGGAATGCGCGGTGTAGCGGTGAAATGCATAGATATTGCGCAGAACTCCGATTGCGAAGGCAGCGTACCGGCGCCCGACTGACGCTGAGGCACGAAAGCGTGGGGATCGAACAGG
ASV411	Bacteria	1	Firmicutes	0.5	Clostridia	0.225	Clostridiales	0.1013	Clostridiales_Incertae Sedis XII	0.0172	Guggenheimella	0.0029	Guggenheimella_bovis	0.0005	TACGTAGGGAGCGAGCGTTATCCGGATTTATTGGGCGTAAAGCGTGCGTAGGCGGTTTATTAAGTTTAAGATGAAAGGCTGGGGCTCAACTCCAGTTTGTCTTAAAAACTGGTAAGCTTGAGTATGGTAGAGGTAAATGGAATTTCTAGTGTAGCGGTGGAATGCGTAGATATTAGAAGGAACACCAGTGGCGAAAGCGATTTACTAGGCCAAAACTGACGCTGAGGCACGAAAGCGTGGGGAGCAAATAGG
ASV412	Bacteria	1	Proteobacteria	0.46	Alphaproteobacteria	0.092	Rickettsiales	0.0055	Rickettsiaceae	0.0003	Rickettsia	0	Rickettsia_rhipicephali	0	TACGAAGGGTGCTAGCGTTATTCGGAATCACTGGGCGTAAAGAGTGTAAAGGCGGTTGGATAAGTTAGTTATGAAATCCCTGAGCTTAACTCAGGAACTATAATTAAAACTATTCAACTAGAGTATAGTAGGCGATGGCGGAACTCTTAGTGTAGGGGTGAAATCCGTAGATATTAAGAAGAACACCGGTGGTGAAGACGGCTATCTTGACTATAACTGACGCTACAACACGAAGGCATGGGTAGCAAACAGG
ASV413	Bacteria	1	Firmicutes	0.95	Clostridia	0.9025	Clostridiales	0.8574	Lachnospiraceae	0.8145	Clostridium XlVa	0.5702	Clostridium_fimetarium	0.3706	TACGTATGGAGCAAGCGTTATCCGGATTTACTGGGTGTAAAGGGAGTGTAGGTGGCCAGGCAAGTCAGAAGTGAAAGCCCGGGGCTCAACCCCGGGACTGCTTTTGAAACTGCAGGGCTAGAGTGCAGGAGGGGCAAGTGGAATTCCTAGTGTAGCGGTGAAATGCGTAGATATTAGGAGGAACACCAGTGGCGAAGGCGGCTTGCTGGACTGTAACTGACACTGAGGCTCGAAAGCGTGGGGAGCAAACAGG
ASV414	Bacteria	1	Firmicutes	1	Clostridia	1	Clostridiales	1	Ruminococcaceae	0.95	Butyricicoccus	0.893	Butyricicoccus_porcorum	0.7055	TACGTAGGGAGCGAGCGTTATCCGGATTTACTGGGTGTAAAGGGCGAGTAGGCGGGCTGGTAAGTTGGGAGTGAAATGTCGGGGCTTAACCCCGGAACTGCTTTCAAAACTGCTGGTCTTGAGTGATGGAGAGGCAGGCGGAATTCCCAGTGTAGCGGTGAAATGCGTAGATATTGGGAGGAACACCAGTGGCGAAGGCGGCCTGCTGGACATTAACTGACGCTGAGGCGCGAAAGCGTGGGGAGCAAACAGG
ASV415	Bacteria	1	Proteobacteria	0.89	Alphaproteobacteria	0.7476	Rhodospirillales	0.2168	Rhodospirillaceae	0.0434	Insolitispirillum	0.0052	Insolitispirillum_peregrinum	0.0006	TACGAAGGGGGCGAGCGTTGTTCGGAATTACTGGGCGTAAAGGGTGTGTAGGTTGACGTGTAAGATAGCGGTGAAATACCTGAGCTCAACTTAGGAATTGCCATTATGACTATGCGTCTAGAATTATAGAGAGGATAGCGGAATACCCAGTGTAGAGGTGAAATTCGTAGATATTGGGTAGAACACCAGTGGCGAAGGCGGCTATCTGGCTATATATTGACACTGAGGCACGAAAGCATGGGGATCAAACAGG
ASV416	Bacteria	1	Bacteroidetes	1	Bacteroidia	1	Bacteroidales	1	Prevotellaceae	1	Prevotella	0.96	Prevotella_albensis	0.2688	TACGGAAGGTCCAGGCGTTATCCGGATTTATTGGGTTTAAAGGGAGCGTAGGCCGTTTTTTAAGCGTGTTGTGAAATACTGTCGCTCAACGACAGAGGTGCAGCGCGAACTGGAGGACTTGAGTGCGCGGAATGTAGGCGGAATTCGTCGTGTAGCGGTGAAATGCTTAGATATGACGAAGAACTCCGATTGCGAAGGCAGCTTACAGTAGCGTAACTGACGCTGAAGCTCGAAAGTGCGGGTATCGAACAGG
ASV417	Bacteria	1	Firmicutes	0.8	Clostridia	0.584	Clostridiales	0.4263	Lachnospiraceae	0.1023	Cellulosilyticum	0.0174	Cellulosilyticum_lentocellum	0.0023	TACGTAGGGGGCGAGCGTTATCCGGATTTACTGGGTGTAAAGGGCGCGTAGGCGGAACTTTAAGTCTGATGTGAAATACCAAGGCTCAACTTTGGAACTGCATCGGAAACTGGAGATCTAGAGTGTGGGAGAGGAAAGCGGAATTCTCAGTGTAGCGGTGAAATGCGTAGATATTGAGAGGAACACCGGTGGCGAAGGCGGCTTTCTGGACCATAACTGACGCTGAGGCGCGAAAGCGTGGGTAGCAAACAGG
ASV418	Bacteria	1	Proteobacteria	0.82	Alphaproteobacteria	0.6314	Rhodospirillales	0.3094	Rhodospirillaceae	0.0619	Haematospirillum	0.0068	Haematospirillum_jordaniae	0.0007	TACGAAGGGGGCGAGCGTTGTTCGGAATTACTGGGCGTAAAGGGTGTGTAGGCGGCTTTGTAAGATAGCGGTGAAATACCTGGGCTTAACCTAGGAACTGCCGTTATTACTATAGAGCTAGAGTGATAGAGAGGATATTGGAATACCCAGTGTAGAGGTGAAATTCGTAGATATTGGGTAGAACACCGGTGGCGAAGGCGAGTATCTGGCTATTAACTGACGCTGAGGCACGAAAGCATGGGGATCAAACAGG
ASV419	Bacteria	1	Campilobacterota	1	Campylobacteria	1	Campylobacterales	1	Helicobacteraceae	1	Helicobacter	1	Helicobacter_canicola	0.85	TACGGAGGGTGCAAGCGTTACTCGGAATCACTGGGCGTAAAGAGCGCGTAGGCGGGTGGTCAAGTCAGATGTGAAATCCTGTAGCTTAACTACAGAACTGCATTTGAAACTGACCATCTAGAGTATGGGAGAGGTAGGTGGAATTCTTGGTGTAGGGGTAAAATCCGTAGAGATCAAGAGGAATACTCATTGCGAAGGCGACCTGCTGGAACATTACTGACGCTGATGCGCGAAAGCGTGGGGAGCAAACAGG
ASV420	Bacteria	1	Firmicutes	1	Negativicutes	1	Veillonellales	1	Veillonellaceae	1	Megasphaera	0.98	Megasphaera_elsdenii	0.4116	TACGTAGGTGGCAAGCGTTGTCCGGAATTATTGGGCGTAAAGGGCGCGCAGGCGGCATCATAAGTCGGTCTTAAAAGTGCGGGGCTTAACCCCGTGAGGGGACCGAAACTGTGGAGCTGGAGTATCGGAGAGGAAAGCGGAATTCCTAGTGTAGCGGTGAAATGCGTAGATATTAGGAGGAACACCAGTGGCGAAAGCGGCTTTCTGGACGACAACTGACGCTGAGGCGCGAAAGCCAGGGGAGCGAACGGG
ASV421	Bacteria	1	Spirochaetes	1	Spirochaetia	1	Spirochaetales	1	Spirochaetaceae	1	Treponema	1	Treponema_porcinum	0.96	CACGTAAGGTGCGAGCGTTGTTCGGAATTATTGGGCGTAAAGGGCATGTAGGCGGAAATGCAAGCCTGGCGTGAAATCCCGGGGCTTAACTCCGGGACTGCGCTGGGAACTGCATAACTAGAGTAACTGAGGGGCGGCCGGAATTCCAGGTGTAGGGGTGAAATCTGTAGATATCTGGAAGAACACCAATGGCGAAGGCAGGCCGCCAGCAGATTACTGACGCTGAGGTGCGAAGGTGCGGGGAGCAAACAGG
ASV422	Bacteria	1	Firmicutes	0.81	Clostridia	0.6561	Clostridiales	0.5249	Lachnospiraceae	0.21	Cuneatibacter	0.0168	Cuneatibacter_caecimuris	0.0013	TACGTAGGTGGCGAGCGTTATCCGGATTTACTGGGTGTAAAGGGTGTGCAGGCGGGACTGCAAGTCAGAAGTGAAAATCATGGGCTCAACTCATGACCTGCTTTTGAAACTGTGGTTCTTGAGGGTCGGAGAGGTTACTGGAATTCCCGGTGTAGCGGTGAAATGCGTAGATATCGGGAGGAATACCGGTGGCGAAGGCGAGTAACTGGACGAAACCTGACGCTGAGACACGAAAGTGCGGGGAGCAAACAGG
ASV424	Bacteria	1	Campilobacterota	1	Campylobacteria	1	Campylobacterales	1	Helicobacteraceae	1	Helicobacter	1	Helicobacter_winghamensis	0.89	TACGGAGGGTGCAAGCGTTACTCGGAATCACTGGGCGTAAAGAGCGCGTAGGCGGGATAATAAGTCAGATGTGAAATCCTATGGCTTAACCATAGAACTGCATTTGAAACTATTATTCTAGAGTATGGGAGAGGTAGGTGGAATTCTTGGTGTAGGGGTAAAATCCGTAGAGATCAAGAGGAATACTCATTGCGAAGGCGACCTGCTGGAACATTACTGACGCTGATGCGCGAAAGCGTGGGGAGCAAACAGG
ASV425	Bacteria	1	Tenericutes	0.58	Mollicutes	0.3364	Acholeplasmatales	0.1547	Acholeplasmataceae	0.0712	Acholeplasma	0.0327	Acholeplasma_brassicae	0.0121	TACATAGGGGGCAAGCGTTATCCGGAATTATTGGGCGTAAAGCGTGCGTAGGCGGTTTATTAAGTCTGGCGTGAAATCCCGCAGCTTAACTGCGGAGGGTCGTTGGAAACTGGTAGACTTGAATCTAGAAGGGGTAAGTGGAATTCCATGTGTAGCGGTAAAATGCATAGATATATGGAGGAACACCAGTAGCGAAGGCGGCTTACTGGTCTAGCATTGACGCTGAGGCACGAAAGCGTGGGGAGCAAACAGG
ASV426	Bacteria	1	Firmicutes	1	Clostridia	1	Clostridiales	1	Lachnospiraceae	0.89	Kineothrix	0.2403	Kineothrix_alysoides	0.0649	TACGTAGGGGGCAAGCGTTATCCGGATTTACTGGGTGTAAAGGGAGCGTAGACGGCGAGACAAGTCTGAAGTGAAAGCCCGGGGCTCAACCCCGGGACTGCTTTGGAAACTGCCTTGCTAGAGTGCTGGAGAGGTAAGTGGAATTCCTAGTGTAGCGGTGAAATGCGTAGATATTAGGAGGAACACCAGTGGCGAAGGCGGCTTACTGGACAGTAACTGACGTTGAGGCTCGAAAGCGTGGGGAGCAAACAGG
ASV427	Bacteria	1	Verrucomicrobia	0.75	Subdivision5	0.555	Subdivision5_genera_incertae_sedis	0.4107	uncultured_eubacterium	0.3039					TACAGAGGTCGCAAGCGTTGTTCGGATTTACTGGGCGTAAAGGGCGCGTAGGCGGTCCTGTGTGTCGGATGTGAAATCTCCGGGCTCAACCCGGAAAGTGCGTCCGAAACTGCAGGACTGGAGTCTGGAAGAGGGAATCGGAATACAGGGTGTAGCGGTGAAATGCGTTGATATCCTGTAGAACACCGGAGGCGAAGGCGGATTCCTTGTACGGTACTGACGCTGAGGCGCGAAAGTCGGGGGAGCAAACAGG
ASV428	Bacteria	1	Bacteroidetes	1	Bacteroidia	0.42	Bacteroidales	0.1764	Marinilabiliaceae	0.0512	Anaerophaga	0.0067	Anaerophaga_thermohalophila	0.0009	TACGGAGGATGCGAGCGTTATCCGGATTTATTGGGTTTAAAGGGTGCGTAGGCTGTGCTGCAAGTCGGGGGTGAAATATCCGGGCTCAACCGGGAGGGTGCCTTCGATACTGCAGCGCTGGAATACTGTTGCCGTGGGAGGAATGAGTAGTGTAGCGGTGAAATGCATAGATATTACTCAGAACACCGATTGCGAAGGCATCTCACGAAGCAGTGATTGACGCTGAGGCACGAAAGCGTGGGGATCAAACAGG
ASV429	Bacteria	1	Firmicutes	0.99	Clostridia	0.9801	Clostridiales	0.9703	Lachnospiraceae	0.9509	Clostridium XlVa	0.2282	Clostridium_herbivorans	0.0274	TACGTATGGTGCAAGCGTTATCCGGATTTACTGGGTGTAAAGGGAGCGTAGGTGGCAAGGCAAGCCAGAAGTGAAAACCCGGGGCTCAACCGCGGGATTGCTTTTGGAACTGTCATGCTAGAGTGCAGGAGGGGTGAGCGGAATTCCTAGTGTAGCGGTGAAATGCGTAGATATTAGGAGGAACACCGGAGGCGAAGGCGGCTCACTGGACTGTAACTGACACTGAGGCTCGAAAGCGTGGGGAGCAAACAGG
ASV430	Bacteria	1	Proteobacteria	0.61	Deltaproteobacteria	0.3416	Bdellovibrionales	0.1845	Bdellovibrionaceae	0.0996	Vampirovibrio	0.0538	Vampirovibrio_chlorellavorus	0.029	TACGGAGGGTGCAAGCGTTGTCCGGAATCATTGGGCGTAAAGAGTTCGTAGGCGGTTTGTTAAGTCTGGTGTTAAAGCCCGAAGCTCAACTTCGGTTCGGCACTGGATACTGGCAGACTAGAATGCGGTAGAGGTAAAGGGAATTCCTGGTGTAGCGGTGAAATGCGTAGATATCAGGAGGAACATCGGTGGCGTAAGCGCTTTACTGGGCCGTAATTGACGCTGAGGAACGAAAGCCAGGGTAGCGAATGGG
ASV431	Bacteria	1	Firmicutes	0.99	Clostridia	0.9801	Clostridiales	0.9703	Ruminococcaceae	0.9218	Clostridium IV	0.3134	Clostridium_leptum	0.0878	TACGTAGGGAGCGAGCGTTGTCCGGATTTACTGGGTGTAAAGGGTGCGTAGGCGGGTCGGCAAGTCAGGCGTGAAATCCCGCGGCTTAACTGCGGGGCTGCGCTTGAAACTGTCGATCTTGAGTGAAGTAGAGGCAAGCGGAATTCCTAGTGTAGCGGTGAAATGCGTAGATATTAGGAGGAACACCAGTGGCGAAGGCGGCTTGCTGGGCTTTAACTGACGCTGAGGCACGAAAGCATGGGGAGCAAACAGG
ASV432	Bacteria	1	Firmicutes	1	Bacilli	1	Lactobacillales	1	Lactobacillaceae	1	Lactobacillus	1	Lactobacillus_gasseri	0.42	TACGTAGGTGGCAAGCGTTGTCCGGATTTATTGGGCGTAAAGCGAGTGCAGGCGGTTCAATAAGTCTGATGTGAAAGCCTTCGGCTCAACCGGAGAATTGCATCAGAAACTGTTGAACTTGAGTGCAGAAGAGGAGAGTGGAACTCCATGTGTAGCGGTGGAATGCGTAGATATATGGAAGAACACCAGTGGCGAAGGCGGCTCTCTGGTCTGCAACTGACGCTGAGGCTCGAAAGCATGGGTAGCGAACAGG
ASV433	Bacteria	1	Firmicutes	0.99	Clostridia	0.9207	Clostridiales	0.8563	Lachnospiraceae	0.4709	Anaerobium	0.0706	Anaerobium_acetethylicum	0.0106	TACGTAGGGAGCAAGCGTTGTCCGGAATGACTGGGCGTAAAGGGAGCGTAGGTGGCCTTTTAAGTGAAATGTGAAAGCCCGGGGCTCAACTCCGGAATGTCATTTCATACTGGAAGGCTGGAGTGCAGGAGAGGTAAGCGGAATTCCTAGTGTAGCGGTAAAATGCGTAGATATTAGGAAGAACACCAGAGGCGAAGGCGGCTTGCTGGACTGTAACTGACACTGAGGCTCGAAAGCGTGGGGAGCAAACAGG
ASV434	Bacteria	1	Proteobacteria	0.3	Deltaproteobacteria	0.051	Bdellovibrionales	0.0061	Bdellovibrionaceae	0.0007	Vampirovibrio	0.0001	Vampirovibrio_chlorellavorus	0	TACGGAGGGTGCAAGCGTTGTCCGGAATCATTGGGCGTAAAGCGTTCGTAGGCGGTACATCAAGTCTGGTGTTAAAGACCGGGGCTCAACTCCGGCACGGCATTGGATACTGATGAACTAGAATGCGGTAGAGGTAAAGGGAATTCCTGGTGGAGCGGTGAAATGCTAAGATATCAGGAGGAACATCGGTGGCGAAAGCGCTTTACCGGGCCGTAATTGACGCTGAGGAACGAAAGCCGGGGGAGCAAATGGG
ASV435	Bacteria	1	Proteobacteria	1	Deltaproteobacteria	1	Desulfovibrionales	1	Desulfovibrionaceae	1	Desulfovibrio	1	Desulfovibrio_piger	0.89	TACGGAGGGTGCAAGCGTTAATCGGAATCACTGGGCGTAAAGCGCACGTAGGCTGTCGTGTAAGTCAGGGGTGAAAGCCCACGGCTCAACCGTGGAATTGCCCTTGATACTGCATGACTGGAATCCGGGAGAGGGTGGCGGAATTCCAGGTGTAGGAGTGAAATCCGTAGATATCTGGAGGAACATCAGTGGCGAAGGCGGCCACCTGGACCGGTATTGACGCTGAGGTGCGAAAGCGTGGGGAGCAAACAGG
ASV436	Bacteria	1	Firmicutes	0.71	Clostridia	0.355	Clostridiales	0.1775	Ruminococcaceae	0.0213	Tepidibaculum	0.0017	Tepidibaculum_saccharolyticum	0.0001	TACGTAGGTAGCGAGCGTTGTCCGGAATAACTGGGCGTAAAGGGAGCGTAGGCGGTTAATTAAGTCTAATGTGGAAGTCTGTGGCTTAACCATAGGAGTGCATTGGATACTGGTTGACTAGAGTATGGAAGAGGTAAACGGAACTACTAGTGTAGCGGTGGAATGCGTAGATATTAGTAAGAACACCAGAGGCGAAGGCGGTTTACTGGGACAAAACTGACGCTGAGGCTCGAAAGCGTGGGGAGCAAACAGG
ASV437	Bacteria	1	Tenericutes	0.3	Mollicutes	0.09	Acholeplasmatales	0.0216	Acholeplasmataceae	0.0052	Acholeplasma	0.0012	Acholeplasma_brassicae	0.0003	TACATAGGGGGCAAGCGTTATCCGGAATTATTGGGCGTAAAGCGTGCGTAGGCGGTTTATTAAGTCTGATGTTAAATCCCACAGCTTAACTGTGGGCTGCCATTGGAAACTGGTAGACTTGAGTACGGTAGAGGTAAGTGGAATTCCAAGTGGAGCGGTGGAATGCGTAGATATTTGGAGGAACACCAGTGGCGAAGGCGGCTTACTGGGCCGTTACTGACGCTGAGGCACGAAAGCGTGGGGAGCAAACAGG
ASV438	Bacteria	1	Firmicutes	1	Bacilli	1	Lactobacillales	1	Lactobacillaceae	1	Lactobacillus	0.99	Lactobacillus_gasseri	0.2871	TACGTAGGTGGCAAGCGTTGTCCGGATTTATTGGGCGTAAAGCGAGTGCAGGCGGTTCAATAAGTCTGATGTGAAAGCCTTTGGCTCAACCGGAGAATTGCATCAGAAACTGTTGAACTTGAGTGCAGAAGAGGAGAGTGGAACTCCATGTGTAGCGGTGGAATGCGTAGATATATGGAAGAACACCAGTGGCGAAGGCGGCTCTCTGGTCTGCAACTGACGCTGAGGCTCGAAAGCATGGGTAGCGAACAGG
ASV439	Bacteria	1	Bacteroidetes	0.99	Bacteroidia	0.3762	Bacteroidales	0.143	Barnesiellaceae	0.02	Barnesiella	0.0028	Barnesiella_viscericola	0.0004	TACGGGGGATGCGAGCGTTATCCGGATTCATTGGGTTTAAAGGGTGCGTAGGCGGCCGAGTAAGTCAGCGGTGAAAGACCGGGGCTCAACCCTGGAAGTGCCGTTGATACTGTTTGGCTGGAATGATCCCGCCGCGGGAGGAATGAGTGGTGTAGCGGTGAAATGCATAGATATCACTCAGAACACCGATTGCGAAGGCATCTCGCGAGGGGTCTATTGACGCTGAGGCACGAAAGCGTGGGGATCGAACAGG
ASV440	Bacteria	1	Firmicutes	1	Clostridia	1	Clostridiales	1	Lachnospiraceae	1	Roseburia	0.99	Roseburia_intestinalis	0.7821	TACGTATGGTGCAAGCGTTATCCGGATTTACTGGGTGTAAAGGGAGCGCAGGCGGTACGGCAAGTCTGATGTGAAAGCCCGGGGCTCAACCCCGGTACTGCATTGGAAACTGTCGGACTAGAGTGTCGGAGGGGTAAGTGGAATTCCTAGTGTAGCGGTGAAATGCGTAGATATTAGGAGGAACACCAGTGGCGAAGGCGGCTTACTGGACGATTACTGACGCTGAGGCTCGAAAGCGTGGGGAGCAAACAGG
ASV441	Bacteria	1	Firmicutes	0.99	Clostridia	0.9801	Clostridiales	0.9409	Clostridiaceae 1	0.828	Oxobacter	0.207	Oxobacter_pfennigii	0.0517	TACGTAGGGGGCGAGCGTTGTCCGGAATTACTGGGCGTAAAGGGTGCGTAGGCGGTACTTTAAGTTGGATGTGAAATCCCCGGGCTTAACCTGGGGCCTGCATCCAATACTGGAGAACTAGAGTGCAGGAGAGGGAAGCGGAATTCCTAGTGTAGCGGTGAAATGCGTAGATATTAGGAAGAACACCAGTGGCGAAGGCGGCTTTCTGGACTGTAACTGACGCTGAGGCACGAAAGCGTGGGGAGCAAACAGG
ASV442	Bacteria	1	Firmicutes	0.96	Clostridia	0.8064	Clostridiales	0.6774	Lachnospiraceae	0.4471	Herbinix	0.152	Herbinix_luporum	0.0456	TACGTAGGTGGCGAGCGTTGTCCGGAATAACTGGGCGTAAAGGGAGCGTAGGTGGTAATTTAAGTTAAATGTGAAAGCCCGGGGCTCAACTCCGGAATTGCATTTAATACTGGGTTACTAGAGTGCAGGAGGGGTAAGCGGAATTCCTAGTGTAGCGGTGGAATGCGTAGATATTAGGAGGAACACCAGAGGCGAAGGCGGCTTACTGGACTGTAACTGACACTGAGGCTCGAAAGCGTGGGGAGCAAACAGG
ASV443	Bacteria	1	Firmicutes	0.96	Clostridia	0.8448	Clostridiales	0.7434	Christensenellaceae	0.1933	Christensenella	0.0503	Christensenella_timonensis	0.0111	TACGTAGGAGGCAAGCGTTGTCCGGAATGACTGGGCGTAAAGGGTGCGTAGGTGGCCAATCAAGTTAGTGGTGAAATTCCGGGGCTCAACTCCGGCGCTACCACTAAGACTGTTTGGCTTGAGTACAGGAGAGGTAAGCGGAATTCCTAGTGTAGCGGTGAAATGCGTAGATATTAGGAAGAACACCGGTGGCGAAAGCGGCTTGCTGGCCTGCAACTGACACTGAGGCACGAAAGCGTGGGGAGCAAACAGG
ASV444	Bacteria	1	Firmicutes	1	Clostridia	1	Clostridiales	1	Lachnospiraceae	0.99	Anaerostipes	0.6336	Anaerostipes_hadrus	0.3548	TACGTAGGGGGCAAGCGTTATCCGGATTTACTGGGTGTAAAGGGTGCGTAGGTGGTATGGCAAGTCAGAAGTGAAAACGCAGGGCTTAACCCTGCGACTGCTTTTGAAACTGTCAGACTGGAGTACAGGAGAGGCAAGCGGAATTCCTAGTGTAGCGGTGAAATGCGTAGATATTAGGAGGAACACCAGTGGCGAAGGCGGCTTGCTGGACTGTTACTGACACTGAGGCACGAAAGCGTGGGGAGCAAACAGG
ASV445	Bacteria	1	Firmicutes	0.86	Clostridia	0.731	Clostridiales	0.5921	Ruminococcaceae	0.3612	Ruminococcus	0.1084	Ruminococcus_callidus	0.0238	TACGTAGGTGGCGAGCGTTATCCGGAATTACTGGGTGTAAAGGGTGTGTAGGCGGGCTAGCAAGTCAGATGTGAAAACTAAGGGCCTAACCCTTAGCCTGCATTTGAAACTGTTGGTCTTGAGAGTGGGAGAGGTAAACGGAATTCCCGGTGTAGCAGTGAAATGCGTAGATATCGGGAGGAACATCGGTGGCGAAGGCGGTTTACTGGACCATTACTGACGCTGAGACACGAAAGCGTGGGGAGCAAACAGG
ASV446	Bacteria	1	Firmicutes	0.53	Erysipelotrichia	0.1113	Erysipelotrichales	0.0234	Erysipelotrichaceae	0.0049	Erysipelothrix	0.0004	Erysipelothrix_larvae	0	TACGTAGGGAGCGAGCGTTATCCGGAATTATTGGGTGTAAAGCGTGTGTAGGCGGGAAATTAAGTCTAAGGTCTAAGCCCGGAGCTCAACTCCGGTTCGCCTTAGAAACTGATTTTCTTGAGTATGGTAGAGGCAAACGGAATTTCTAGTGTAGCGGTAAAATGCGTAGATATTAGAAGGAACACCAGTGGCGAAGGCGGTTTGCTGGGCCACCACTGACGCTGAGACACGAAAGCGTGGGGAGCAAATAGG
ASV447	Bacteria	1	Spirochaetes	0.11	Spirochaetia	0.0121	Spirochaetales	0.0013	Spirochaetaceae	0.0001	Spirochaeta	0	Spirochaeta_perfilievii	0	TACGAAGGGTGCTAGCGTTGTTCGGAATTATTGGGCGTAAAGGGTGTGTAGGTGGTTTGGTAAGTTAGCTGTGAAATCCTGGGGCTCAACCTCAGAATTGCGGTTAAAACTACTGAACTAGAGTAAGATAAGCGATGGCAGAATTTCTAGTGTAGGGGTAAAATCCGCAGATATTAGAAGGAATACCGGTGGTGTAGACGGCTATCTTGGTCTTTACTGACACTGAGACACGAAAGTGTGGGGAGCAAACAGG
ASV448	Bacteria	1	Firmicutes	1	Clostridia	1	Clostridiales	1	Lachnospiraceae	0.93	Kineothrix	0.1023	Kineothrix_alysoides	0.0113	TACGTAGGGGGCAAGCGTTATCCGGATTTACTGGGTGTAAAGGGAGCGTAGACGGCGATGCAAGTCTGAAGTGAAAGCCCCGGGCTCAACCTGGGTACTGCTTTGGAAACTGTATGGCTAGAGTGCTGGAGAGGTAAGCGGAATTCCTAGTGTAGCGGTGAAATGCGTAGATATTAGGAGGAACACCAGTGGCGAAGGCGGCTTACTGGACAGTAACTGACGTTGAGGCTCGAAAGCGTGGGGAGCAAACAGG
ASV449	Bacteria	1	Bacteroidetes	1	Bacteroidia	1	Bacteroidales	1	Prevotellaceae	1	Prevotella	0.99	Prevotella_copri	0.297	TACGGAAGGTCCGGGCGTTATCCGGATTTATTGGGTTTAAAGGGAGCGTAGGCCGCTGATTAAGCGTGTTGTGAAATGTAGAGGCCCAACCTCTGCACTGCAGCGCGAACTGGTTAGCTTGAGTGTGCACAATGTAGGCGGAATTTGTGGTGTAGCGGTGAAATGCTTAGATATCACGAAGAACTCCGATTGCGAAGGCAGCTTGCAGGAGCATTACTGACGCTGAAGCTCGAAGGTGCGGGTATCGAACAGG
ASV450	Bacteria	1	Bacteroidetes	1	Flavobacteriia	0.44	Flavobacteriales	0.1936	Flavobacteriaceae	0.0581	Galbibacter	0.0145	Galbibacter_mesophilus	0.0035	TACGGAGGGTGCAAGCGTTATCCGGATTTATTGGGTTTAAAGGGTGCGTAGGCTGTCCGACAAGTCAGGGGTGAAAGCCCGGCGCCCAACGCCGGAACCGCCTTTGATACTGCCGGGCTGGAATGCGGATGCCGTGGGAGGAATGAGTAGTGTAGCGGTGAAATGCATAGATATTACTCAGAACACCGATTGCGAAGGCATCTCACGAATCCGCCATTGACGCTGAGGCACGAAAGCGTGGGTAGCGAACAGG
ASV451	Bacteria	1	Firmicutes	1	Clostridia	1	Clostridiales	1	Lachnospiraceae	1	Oribacterium	0.66	Oribacterium_sinus	0.2376	TACGTAGGGGGCAAGCGTTATCCGGATTTACTGGGTGTAAAGGGAGCGTAGACGGAACGGCAAGTTTGAAGTGAAATACCTGGGCTTAACCCGGGAACTGCTTTGAAAACTGTCGATCTAGAGTGTCGGAGAGGTAAGTGGAATTCCTGGTGTAGTAGTGAAATGCGTAGATATCAGGAAGAACACCGGAGGCGAAGGCGGCTTACTGGACGATAACTGACGTTGAGGCTCGAAAGCGTGGGGAGCAAACAGG
ASV452	Bacteria	1	Firmicutes	1	Clostridia	1	Clostridiales	1	Lachnospiraceae	1	Lachnospiracea_incertae_sedis	0.78	Eubacterium_ruminantium	0.585	TACGTATGGTGCAAGCGTTATCCGGATTTACTGGGTGTAAAGGGTGCGTAGGTGGTATGGCAAGTCAGAAGTGAAAGGCTGGGGCTCAACCCCGGGACTGCTTTTGAAACTGTCAAACTAGAGTACAGGAGAGGAAAGCGGAATTCCTAGTGTAGCGGTGAAATGCGTAGATATTAGGAGGAACACCAGTGGCGAAGGCGGCTTTCTGGACTGAAACTGACACTGAGGCACGAAAGCGTGGGGAGCAAACAGG
ASV453	Bacteria	1	Firmicutes	1	Erysipelotrichia	1	Erysipelotrichales	1	Erysipelotrichaceae	1	Holdemanella	1	Holdemanella_biformis	1	TACGTAGGTGGCGAGCGTTATCCGGAATGATTGGGCGTAAAGGGTGCGTAGGTGGCAGATCAAGTCTGGAGTAAAAGGTATGGGCTCAACCCGTACTGGCTCTGGAAACTGATCAGCTAGAGAACAGAAGAGGACGGCGGAACTCCATGTGTAGCGGTAAAATGCGTAGATATATGGAAGAACACCGGTGGCGAAGGCGGCCGTCTGGTCTGGATTCTGACACTGAAGCACGAAAGCGTGGGGAGCAAATAGG
ASV454	Bacteria	1	Firmicutes	0.98	Clostridia	0.9506	Clostridiales	0.9221	Peptococcaceae 1	0.1199	Peptococcus	0.0132	Peptococcus_niger	0.0013	TACGTAGGGGGCAAGCGTTGTCCGGAATGACTGGGCGTAAAGGGTGTGTAGGCGGGCTCGCAAGTTGGATGTGTAATACCCAGAGCTTAACTCGGGTGCTGCATCTGAAACTACGAGCCTTGAGTGTCGGAGAGGTAAGTGGAATTCCTAGTGTAGCGGTGGAATGCGTAGATATTAGGAGGAACATCAGTGGCGAAGGCGACTTACTGGACGATAACTGACGCTGAGGCACGAAAGCGTGGGGAGCAAACAGG
ASV455	Bacteria	1	Firmicutes	0.91	Clostridia	0.637	Clostridiales	0.4459	Ruminococcaceae	0.1694	Pseudobacteroides	0.0474	Pseudobacteroides_cellulosolvens	0.0133	TACGTAGGTGGCAAGCGTTGTCCGGAATGACTGGGCGTAAAGGGAGCGTAGGCGGCGCAACAAGTTAGGAGTGAAATCCCGAGGCTTAACCTCGGAACTGCTTTTAAAACTGTTGTGCTTGAGTGATGGAGAGGAAAGCGGAATTCCTAGTGTAGCGGTGGAATGCGTAGATATTAGGAGGAACACCAGAGGCGAAGGCGGCTTTCTGGACATTAACTGACGCTGAGGCTCGAAAGCGTGGGGAGCAAACAGG
ASV456	Bacteria	1	Firmicutes	0.92	Clostridia	0.414	Clostridiales	0.1822	Clostridiaceae 1	0.0328	Caloramator	0.0049	Caloramator_mitchellensis	0.0004	TACGTAGGGGGCAAGCGTTGTCCGGAATAATTGGGCGTAAAGGGCGCGTAGGCGGCTCGGTAAGTCTGGAGTGAAAGTCCTGCTTTTAAGGTGGGAATTGCTTTGGATACTGTCGGGCTTGAGTGCAGGAGAGGTTAGTGGAATTCCCAGTGTAGCGGTGAAATGCGTAGAGATTGGGAGGAACACCAGTGGCGAAGGCGACTAACTGGACTGTAACTGACGCTGAGGCGCGAAAGTGTGGGGAGCAAACAGG
ASV457	Bacteria	1	Bacteroidetes	1	Bacteroidia	1	Bacteroidales	1	Prevotellaceae	1	Prevotella	1	Prevotella_copri	0.97	TACGGAAGGTCCGGGCGTTATCCGGATTTATTGGGTTTAAAGGGAGCGTAGGCCGGAGATTAAGCGTGTTGTGAAATGTAGATGCTCAACATCTGAACTGCAGCGCGAACTGGTTTCCTTGAGTACGCATAAAGTGGGCGGAATTCGTGGTGTAGCGGTGAAATGCTTAGATATCACGAAGAACTCCGATTGCGAAGGCAGCTCACTGGGGCGCAACTGACGCTGAAGCTCGAAAGCGCGGGTATCGAACAGG
ASV458	Bacteria	1	Firmicutes	1	Clostridia	1	Clostridiales	1	Ruminococcaceae	0.99	Clostridium IV	0.7821	Eubacterium_siraeum	0.61	TACGTAGGTGGCGAGCGTTGTCCGGAATTACTGGGTGTAAAGGGAGTGTAGGCGGGAGAGCAAGTCAGAAGTGAAAATTATGGGCTTAACCCATAACCTGCTTTTGAAACTGTCCTTCTTGAGTGAAGTAGAGGCAAGCGGAATTCCTAGTGTAGCGGTGAAATGCGTAGATATTAGGAGGAACACCAGTGGCGAAGGCGGCTTGCTGGGCTTTTACTGACGCTGAGGCTCGAAAGCGTGGGGAGCAAACAGG
ASV459	Bacteria	1	Firmicutes	0.95	Clostridia	0.9025	Clostridiales	0.8213	Ruminococcaceae	0.6981	Intestinimonas	0.3839	Intestinimonas_massiliensis	0.1881	TACGTAGGTGGCAAGCGTTATCCGGAATTACTGGGTGTAAAGGGTGTGTAGGCGGGACTGCAAGTCAGATGTGAAAACTATGGGCTCAACTCATAGCCTGCATTTGAAACTGTGGTTCTTGAGTGTCGGAGAGGTAAATGGAATTCCCGGTGTAGCGGTGAAATGCGTAGATATCGGGAGGAACACCGGTGGCGAAGGCGATTTACTGGACGACAACTGACGCTGAGACACGAAAGCGTGGGGAGCAAACAGG
ASV460	Bacteria	1	Proteobacteria	0.8	Alphaproteobacteria	0.592	Kiloniellales	0.1598	Kiloniellaceae	0.0432	Aestuariispira	0.0065	Aestuariispira_insulae	0.001	TACGAAGGGGGCGAGCGTTGTTCGGAATTACTGGGCGTAAAGGGTGTGTAGGCGGCTATATAAGATAGCGGTGAAATACCTGGGCTTAACCTAGGAACTGCCGTTATTACTATAGAGCTAGAGTGATAGAGAGGATATTGGAATACCCAGTGTAGAGGTGAAATTCGTAGATATTGGGTAGAACACCAGTGGCGAAGGCGAGTATCTGGCTATTAACTGACGCTGAGGCACGAAAGCATGGGGATCAAACAGG
ASV461	Bacteria	1	Firmicutes	0.99	Clostridia	0.9801	Clostridiales	0.9703	Ruminococcaceae	0.883	Saccharofermentans	0.5121	Saccharofermentans_acetigenes	0.297	TACGTAGGTGACAAGCGTTATCCGGATTTACTGGGTGTAAAGGGCGTGTAGGCGGCTTTGCAAGTCAGAAGTGAAATTCCCGGGCTTAACCTGGGCGCTGCTTCTGAAACTGTAAAGCTTGAGTACTGGAGGGGAAAGCGGAATTCCTAGTGTAGCGGTAAAATGCACAGATATTAGGAGGAACACCGGTGGCGAAGGCGGCTTTCTGGACAGTAACTGACGCTGAGGCGCGAAAGCGTGGGGAGCAAACAGG
ASV462	Bacteria	1	Firmicutes	0.57	Erysipelotrichia	0.2052	Erysipelotrichales	0.0739	Erysipelotrichaceae	0.0259	Erysipelothrix	0.0072	Erysipelothrix_larvae	0.0017	TACGTAGGGGGCGAGCGTTATCCGGATTTATTGGGCGTAAAGCGTGTGTAGGCGGTTTATTAAGTATAAGATTAAAGCCCGAAGCTTAACTTCGGTTCGTCTTATAAACTGGTAGACTTGAGTATGGTAGAGGCAAATGGAATTTCTAGTGTAGCGGTAAAATGCGTAGATATTAGAAGGAACACCAGTGGCGAAGGCGGTTTGCTGGGCCATTACTGACGCTGAGACACGAAAGCGTGGGGAGCAAATAGG
ASV463	Bacteria	1	Firmicutes	1	Clostridia	1	Clostridiales	1	Ruminococcaceae	1	Ruminococcus	1	Ruminococcus_flavefaciens	0.99	TACGTAGGGAGCGAGCGTTGTCCGGAATTACTGGGTGTAAAGGGAGCGTAGGCGGGACGGCAAGTCAGATGTGAAATACATGGGCTCAACCCATGGGCTGCATTTGAAACTGCTGTTCTTGAGTGAAGTAGAGGTAAGCGGAATTCCTGGTGTAGCGGTGAAATGCGTAGATATCAGGAGGAACACCGGTGGCGAAGGCGGCTTACTGGGCTTTTACTGACGCTGAGGCTCGAAAGCGTGGGGAGCAAACAGG
ASV464	Bacteria	1	Firmicutes	0.99	Clostridia	0.9801	Clostridiales	0.9703	Lachnospiraceae	0.9606	Kineothrix	0.5668	Kineothrix_alysoides	0.3344	TACGTAGGGGGCAAGCGTTATCCGGATTTACTGGGTGTAAAGGGAGCGTAGATGGCATGGCAAGTCTGAAGTGAAAGCCCGGGGCTTAACCCCGGGACTGCTTTGGAAACTGTTAAGCTGGAGTGCAGGAGAGGTAAGCGGAATTCCTAGTGTAGCGGTGAAATGCGTAGATATTAGGAGGAACACCGGTGGCGAAGGCGGCTTACTGGACTGTAACTGACATTGAGGCTCGAAAGCGTGGGGAGCAAACAGG
ASV465	Bacteria	1	Firmicutes	1	Clostridia	1	Clostridiales	1	Lachnospiraceae	1	Dorea	0.73	Dorea_longicatena	0.5329	TACGTAGGGGGCAAGCGTTATCCGGATTTACTGGGTGTAAAGGGAGCGTAGACGGCATTGCAAGCCAGATGTGAAAACCCGGGGCTCAACCCCGGGACTGCATTTGGAACTGTAAAGCTAGAGTGTCGGAGAGGCAAGTGGAATTCCTAGTGTAGCGGTGAAATGCGTAGATATTAGGAGGAACACCAGTGGCGAAGGCGGCTTGCTGGACGATGACTGACGTTGAGGCTCGAAAGCGTGGGGAGCAAACAGG
ASV466	Bacteria	1	Firmicutes	0.93	Clostridia	0.837	Clostridiales	0.7533	Christensenellaceae	0.2712	Christensenella	0.0976	Christensenella_massiliensis	0.0137	TACGTAGGTAGCAAGCGTTGTCCGGAATGACTGGGCGTAAAGGGTGCGTAGGTGGTTTAACAAGTTGGTAGTGAAATTCCGAGGCTTAACTTCGGCGCTACTACCAAGACTGTTGAACTTGAGTACAGGAGAGGTAAGTGGAATTCCTAGTGTAGCGGTGGAATGCGTAGATATTAGGAGGAACACCAGTGGCGAAGGCGACTTACTGGCCTGCAACTGACACTGAGGCACGAAAGCGTGGGGAGCAAACAGG
ASV467	Bacteria	1	Bacteroidetes	0.99	Bacteroidia	0.9702	Bacteroidales	0.9508	Porphyromonadaceae	0.4944	Parabacteroides	0.1829	Parabacteroides_distasonis	0.0439	TACGGAGGATGCGAGCGTTATCCGGATTCATTGGGTTTAAAGGGTGCGTAGGTGGCTTCTTAAGTCAGCGGTGAAAGCCCGTGGCTCAACCATGGGACTGCCGTTGAAACTGGGGAGCTTGAGTACGTACGGGGCAGGCGGAATGCGTGGTGTAGCGGTGAAATGCATAGATATCACGCAGAACCCCGATCGCGAAGGCAGCCTGCCAGGCCGTGACTGACACTGATGCACGAAAGCGTGGGTATCGAACAGG
ASV468	Bacteria	1	Bacteroidetes	0.99	Bacteroidia	0.9801	Bacteroidales	0.9703	Bacteroidaceae	0.8053	Bacteroides	0.6604	Bacteroides_acidifaciens	0.1255	TACGGAAGATGCGAGCGTTATCCGGATTTATTGGGTTTAAAGGGAGCGTAGGCGGACTATCAAGTCAGTTGTGAAAGTCATCGGCTCAACCGCTGAATTGCAGTTGAAACTGGTAGTCTTGAGTGTACATGAGGATGGTGGAATTCGTAGTGTAGCGGTGAAATGCTTAGATATTACGAAGAACTCCGATTGCGAAGGCAGCTATCTGGGGTGCAACTGACGCTGAGGCTCGAAGGTGTGGGTATCAAACAGG
ASV469	Bacteria	1	Firmicutes	0.97	Clostridia	0.9409	Clostridiales	0.8939	Ruminococcaceae	0.5899	Thermoclostridium	0.0826	Thermoclostridium_caenicola	0.0116	TACGTAGGTGGCGAGCGTTATCCGGAATTACTGGGTGTAAAGGGTGTGTAGGCGGGAGAGCAAGTCAGATGTGAAACTCATGGGCTTAACCCATGACCTGCATTTGAAACTGTTCTTCTTGAGAGTCGGAGAGGTAAACGGAATTCCCGGTGTAGCGGTGAAATGCGTAGATATCGGGAGGAACACCAGTGGCGAAGGCGGTTTACTGGACGACAACTGACGCTGAGACACGAAAGTGTGGGGAGCAAACAGG
ASV470	Bacteria	1	Bacteroidetes	0.99	Bacteroidia	0.7128	Bacteroidales	0.5132	Prolixibacteraceae	0.1488	Mariniphaga	0.0357	Mariniphaga_sediminis	0.0086	TACGGAGGATCCGAGCGTTATCCGGATTCATTGGGTTTAAAGGGTGCGCAGGCGGGCCTGTAAGCCCGTGGTGAAAGCCTGGTGCTCAACGCCAGAGGTGCCGCGGGAACTGCAGGTCTTGAGTCGTGACGAGGGCGGCGGAATGCGAAGTGTAGCGGTGAAATGCTTAGATAGTTCGCAGAACGCCGATTGCGAAGGCAGCCGCCCAGGGACGCACTGACGCTGAGGCACGAAGGCATGGGGATCGAACAGG
ASV471	Bacteria	1	Proteobacteria	0.36	Gammaproteobacteria	0.0936	Xanthomonadales	0.014	Xanthomonadaceae	0.0013	Vulcaniibacterium	0.0001	Vulcaniibacterium_thermophilum	0	GACGTAGGTAGCAAGCGTTGTCCGGAATAACTGGGCGTAAAGGGTGCGTAGGCGGTTATTTAAGTCCGATGTGAAAGCCCGTGGCTCAACCACGGAACTGCATCGGATACTGGGTGACTAGAGTGCGGAAGAGGTTGACGGAATTACTAGTGTAGCGGTAGAATGCGTAGATATTAGTAAGAAGACCGGTGGCGAAGGCGGTCAACTGGGACGTAACTGACGCTGAGGCACGAAAGCGTGGGGAGCAAACAGG
ASV472	Bacteria	1	Proteobacteria	0.9	Alphaproteobacteria	0.765	Kiloniellales	0.3749	Kiloniellaceae	0.1837	Hwanghaeella	0.0533	Hwanghaeella_grinnelliae	0.0154	TACGAAGGGTGCGAGCGTTGTTCGGAATTACTGGGCGTAAAGGGTGTGTAGGCGGTTAGGTAAGATAGCGGTGAAATGCCGAGGCTCAACCTCGGAATTGCCGTTATAACTATTTGACTAGAGTGATAGAGAGGATATTGGAATACCCAGTGTAGAGGTGAAATTCGTAGATATTGGGTAGAACACCGGTGGCGAAGGCGAGTATCTGGCTATCAACTGACGCTGAGGCACGAAAGCATGGGGATCAAACAGG
ASV473	Bacteria	1	Firmicutes	1	Clostridia	1	Clostridiales	1	Ruminococcaceae	1	Butyricicoccus	1	Butyricicoccus_porcorum	0.85	TACGTAGGGAGCGAGCGTTATCCGGATTTACTGGGTGTAAAGGGCGAGTAGGCGGGCTGGTAAGTTGGAAGTGAAATGTCGGGGCTTAACCCCGGAACTGCTTTCAAAACTGCTGGTCTTGAGTGATGGAGAGGCAGGCGGAATTCCCAGTGTAGCGGTGAAATGCGTAGATATTGGGAGGAACACCAGTGGCGAAGGCGGCCTGCTGGACATTAACTGACGCTGAGGCGCGAAAGCGTGGGGAGCAAACAGG
ASV474	Bacteria	1	Proteobacteria	0.7	Deltaproteobacteria	0.378	Bdellovibrionales	0.1966	Bdellovibrionaceae	0.1022	Vampirovibrio	0.0531	Vampirovibrio_chlorellavorus	0.0276	TACGGGGGATGCAAGCGTTGTCCGGAATCATTGGGCGTAAAGAGTTCGTAGGTGGTTTGTTAAGTTTGGTGTTAAATGCAGAGGCTCAACTTCTGTTCGGCATCGGATACTGGCAGACTAGAATGCGGTAGAGGTAAAGGGAATTCCTGGTGTAGCGGTGAAATGCGTAGATATCAGGAGGAACATCGGTGGCGTAAGCGCTTTACTGGGCCGTAATTGACACTGAGGAACGAAAGCCAGGGTAGCAAATGGG
ASV476	Bacteria	1	Spirochaetes	1	Spirochaetia	1	Spirochaetales	1	Brachyspiraceae	1	Brachyspira	1	Brachyspira_innocens	0.27	TACGTAGGAGGCAAACGTTGCTCGGATTTACTGGGCGTAAAGGGTGAGTAGGCGGAACTATAAGTCTAAGGTGAAAGACCGAAGCCCAACTTCGGGAACGCCTCGGATACTGTGGTTCTTGGATATTGTAGGGGATGATGGAATTCTCGGTGTAGCGGTGGAATGTGCAGATATCGAGAGGAACACCTATAGCGAAGGCAGTCATCTGGGCATTTATCGACGCTGAATCACGAAAGCTGGGGGAGCAAACAGG
ASV477	Bacteria	1	Firmicutes	1	Clostridia	1	Clostridiales	1	Lachnospiraceae	1	Anaerotignum	1	Anaerotignum_faecicola	0.99	TACGTAGGGGGCAAGCGTTATCCGGAATTACTGGGTGTAAAGGGAGCGTAGGCGGCACGCCAAGCCAGATGTGAAAGCCCGAGGCTTAACCTCGCGGATTGCATTTGGAACTGGCGAGCTAGAGTACAGGAGAGGAAAGCGGAATTCCTAGTGTAGCGGTGAAATGCGTAGATATTAGGAAGAACACCAGTGGCGAAGGCGGCTTTCTGGACTGAAACTGACGCTGAGGCTCGAAAGCGTGGGGAGCAAACAGG
ASV478	Bacteria	1	Tenericutes	0.3	Mollicutes	0.09	Entomoplasmatales	0.0171	Spiroplasmataceae	0.0031	Spiroplasma	0.0006	Spiroplasma_syrphidicola	0	TACGTAGGTGGCGAGCGTTATCCGGATTTATTGGGCGTAAAGCGTCCGCAGCCGGTTTATTAAGTCTAGAATAAAAGCCTGGAGCTTAACTCCAGTTCGTTCTAGAAACTGATATACTTGAGTGTAGTAGAGGCAAATGGAATTTCTAGTGTAGCGGTAAAATGCGTAGATATTAGAAGGAACACCAGTGGCGAAGGCGATTTGCTAGGCTATTACTGACGGTCAGGGACGAAAGCGTGGGGAGCAAATAGG
ASV479	Bacteria	1	Proteobacteria	0.89	Alphaproteobacteria	0.7476	Rhodospirillales	0.314	Rhodovibrionaceae	0.0534	Fodinicurvata	0.0091	Fodinicurvata_sediminis	0.001	TACGAAGGGGGCGAGCGTTGTTCGGAATTACTGGGCGTAAAGGGTGTGTAGGTTGACGTGTAAGATAGCGGTGAAATACCTGAGCTCAACTTAGGAATTGCCATTATGACTATGCGTCTAGAATTATAGAGAGGATAGCGGAATACCCAGTGTAGAGGTGAAATTCGTAGATATTGGGTAGAACACCGGTGGCGAAGGCGGCTATCTGGCTATATATTGACACTGAGGCACGAAAGCATGGGGATCAAACAGG
ASV480	Bacteria	1	Firmicutes	0.87	Clostridia	0.6612	Clostridiales	0.5025	Lachnospiraceae	0.201	Cuneatibacter	0.0161	Cuneatibacter_caecimuris	0.0013	TACGTAGGGGGCAAGCGTTGTCCGGATTGACTGGGCGTAAAGGGAGCGTAGGCGGTTTGGTAAGTCAAATGTGAAAGCCCGTAGCTTAACTACGGAATTGCATTTGATACTGCTAGACTTGAGTTCAGGAGAGGTAAGTAGAATTCCTAGTGTAGCGGTGGAATGCGTAGATATTAGGAGGAATACCAGTGGCGAAGGCGGCTTACTGGAATGACACTGACGCTGAGGCTCGAAAGCGTGGGGAGCAAACAGG
ASV481	Bacteria	1	Firmicutes	0.88	Clostridia	0.7392	Clostridiales	0.6209	Gracilibacteraceae	0.0993	Gracilibacter	0.0159	Gracilibacter_thermotolerans	0.0025	TACATAGGGGGCAAGCGTTGTCCGGAATGACTGGGCGTAAAGGGAGTGTAGGCGGTTTTTTAAGTTGAATGTGAAATCCTGGGGCTTAACCCCAGAACTGCATTCAAAACTGGATGACTTGAGTGTGGGAGAGGTAAGTGGAATTCCTAGTGTAGCAGTGAAATGCGTAGATATTAGGAGGAACATCGGTGGCGAAGGCGACTTACTGGAACATAACTGACGCTGAGGCTCGAAAGCGTGGGGAGCAAACAGG
ASV482	Bacteria	1	Bacteroidetes	1	Bacteroidia	0.99	Bacteroidales	0.9801	Muribaculaceae	0.8429	Paramuribaculum	0.59	Paramuribaculum_intestinale	0.413	TACGGAGGATGCGAGCGTTATCCGGATTTATTGGGTTTAAAGGGTGCGTAGGCGGACAGTTAAGTCAGCGGTCAAAACGGGCGGCTCAACCGCCTGCCGCCGTTGAAACTGGCAGTCTAGAGTGGGCGAGAAGTACGCGGAATGCGCGGTGTAGCGGTGAAATGCATAGATATTGCGCAGAACTCCGATTGCGAAGGCAGCGTACCGGCGCCCAACTGACGCTGAGGCACGAAAGCGTGGGGATCGAACAGG
ASV483	Bacteria	1	Firmicutes	0.99	Clostridia	0.9801	Clostridiales	0.9703	Lachnospiraceae	0.9606	Clostridium XlVa	0.4035	Clostridium_polysaccharolyticum	0.1493	TACGTAGGGGGCAAGCGTTATCCGGATTTACTGGGTGTAAAGGGAGCGCAGGTGGCCAGGCAAGTCAGATGTGAAAGCCCGGGGCTCAACCCCGGGACTGCATTTGAAACTGCCAGGCTGGAGTGCAGGAGAGGCAGGCGGAATTCCTAGTGTAGCGGTGAAATGCGTAGATATTAGGAGGAACACCAGTGGCGAAGGCGGCCTGCTGGACTGTAACTGACACTGAGGCTCGAAAGCGTGGGGAGCAAACAGG
ASV484	Bacteria	1	Firmicutes	0.99	Clostridia	0.891	Clostridiales	0.8019	Lachnospiraceae	0.3127	Abyssivirga	0.0594	Abyssivirga_alkaniphila	0.0113	TACGTAGGGAGCAAGCGTTATCCGGATTTATTGGGTGTAAAGGGTGCGTAGACGGGAGAACAAGTTAGTTGTGAAAGCCCTCGGCTTAACTGAGGAACTGCAACTAAAACTATTTTTCTTGAGTGCAGGAGAGGAAAGCGGAATTCCTAGTGTAGCGGTGAAATGCGTAGATATTAGGAGGAACACCAGTGGCGAAGGCGGCTTTCTGGACTGTAACTGACGTTGAGGCACGAAAGTGTGGGGAGCAAACAGG
ASV485	Bacteria	1	Bacteroidetes	0.99	Bacteroidia	0.4158	Bacteroidales	0.1746	Marinilabiliaceae	0.0541	Anaerophaga	0.0125	Anaerophaga_thermohalophila	0.0029	TACGGGGGATGCGAGCGTTATCCGGATTTATTGGGTTTAAAGGGTGCGTAGGCGGCAAGGTAAGTCAGCGGTGAAAGACCAGGGCTCAACTCTGGAAGTGCCGTTGATACTGTCTGGCTAGAATGATTCCGCCGTGGGAGGAATGAGTAGTGTAGCGGTGAAATGCATAGATATTACTCAGAACACCGATTGCGAAGGCATCTCACGAGGGGTTTATTGACGCTGAGGCACGAAAGCGTGGGGATCGAACAGG
ASV486	Bacteria	1	Proteobacteria	0.86	Alphaproteobacteria	0.6708	Rhodospirillales	0.2683	Rhodovibrionaceae	0.0483	Fodinicurvata	0.0077	Fodinicurvata_sediminis	0.001	TACGAAGGGGGCAAGCGTTGTTCGGAATTACTGGGCGTAAAGGGAGTGTAGGCGGTTTAGTAAGATAGCGGTGAAATACCAGGGCTCAACTTTGGAATTGCCGTTATAACTATTAGACTTGAATGATAGAGAGGATATCGGAATACCCAGTGTAGAGGTGAAATTCGTAGATATTGGGTAGAACACCGGTGGCGAAGGCGGGTATCTGGCTATTAATTGACGCTGAGGCTCGAAAGCATGGGGATCAAACAGG
ASV487	Bacteria	1	Firmicutes	1	Clostridia	0.99	Clostridiales	0.9801	Ruminococcaceae	0.9507	Sporobacter	0.4373	Sporobacter_termitidis	0.2012	TACGTAGGTGGCAAGCGTTGTCCGGATTTACTGGGTGTAAAGGGCGTGTAGGCGGAGATTCAAGTCAGGAGTGAAATCTATGGGCTTAACCCATAAACTGCTTTTGAAACTGAATCCCTTGAGTATCGGAGAGGCAGGCGGAATTCCTAGTGTAGCGGTGAAATGCGTAGATATTAGGAGGAACACCAGTGGCGAAGGCGGCCTGCTGGACGACAACTGACGCTGAGGCGCGAAAGCGTGGGGAGCAAACAGG
ASV488	Bacteria	1	Bacteroidetes	1	Bacteroidia	1	Bacteroidales	1	Prevotellaceae	1	Prevotella	1	Prevotella_copri	0.69	TACGGAAGGTCCGGGCGTTATCCGGATTTATTGGGTTTAAAGGGAGCGTAGGCCGCTGGTTAAGCGTGTTGTGAAATGTAGGTGCTCAACATCTGCACTGCAGCGCGAACTGGCTAGCTTGAGTACGCACAACGTGGGCGGAATTCGTGGTGTAGCGGTGAAATGCTTAGATATCACGAAGAACTCCGATTGCGAAGGCAGCTCACGGGAGCGCAACTGACGCTGAAGCTCGAAAGTGCGGGTATCGAACAGG
ASV489	Bacteria	1	Proteobacteria	0.43	Deltaproteobacteria	0.1032	Bdellovibrionales	0.0186	Bdellovibrionaceae	0.0033	Vampirovibrio	0.0006	Vampirovibrio_chlorellavorus	0.0001	TACGGAGGGTGCAAGCGTTGTCCGGAATCATTGGGCGTAAAGAGTTCGTAGGTGGTTTGTTAAGTCTGGTGTTAAATCCCGAAGCTCAACTTCGGTCGGGCATCGGATACTGGCAGACTAGAATGCGGTAGAGGTAAAGGGAATTCCTGGTGTAGCGGTGAAATGCGTAGATATCAGGAGGAACATCGGTGGCGTAAGCGCTTTACTGGGCCGTAATTGACACTGAGGAACGAAAGCCGGGGTAGCAAATGGG
ASV490	Bacteria	1	Firmicutes	1	Clostridia	1	Clostridiales	1	Lachnospiraceae	0.93	Enterocloster	0.1581	Enterocloster_aldenensis	0.0269	TACGTAGGGGGCAAGCGTTATCCGGATTTACTGGGTGTAAAGGGAGCGTAGACGGCACAGCAAGTCTGATGTGAAAGCCCGGGGCCCAACCCCGGAACTGCATTGGAAACTGCTGGGCTTGAGTGCAGGAGAGGTAAGCGGAATTCCTAGTGTAGCGGTGAAATGCGTAGATATTAGGAGGAACACCAGTGGCGAAGGCGGCTTACTGGACTGTAACTGACGTTGAGGCTCGAAAGCGTGGGGAGCAAACAGG
ASV492	Bacteria	1	Firmicutes	0.93	Clostridia	0.7719	Clostridiales	0.6407	Ruminococcaceae	0.1602	Ruminococcus	0.04	Ruminococcus_albus	0.0076	GACATAGGGGGCAAGCGTTGTCCGGAATCACTGGGCGTAAAGGGAGCGTAGGCGGTTAATTAAGTCACGTGTGAAAGCCTTGGGCTTAACCCAAGAACTGCACTTGATACTGGTTAACTAGAGTGTTGGAGAGGTAAGTGGAATTCCTAGTGTAGCGGTAAAATGCGTAGATATTAGGAGGAACATCAGAGGCGAAGGCGGCTTACTGGACAATAACTGACGCTGAGGCTCGAAAGTGTGGGGAGCAAACAGG
ASV493	Bacteria	1	Firmicutes	1	Clostridia	1	Clostridiales	1	Lachnospiraceae	1	Kineothrix	0.41	Kineothrix_alysoides	0.1681	TACGTAGGGGGCAAGCGTTATCCGGATTTACTGGGTGTAAAGGGAGCGTAGACGGTGAGGCAAGTCTGAAGTGAAATGCCGGGGCTCAACCCCGGAACTGCTTTGGAAACTGTCTGACTAGAGTGCAGGAGAGGTAAGTGGAATTCCTAGTGTAGCGGTGAAATGCGTAGATATTAGGAGGAACACCAGTGGCGAAGGCGGCTTACTGGACTGTAACTGACGTTGAGGCTCGAAAGCGTGGGGAGCAAACAGG
ASV494	Archaea	1	Euryarchaeota	1	Methanobacteria	1	Methanobacteriales	1	Methanobacteriaceae	1	Methanobrevibacter	1	Methanobrevibacter_millerae	0.86	CACCGGCAGCTCTAGTGGTAGCAATTTTTATTGGGCCTAAAGCGTCCGTAGCCGGTTTAATAAGTCTCTGGTGAAATCCTGTAGCTTAACTGTGGGAATTGCTGGAGATACTATTAGACTTGAGACCGGGAGAGGTTAGAGGTACTCCCAGGGTAGAGGTGAAATTCTGTAATCCTGGGAGGACCGCCTGTTGCGAAGGCGTCTAACTGGAACGGTTCTGACGGTGAGGGACGAAAGTTAGGGGCGCGAACCGG
ASV495	Bacteria	1	Firmicutes	1	Clostridia	1	Clostridiales	1	Lachnospiraceae	1	Dorea	0.92	Dorea_formicigenerans	0.8464	TACGTAGGGGGCAAGCGTTATCCGGATTTACTGGGTGTAAAGGGAGCGTAGACGGCTGTGCAAGTCTGAAGTGAAAGGCATGGGCTCAACCTGTGGACTGCTTTGGAAACTGTGCAGCTAGAGTGTCGGAGAGGTAAGTGGAATTCCTAGTGTAGCGGTGAAATGCGTAGATATTAGGAGGAACACCAGTGGCGAAGGCGGCTTACTGGACGATGACTGACGTTGAGGCTCGAAAGCGTGGGGAGCAAACAGG
ASV496	Bacteria	1	Bacteroidetes	1	Bacteroidia	0.4	Bacteroidales	0.16	Barnesiellaceae	0.0176	Barnesiella	0.0019	Barnesiella_viscericola	0.0002	TACGGGGGATGCGAGCGTTATCCGGATTCATTGGGTTTAAAGGGTGCGTAGGCGGCCGAGTAAGTCAGCGGTGAAAGACCGGGGCTCAACCCTGGAAGTGCCGTTGATACTGTTTGGCTGGAATGATCCCGCCGCGGGAGGAATGAGTGGTGTAGCGGTGAAATGCATAGATATCACTCAGAACACCGATTGCGAAGGCATCTCGCGAGGGGTCAATTGACGCTGAGGCACGAAAGCGTGGGGATCGAACAGG
ASV497	Bacteria	1	Firmicutes	0.81	Clostridia	0.6561	Clostridiales	0.5118	Ruminococcaceae	0.2968	Colidextribacter	0.0742	Colidextribacter_massiliensis	0.0186	TACGTAGGTGGCGAGCGTTATCCGGATTTACTGGGTGTAAAGGGTGTGTAGGCGGGGAAGCAAGTCAGATGTGAAAACTATGGGCTTAACCCATAAAGTGCATTTGAAACTGTTTCTCTTGAGGATCGGAGGGGTAAATAGAATTCCCGGTGTAGCGGTGAAATGCGTAGATATCGGGAGGAATACCGGTGGCGAAGGCGATTTACTGGACGATTACTGACGCTGAGACACGAAAGCGTGGGGAGCAAACAGG
ASV498	Bacteria	1	Firmicutes	1	Clostridia	1	Clostridiales	1	Lachnospiraceae	1	Roseburia	1	Roseburia_inulinivorans	0.97	TACGTATGGTGCAAGCGTTATCCGGATTTACTGGGTGTAAAGGGAGCGCAGGCGGAAGGCTAAGTCTGATGTGAAAGCCCGGGGCTCAACCCCGGTACTGCATTGGAAACTGGTCATCTAGAGTGTCGGAGGGGTAAGTGGAATTCCTAGTGTAGCGGTGAAATGCGTAGATATTAGGAGGAACACCAGTGGCGAAGGCGGCTTACTGGACGATAACTGACGCTGAGGCTCGAAAGCGTGGGGAGCAAACAGG
ASV499	Bacteria	1	Proteobacteria	0.73	Deltaproteobacteria	0.511	Bdellovibrionales	0.3322	Bdellovibrionaceae	0.2159	Vampirovibrio	0.1403	Vampirovibrio_chlorellavorus	0.0912	TACGGAGGGTGCAAGCGTTGTCCGGAATCATTGGGCGTAAAGAGTTCGTAGGCGGTATGTAAAGTCCGGTGTTAAAGCCTGAGGCTCAACCTCAGTTCGGCACTGGATACTTGCAAACTAGAATGCGGTAGAGGTAAAGGGAATTCCTGGTGTAGCGGTGAAATGCGTAGATATCAGGAGGAACATCGGTGGCGTAAGCGCTTTACTGGGCCGTTATTGACGCTGAGGAACGAAAGCCAGGGTAGCAAATGGG
ASV500	Bacteria	1	Firmicutes	0.99	Clostridia	0.9801	Clostridiales	0.9703	Ruminococcaceae	0.8442	Sporobacter	0.2364	Sporobacter_termitidis	0.0662	TACGTAGGTTGCAAGCGTTGTCCGGATTTACTGGGTGTAAAGGGCGTGTAGGCGGGATGGCAAGTCAGATGTGAAATCCCGGGGCTCAACCCCGGAACTGCATTTGAAACTGTCGTTCTTGAGTATCGGAGAGGCAAGCGGAATTCCTAGTGTAGCGGTGAAATGCGTAGATATTAGGAGGAACACCAGTGGCGAAGGCGGCTTGCTGGACGACAACTGACGCTGAGGCGCGAAAGCGTGGGGAGCAAACAGG
ASV501	Bacteria	1	Campilobacterota	1	Campylobacteria	1	Campylobacterales	1	Campylobacteraceae	1	Campylobacter	1	Campylobacter_concisus	0.37	TACGAGGGGTGCAAGCGTTACTCGGAATCACTGGGCGTAAAGGACGCGTAGGCGGATTATCAAGTCTCTTGTGAAATCCTATGGCTTAACCATAGAACTGCTTGGGAAACTGATAATCTAGAGTGAGGGAGAGGCAGATGGAACTCTTGGTGTAGGGGTAAAATCCGTAGATATCAAGAAGAATACCCATTGCGAAGGCGATCTGCTAGAACTCTACTGACGCTAATGCGTGAAAGCGTGGGGAGCAAACAGG
ASV502	Archaea	1	Euryarchaeota	1	Thermoplasmata	0.96	Methanomassiliicoccales	0.7584	Methanomassiliicoccaceae	0.5991	Methanomassiliicoccus	0.4733	Methanomassiliicoccus_luminyensis	0.3739	TACCTGCAGCCCAAGTGGTGGTCGATTTTATTGAGTCTAAAGCGTTCGTAGCCGGTTTGATAAATCTTTGGGTAAATCGGGAAGCTTAACTTTCCGACTTCCGGAGAGACTGTCAAACTTGGGACCGGGAGAGGCTAGAGGTACTTCTGGGGTAGGGGTAAAATCCTGTAATCCTAGAAGGACCACCGGTGGCGAAGGCGTCTAGCTAGAACGGATCCGACGGTGAGGGACGAAGCCCTGGGTCGCAAACGGG
ASV503	Bacteria	1	Firmicutes	1	Clostridia	0.99	Clostridiales	0.9801	Clostridiales_Incertae Sedis XI	0.2058	Sedimentibacter	0.0432	Sedimentibacter_hongkongensis	0.0039	TACGTAGGAGGCAAGCGTTGTCCGGAATGACTGGGCGTAAAGGGTGCGTAGCCGGCCTTTCAAGTTGGTAGCGTAATTCCGGGGCTCAACCTCGGCGCTACTACCAAAACTGTTAGGCTTGAGTGCAGGAGAGGTAAGTGGAATTCCTAGTGTAGCGGTGGAATGCGTAGATATTAGGAGGAACACCAGTGGCGAAGGCGACTTACTGGACTGTAACTGACGGTGAGGCACGAAAGCGTGGGGAGCAAACAGG
ASV504	Bacteria	1	Firmicutes	0.99	Clostridia	0.9801	Clostridiales	0.9703	Ruminococcaceae	0.5822	Flintibacter	0.1747	Flintibacter_butyricus	0.0524	TACGTAGGTGGCGAGCGTTATCCGGAATTACTGGGTGTAAAGGGTGTGTAGGCGGGGAAGCAAGTCAGATGTGAAAACCAAAGGCTCAACCTTTGGCTTGCATTTGAAACTGTTTTTCTTGAGAGTGGGAGAGGTAAACGGAATTCCTAGTGTAGTAGTGAAATGCGTAGATATTAGGAGGAACACCGGTGGCGAAGGCGGTTTACTGGACCACAACTGACGCTGAGACACGAAAGCGTGGGGAGCAAACAGG
ASV505	Bacteria	1	Firmicutes	0.82	Clostridia	0.6724	Clostridiales	0.4909	Ruminococcaceae	0.2307	Flintibacter	0.0231	Flintibacter_butyricus	0.0023	TACGTAGGTGGCGAGCGTTATCCGGAATTACTGGGTGTAAAGGGTGTGTAGGCGGAAAAGCAAGTCAGATGTGAAACCTGTGGGCTCAACCCACAGCCTGCATTTGAAACTGTTTTCCTTGAGAGTGGGAGAGGTAAATAGAATTCCCGGTGTAGCGGTGAAATGCGTAGATATCGGGAGGAATACCGGTGGCGAAGGCGATTTACTGGCCCATTACTGACGCTGAGACACGAAAGCGTGGGGAGCAAACAGG
ASV506	Bacteria	1	Firmicutes	0.96	Clostridia	0.8832	Clostridiales	0.8125	Christensenellaceae	0.3819	Christensenella	0.1795	Christensenella_massiliensis	0.0323	TACGTAGGTAGCAAGCGTTGTCCGGAATGACTGGGCGTAAAGGGTGCGTAGGTGGCTTAACAAGTTGGTAGTGAAATTCCGAGGCTTAACTTCGGCGCTACTACCAAGACTGCTGAGCTTGAGTACAGGAGAGGTAAGTGGAATTCCTAGTGTAGCGGTGGAATGCGTAGATATTAGGAGGAACACCAGTGGCGAAGGCGACTTACTGGCCTGCAACTGACACTGAGGCACGAAAGCGTGGGGAGCAAACAGG
ASV508	Bacteria	1	Firmicutes	1	Clostridia	1	Clostridiales	1	Lachnospiraceae	1	Enterocloster	0.3	Enterocloster_asparagiformis	0.063	TACGTAGGGGGCAAGCGTTATCCGGATTTACTGGGTGTAAAGGGAGCGTAGACGGTAATGCAAGTCTGAAGTGAAATGCGGGGGCTCAACCCCTGAACTGCTTTGGAAACTGTAGAACTAGAGTGCAGGAGAGGTAAGTGGAATTCCTAGTGTAGCGGTGAAATGCGTAGATATTAGGAGGAACACCAGTGGCGAAGGCGGCTTACTGGACTGTAACTGACGTTGAGGCTCGAAAGCGTGGGGAGCAAACAGG
ASV509	Bacteria	1	Proteobacteria	0.88	Alphaproteobacteria	0.7304	Rhodospirillales	0.3141	Rhodospirillaceae	0.0974	Insolitispirillum	0.0107	Insolitispirillum_peregrinum	0.0012	TACGAAGGGGGCGAGCGTTGTTCGGAATTACTGGGCGTAAAGGGTGTGTAGGCGGTTAGGTAAGATAGTGGTGAAATGCCAGAGCTCAACTTTGGAATTGCCATTATAACTATTTGACTAGAATGATGTAGAGGATAGCGGAATACCCAGTGTAGAGGTGAAATTCGTAGATATTGGGTAGAACACCGGAGGCGAAGGCGGCTATCTGGGCATAAATTGACGCTGAGGCACGAAAGCATGGGGATCAAACAGG
ASV510	Bacteria	1	Firmicutes	0.89	Clostridia	0.7387	Clostridiales	0.5983	Natranaerovirga	0.0539	Natranaerovirga_pectinivora	0.0048			TACGTAGGTGGCAAGCGTTATCCGGAATTACTGGGTGTAAAGGGTGTGTAGGCGGGAAGACAAGTCAGATGTGAAAATTATGGGCTCAACCCATAACCTGCATTTGAAACTGTTTTTCTTGAGAGGCGGAGAGGTAAGTGGAATTCCCGGTGTAGCGGTGAAATGCGTAGAGATCGGGAGGAACACCAGTGGCGAAGGCGACTTACTGGACGTCAACTGACGCTGAGACACGAAAGCGTGGGGAGCAAACAGG
ASV511	Bacteria	1	Firmicutes	0.96	Clostridia	0.8928	Clostridiales	0.8303	Ruminococcaceae	0.274	Thermoclostridium	0.0466	Thermoclostridium_caenicola	0.0061	TACGTAGGTGGCGAGCGTTATCCGGATTTACTGGGTGTAAAGGGTGTGTAGGCGGAGGAGCAAGTCAGGCGTGGAAATTACGGGCTCAACCCGTAACTTGCGCTTGAAACTGTTCCCCTTGAGTGTCGGAGAGGTAAATGGAATTCCCAGTGTAGCGGTGAAATGCGTAGATATTGGGAGGAACACCGGTGGCGAAGGCGGTTTACTGGACGACAACTGACGCTGAGACACGAAAGTGTGGGGAGCAAACAGG
ASV513	Bacteria	1	Firmicutes	1	Clostridia	0.99	Clostridiales	0.9801	Ruminococcaceae	0.9311	Sporobacter	0.4376	Sporobacter_termitidis	0.2057	TACGTAGGTGGCAAGCGTTGTCCGGATTTACTGGGTGTAAAGGGCGTGTAGGCGGGAGAGCAAGTCAGAAGTGAAATCCATGGGCTTAACCCATGAACTGCTTTTGAAACTGTTCTTCTTGAGTATCGGAGAGGCAGGCGGAATTCCTAGTGTAGCGGTGAAATGCGTAGATATTAGGAGGAACACCAGTGGCGAAGGCGGCCTGCTGGACGACAACTGACGCTGAGGCGCGAAAGCGTGGGGAGCAAACAGG
ASV514	Bacteria	1	Firmicutes	0.86	Clostridia	0.731	Clostridiales	0.6213	Clostridiaceae 4	0.1056	Thermotalea	0.0085	Thermotalea_metallivorans	0.0007	TACGTAGGATGCAAGCGTTATCCGGAATGACTGGGCGTAAAGGGTGCGTAGGCGGTAAATCAAGTTGGCAGCGTAATTCCGAGGCTTAACTTCGGAACTACTGCCAAAACTGGTGAACTAGAGTGTGTCAGGGGTAAGTGGAATTCCTAGTGTAGCGGTGGAATGCGTAGATATTAGGAGGAACACCGGAGGCGAAAGCGACTTACTGGGGCATAACTGACGCTGAGGCACGAAAGCGTGGGGAGCAAACAGG
ASV515	Bacteria	1	Firmicutes	1	Clostridia	1	Clostridiales	1	Lachnospiraceae	0.94	Lachnospiracea_incertae_sedis	0.3666	Eubacterium_xylanophilum	0.0807	TACGTAGGGGGCAAGCGTTATCCGGATTTACTGGGTGTAAAGGGTGCGTAGGTGGCAAGGCAAGTCAGATGTGAAAGCCCGGGGCTCAACCCCGGTACTGCATTTGAAACTGTCTAGCTAGAGTGCAGGAGAGGTAAGCGGAATTCCTAGTGTAGCGGTGAAATGCGTAGATATTAGGAGGAACACCAGTGGCGAAGGCGGCTTACTGGACTGTAACTGACACTGAGGCACGAAAGCGTGGGGAGCAAACAGG
ASV516	Bacteria	1	Bacteroidetes	1	Bacteroidia	1	Bacteroidales	1	Prevotellaceae	1	Prevotella	0.98	Prevotella_oris	0.2254	TACGGAAGGTTCAGGCGTTATCCGGATTTATTGGGTTTAAAGGGAGCGTAGGCCGGTTTTTAAGCGTGTTGTGAAATGTAGATGCTCAACGTCTGCACTGCAGCGCGAACTGGAAGCCTTGAGTACGCAGGAAGTAGGCGGAATTCGTCGTGTAGCGGTGAAATGCTTAGATATGACGAAGAACTCCGATTGCGAAGGCAGCTTACTGTAGCGTAACTGACGCTGAAGCTCGAAAGTGTGGGTATCGAACAGG
ASV517	Bacteria	1	Firmicutes	0.99	Clostridia	0.9801	Clostridiales	0.9703	Lachnospiraceae	0.9606	Kineothrix	0.3362	Kineothrix_alysoides	0.1177	TACGTAGGGGGCAAGCGTTATCCGGATTTACTGGGTGTAAAGGGAGCGTAGATGGCATGGCAAGTCTGAAGTGAAAGCCCGGGGCTTAACCCCGGGACTGCTTTGGAAACTGTTAAGCTAGAGTGCAGGAGAGGTAAGCGGAATTCCTAGTGTAGCGGTGAAATGCGTAGATATTAGGAGGAACACCGGTGGCGAAGGCGGCTTACTGGACTGTAACTGACATTGAGGCTCGAAAGCGTGGGGAGCAAACAGG
ASV518	Bacteria	1	Firmicutes	0.95	Clostridia	0.874	Clostridiales	0.8041	Clostridiaceae 1	0.4101	Clostridium sensu stricto	0.205	Clostridium_algidicarnis	0.0287	TACATAGGGGGCAAGCGTTGTCCGGAATCACTGGGCGTAAAGGGAGCGTAGGCGGAAATTTAAGTTAAGTGTGAAAGCCTGGGGCTTAACTCCAGAAATGCACTTAATACTGGATATCTAGAGTGTGGGAGAGGTAAGTGGAATTCCTAGTGTAGCGGTAGAATGCGTAGAGATTAGGAGGAACACCAGAGGCGAAGGCGGCTTACTGGACCACAACTGACGCTGAGGCTCGAAAGCGTGGGGAGCAAACAGG
ASV519	Bacteria	1	Firmicutes	0.97	Clostridia	0.8245	Clostridiales	0.7008	Clostridiaceae 1	0.2453	Clostridium sensu stricto	0.0687	Clostridium_gasigenes	0.0103	TACGTAGGGGGCAAGCGTTGTCCGGAATGACTGGGCGTAAAGGGAGTGTAGGTGGCATAATAAGTTATATGTGAAAGCCCGCGGCTTAACTGCGGAACTGCATATAAAACTGTTAAGCTTGAGTGCAGGAGAGGTAAGCGGAATTCCTAGTGTAGCGGTGGAATGCGTAGATATTAGGAAGAACACCAGAGGCGAAGGCGGCTTACTGGACTGTAACTGACACTGAGGCTCGAAAGCGTGGGGAGCAAACAGG
ASV520	Bacteria	1	Firmicutes	0.93	Clostridia	0.8556	Clostridiales	0.7872	Lachnospiraceae	0.6848	Ruminococcus2	0.1712	Ruminococcus_lactaris	0.0325	TACGTAGGGGGCGAGCGTTATCCGGATTTACTGGGTGTAAAGGGAGCGCAGACGGAAGAGCAAGTCTGATGTGAAAACCCGGGGCTCAACCCCGGGCCTGCATTGGAAACTGTTTTTCTGGAGTACTGGAAGGGCAGGCGGAATTCCTGGTGTAGCGGTGAAATGCTTAGATATCAGGAGGAACACCGGTGGCGAAGGCGGCCTGCTGGACAGTAACTGACGTTGAGGCTCGAAAGCGTGGGGAGCAAACAGG
ASV521	Bacteria	1	Firmicutes	1	Clostridia	1	Clostridiales	1	Ruminococcaceae	1	Faecalibacterium	1	Faecalibacterium_prausnitzii	1	AACGTAGGTCACAAGCGTTGTCCGGAATTACTGGGTGTAAAGGGAGCGCAGGCGGGCGATCAAGTTGGAAGTGAAATCCATGGGCTCAACCCATGAACTGCTTTCAAAACTGGTCGTCTTGAGTAGTGCAGAGGTAGGCGGAATTCCCGGTGTAGCGGTGGAATGCGTAGATATCGGGAGGAACACCAGTGGCGAAGGCGGCCTACTGGGCACCAACTGACGCTGAGGCTCGAAAGTGTGGGTAGCAAACAGG
ASV522	Bacteria	1	Firmicutes	1	Clostridia	0.99	Clostridiales	0.9801	Eubacteriaceae	0.2744	Eubacterium	0.0768	Eubacterium_coprostanoligenes	0.0215	TACGTAGGTGGCAAGCGTTGTCCGGAATTACTGGGTGTAAAGGGAGCGTAGGCGGGCAGGCAAGTCAGGCGTGAAATATATCGGCTCAACCGGTAACGGCGCTTGAAACTGCAGGTCTTGAGTGAAGTAGAGGTTGGCGGAATTCCTAGTGTAGCGGTGAAATGCGTAGATATTAGGAGGAACACCAGTGGCGAAGGCGGCCAACTGGGCTTTTACTGACGCTGAGGCTCGAAAGTGTGGGGAGCAAACAGG
ASV523	Bacteria	1	Firmicutes	0.53	Clostridia	0.1696	Clostridiales	0.0543	Clostridiaceae 3	0.006	Caldisalinibacter	0.0004	Caldisalinibacter_kiritimatiensis	0	TACGTAGGGGGCGAGCGTTATCCGGATTTATTGGGCGTAAAGCGTGCGTAGGCGGTTTATTAAGTTTAAGATAAAAGCCCGGGGCTTAACTCCGGTTCGTCTTAAAAACTGGTAAACTTGAGTATGGTAGAGGCAAACGGAATTTCTAGTGTAGCGGTGAAATGCGTAGATATTAGAAGGAACACCAGTGGCGAAGGCGGTTTGCTGGGCCAAAACTGACGCTGAGGCACGAAAGCGTGGGTAGCAAATAGG
ASV524	Bacteria	1	Proteobacteria	1	Betaproteobacteria	1	Burkholderiales	0.99	Sutterellaceae	0.8613	Duodenibacillus	0.6632	Duodenibacillus_massiliensis	0.5107	TACGTAGGGTGCAAGCGTTAATCGGAATTACTGGGCGTAAAGCGTGCGCAGGCGGTTGGATAAGACAGATGTGAAATCCCCGGGCTTAACCTGGGAACCGCATTTGTGACTGTCTGACTGGAGTATGTCAGAGGGGGGTGGAATTCCACGTGTAGCAGTGAAATGCGTAGATATGTGGAAGAACACCGATGGCGAAGGCAGCCCCCTGGGGCAAAACTGACGCTCATGCACGAAAGCGTGGGGAGCAAACAGG
ASV525	Bacteria	1	Bacteroidetes	1	Bacteroidia	1	Bacteroidales	1	Bacteroidaceae	1	Bacteroides	0.4	Bacteroides_mediterraneensis	0.104	TACGGAGGATGCGAGCGTTATCCGGATTTATTGGGTTTAAAGGGAGCGCAGACGGGACTTTAAGTCAGCTGTGAAATTTTCCGGCTCAACCGGGAAACTGCAGTTGATACTGGCGTCCTTGAGTACGGTCGAGGCAGGCGGAATTCGTGGTGTAGCGGTGAAATGCTTAGATATCACGAAGAACCCCGATTGCGAAGGCAGCCTGCCAGACCGCAACTGACGTTCATGCTCGAAAGTGCGGGTATCAAACAGG
ASV526	Bacteria	1	Firmicutes	0.96	Clostridia	0.9216	Clostridiales	0.8847	Ruminococcaceae	0.5308	Flintibacter	0.069	Flintibacter_butyricus	0.009	TACGTAGGTGGCGAGCGTTATCCGGATTTACTGGGTGTAAAGGGTGTGTAGGCGGGGAAGCAAGTCAGATGTGAAATATATGGGCTCAACCCATATACTGCGTCTGAAACTGTTTTTCTTGAGAGTCGGAGGGGTAAACGGAATTCCTGGTGTAGCGGTGAAATGCGTAGATATCAGGAGGAACACCGGTGGCGAAGGCGGTTTACTGGACGACAACTGACGCTGAGACACGAAAGCGTGGGGAGCAAACAGG
ASV527	Bacteria	1	Tenericutes	0.59	Mollicutes	0.3481	Entomoplasmatales	0.181	Spiroplasmataceae	0.0851	Spiroplasma	0.04	Spiroplasma_chinense	0.0064	TACGTAGGGGGCGAGCGTTATCCGGATTTATTGGGCGTAAAGCGTGTGTAGGCGGTTTGTTAAGTTTGAGATAAAAGCCCGGGGCTCAACTCCGGTTCGTCTCAAAGACTGGCAGACTAGAGTGTGGTAGAGGCAAACGGAATTTCTAGTGTAGCGGTGAAATGCGTAGATATTAGAAGGAACACCAGTGGCGAAAGCGGTTTGCTGGGCCATTACTGACGCTGAGGCACGAAAGCGTGGGGAGCAAATAGG
ASV528	Bacteria	1	Firmicutes	0.96	Clostridia	0.8256	Clostridiales	0.71	Peptococcaceae 2	0.1349	Desulfofarcimen	0.0243	Desulfofarcimen_intricatum	0.0041	TACGTAGGTGACAAGCGTTGTCCGGAATGACTGGGCGTAAAGGGTGCGTAGGTGGTTTTGTAAGTTAGTAGTGAAATTCCGTTGCTCAACGACGGCGCTACTACTAAGACTGCAGGACTTGAGTGCAGGAGAGGTAAGCGGAATTCCTAGTGTAGCGGTGGAATGCGTAGATATTAGGAGGAACACCAGTGGCGAAAGCGGCTTACTGGCCTGTAACTGACACTGAGGCACGAAAGCGTGGGGAGCAAACAGG
ASV529	Bacteria	1	Proteobacteria	0.23	Deltaproteobacteria	0.0506	Bdellovibrionales	0.0096	Bdellovibrionaceae	0.0018	Vampirovibrio	0.0003	Vampirovibrio_chlorellavorus	0.0001	TACGGGGGGTGCAAGCGTTGTCCGGAATCATTGGGCGTAAAGCGTTCGTAGGCGGCAATTCAAGTCTGATGTCAAATCCCGGGGCTCAACTCCGGTCAGGCATTGGATACTGGATAGCTAGAATGTGGTAGAGGTAAAGGGAATTCCTGGTGTAGCGGTGAAATGCGCAGATATCAGGAGGAACACCGGTGGCGTAAGCGCTTTACTGGGCCATAATTGACGCTGAGGAACGAAAGCCGGGGTAGCAAATGGG
ASV531	Bacteria	1	Firmicutes	0.94	Erysipelotrichia	0.8742	Erysipelotrichales	0.813	Erysipelotrichaceae	0.7561	Bulleidia	0.6578	Bulleidia_extructa	0.5723	TACGTAGGTAGCGAGCGTTATCCGGAATTATTGGGCGTAAAGGGTGCGTAGGCGGTCTGTTAAGTTTATGGTGAAAGCGTGGGGCTCAACCCCATAAAGCCATGGATACTGACAGACTAGAGTACTGGAGAGGGTAGTGGAATTCCATGTGTAGCGGTAAAATGCGTAGATATATGGAGGAACACCGGTGGCGAAGGCGGCTACCTAGACAGAGACTGACGCTGAGGCACGAAAGCGTGGGGAGCAAATAGG
ASV532	Bacteria	1	Firmicutes	0.97	Clostridia	0.9215	Clostridiales	0.8754	Peptococcaceae 1	0.6828	Peptococcus	0.519	Peptococcus_simiae	0.2854	AACATAGGGGGCAAGCGTTGTCCGGAATCACTGGGCGTAAAGGGCGCGTAGGCGGTTTGTTAAGTCGGATGTGAAATGTAAGGGCTCAACCCTTAACGTGCATCTGATACTGGCAAACTTGAGTGCGGAAGAGGCAAGTGGAATTCCTAGTGTAGCGGTGAAATGCGTAGATATTAGGAGGAACACCAGTGGCGAAGGCGACTTGCTGGGCCGTAACTGACGCTGAGGCGCGAAAGCGTGGGGAGCAAACAGG
ASV533	Bacteria	1	Firmicutes	0.59	Clostridia	0.3186	Clostridiales	0.172	Clostridiaceae 1	0.0654	Clostridium sensu stricto	0.0222	Clostridium_perfringens	0.0009	TACATAGGTAGCGAGCGTTATCCGGAATAACTGGGCGTAAAGGGAGTGTAGGTGGCAGTATAAGTTAGATGTGAAAGACCATGGCTCAACCATGGAAATGCATTTAATACTGTATTGCTTGAGTATGATAGAGGTAAACGGAATTTCTAGTGTAGCGGTTAAATGCGTAGAGATTAGGAAGAACACCAGAGGCGAAAGCGGTTTACTAGGTCAATACTGACACTGAGGCTCGAAAGCGTGGGGAGCAAACAGG
ASV534	Bacteria	1	Firmicutes	0.56	Bacilli	0.1456	Lactobacillales	0.0291	Lactobacillaceae	0.0052	Leuconostoc	0.0007	Leuconostoc_fallax	0.0001	TACGTAGGTGGCGAGCGTTATCCGGATTTATTGGGCGTAAAGCGTCCGCAGACGGTTTGTTAAGTTTAGAATCAAAGCCCGAAGCTCAACTTCGGTTCGTTCTAAAAACTGGCAGGCTTGAGTGCAGTAGAGGCAAGTGGAACTTCCAGTGTAGCGGTAGAATGCGTAGATATTGGAAAGAACACCAGTGGCGAAGGCGACTTGCTGGGCTGTTACTGACGTTCATGGACGAAAGCGTGGGGAGCAAATAGG
ASV535	Bacteria	1	Firmicutes	0.73	Clostridia	0.5329	Clostridiales	0.389	Lachnospiraceae	0.1595	Schaedlerella	0.0159	Schaedlerella_arabinosiphila	0.0016	TACGTAGGTGGCGAGCGTTATCCGGATTTACTGGGTGTAAAGGGTGTGTAGGCGGGACTGCAAGTCGGATGTGAAAATCACGGGCTTAACTCGTGACCTGCATTCGAAACTGTGGTTCTTGAGGGTCGGAGAGGTAACTGGAATTCCTGGTGTAGCGGTGAAATGCGTAGATATCAGGAGGAACACCGGTGGCGAAGGCGGGTTACTGGACGATTACTGACGCTGAGACACGAAAGCGTGGGGAGCAAACAGG
ASV536	Bacteria	1	Firmicutes	0.98	Negativicutes	0.1862	Selenomonadales	0.0354	Selenomonadaceae	0.0067	Anaerovibrio	0.0012	Anaerovibrio_lipolyticus	0.0002	TACGTAGGGGGCGAGCGTTGTCCGGAATGACTGGGCGTAAAGGGAGTGTAGGTGGCACAGCAAGTTATATGTGAAAGCCCGTGGCTCAACCACGGAACTGCATATAAAACTACTGAGCTAGAGTGCAGGAGAGGTAAGCGGAATTCCTAGTGTAGCGGTGGAATGCGTAGATATTAGGAGGAACACCAGAGGCGAAGGCGGCTTACTGGACTGTAACTGACACTGAGGCTCGAAAGCGTGGGGAGCAAACAGG
ASV537	Bacteria	1	Firmicutes	0.92	Clostridia	0.8464	Clostridiales	0.7618	Ruminococcaceae	0.617	Intestinimonas	0.3085	Intestinimonas_massiliensis	0.0864	TACGTAGGTGGCAAGCGTTATCCGGATTTACTGGGTGTAAAGGGTGTGTAGGCGGGACGACAAGTCAGATGTGAAACTCATGGGCTCAACCCATGACCTGCATTTGAAACTGCCGTTCTTGAGAGTCGGAGAGGTAAATGGAATTCCCGGTGTAGCGGTGAAATGCGTAGATATCGGGAGGAACACCAGTGGCGAAGGCGATTTACTGGACGACCACTGACGCTGAGACACGAAAGCGTGGGGAGCAAACAGG
ASV538	Bacteria	1	Firmicutes	1	Clostridia	1	Clostridiales	1	Lachnospiraceae	1	Blautia	0.99	Blautia_wexlerae	0.7623	TACGTAGGGGGCAAGCGTTATCCGGATTTACTGGGTGTAAAGGGAGCGTAGACGGTGTGGCAAGTCTGATGTGAAAGGCATGGGCTCAACCCGTGGACTGCATTGGAAACTGTCATACTTGAGTGCCGGAGGGGTAAGCGGAATTCCTAGTGTAGCGGTGAAATGCGTAGATATTAGGAGGAACACCAGTGGCGAAGGCGGCTTACTGGACGGTAACTGACGTTGAGGCTCGAAAGCGTGGGGAGCAAACAGG
ASV539	Bacteria	1	Firmicutes	1	Clostridia	1	Clostridiales	1	Ruminococcaceae	1	Ruminococcus	1	Ruminococcus_flavefaciens	0.44	TACGTAGGGAGCGAGCGTTGTCCGGAATTACTGGGTGTAAAGGGAGCGTAGGCGGGAATGCAAGTCAGGTGTGAAAACTATGGGCTCAACCCATAGACTGCACTTGAAACTGCAATTCTTGAGTGAAGTAGAGGTAAGCGGAATTCCTGGTGTAGCGGTGAAATGCGTAGATATCAGGAGGAACACCGGTGGCGAAGGCGGCTTACTGGGCTTTTACTGACGCTGAGGCTCGAAAGCGTGGGGAGCAAACAGG
ASV540	Bacteria	1	Firmicutes	0.73	Clostridia	0.4526	Clostridiales	0.2761	Lachnospiraceae	0.069	Pseudobutyrivibrio	0.0048	Pseudobutyrivibrio_xylanivorans	0.0003	TACGTAGGGGGCAAGCGTTGTCCGGAATGACTGGGCGTAAAGAGAGCGTAGGCGGTTTGGTAAGTCAAATGTGAAAGCCCGTAGCTTAACTACGGAACTGCATTTGATACTGCTAGACTCGAGTTCGGGAGAGGTAAGTAGAATTCCTAGTGTAGCGGTGGAATGCGTAGATATTAGGAGGAATACCAGTGGCGAAGGCGGCTTACTGGAACGACACTGACGCTGAGGCTCGAAAGCGTGGGGAGCAAACAGG
ASV542	Bacteria	1	Firmicutes	0.93	Clostridia	0.7719	Clostridiales	0.6407	Christensenellaceae	0.1281	Christensenella	0.0256	Christensenella_minuta	0.0026	TACGTAGGTGACAAGCGTTGTCCGGAATGACTGGGCGTAAAGCGTGCGTAGGTGGTCGAATAAGTTAGTAGTGAAATTCCGGGGCTCAACTCCGGCGCTATTACTAAGACTGTCCGACTTGAGTGCGAGAGAGGTAAGTGGAATTCCTAGTGTAGCGGTGGAATGCGTAGATATTAGGAGGAACACCAGTGGCGAAGGCGACTTACTGGCTCGTAACTGACACTGAGTGCACGAAAGCGTGGGGAGCAAACAGG
ASV543	Bacteria	1	Proteobacteria	0.7	Deltaproteobacteria	0.084	Myxococcales	0.0034							TACGAAGGGACCTAGCGTTGTTCGGAATTACTGGGCGTAAAGGGCGTGTAGGCGTTCATGCAAGTTAGGTGTTAAAAACCTGGGCTTAACCTTGGGGAGGCACTTAAGACTGCATGGATAGAGTTAAGGAGAGGAAGGTAGAATTTCCGATGTAGAGGTGGAATTCGTAGATATCGGAAGGAATACCGAAGGCGAAGGCAGCCTTCTGGCCTATGACTGACGCTGAGGCGCGAAAGTGTGGGGAGCAAACAGG
ASV544	Bacteria	1	Bacteroidetes	1	Bacteroidia	1	Bacteroidales	1	Prevotellaceae	1	Prevotella	1	Prevotella_copri	0.92	TACGGAAGGTCCGGGCGTTATCCGGATTTATTGGGTTTAAAGGGAGCGTAGGCCGCTGGTTAAGCGTGTTGTGAAATGTAGGGGCTCAACCTCTGCACTGCAGCGCGAACTGGCTAGCTTGAGTACGCACAACGTGGGCGGAATTCGTGGTGTAGCGGTGAAATGCTTAGATATCACGAAGAACTCCGATTGCGAAGGCAGCTCACGGGAGCGCAACTGACGCTGAAGCTCGAAAGTGCGGGTATCGAACAGG
ASV545	Bacteria	1	Bacteroidetes	1	Bacteroidia	1	Bacteroidales	1	Prevotellaceae	0.99	Prevotella	0.9702	Prevotella_rara	0.3396	TACGGAAGGTCCGGGCGTTATCCGGATTTATTGGGTTTAAAGGGAGCGCAGGCCGTGGGTTAAGCGTGTCGTGAAATTCCGTCGCTCAACGGCGGACGTGCGGCGCGAACTGGTCCACTTGAGTACGCGGGACGTTGGCGGAATTCGTGGTGTAGCGGTGAAATGCTTAGATATCACGAAGAACTCCGATTGCGAAGGCAGCTGACGGTAGCGCAACTGACGCTGAGGCTCGAAAGTGCGGGTATCGAACAGG
ASV546	Bacteria	1	Firmicutes	1	Clostridia	1	Clostridiales	1	Ruminococcaceae	1	Dysosmobacter	0.49	Dysosmobacter_welbionis	0.2401	TACGTAGGTGGCAAGCGTTGTCCGGATTTACTGGGTGTAAAGGGCGTGCAGCCGGGCCGACAAGTCAGATGTGAAATCCCGAGGCTTAACCTCGGAACTGCATTTGAAACTGTTGGTCTTGAGTATCGGAGAGGTCATCGGAATTCCTTGTGTAGCGGTGAAATGCGTAGATATAAGGAAGAACACCAGTGGCGAAGGCGGATGACTGGACGACAACTGACGGTGAGGCGCGAAAGCGTGGGGAGCGAACAGG
ASV547	Bacteria	1	Tenericutes	0.17	Mollicutes	0.0289	Anaeroplasmatales	0.0038	Anaeroplasmataceae	0.0005	Asteroleplasma	0.0001	Asteroleplasma_anaerobium	0	TACGTAGGTGGCAAGCGTTATCCGGAATTATTGGGCGTAAAGAGTGAGCAGGCGGCAGTTTAAGTTTGGAGTTAAAGTGAGGGGCTCAACCCCTTATTGCTCTGAAAACTGAACAGCTAGAGTACGAGAGAAGTAAGCGGAATTCCATGTGTAGCGGTGAAATGCGTAGATATATGGAGGAACACCAGTGGCGAAGGCGGCTTACTAGCTCGAAACTGACGCTCAGTCACGAAAGCGTGGGTAGCAAATAGG
ASV548	Bacteria	1	Firmicutes	1	Clostridia	1	Clostridiales	1	Ruminococcaceae	1	Butyricicoccus	0.53	Butyricicoccus_faecihominis	0.2703	TACGTAGGGAGCAAGCGTTATCCGGATTTACTGGGTGTAAAGGGCGCGCAGGCGGGCCGGCAAGTTGGAAGTGAAATCTATGGGCTTAACCCATAAACTGCTTTCAAAACTGCTGGTCTTGAGTGATGGAGAGGCAGGCGGAATTCCGTGTGTAGCGGTGAAATGCGTAGATATACGGAGGAACACCAGTGGCGAAGGCGGCCTGCTGGACATTAACTGACGCTGAGGCGCGAAAGCGTGGGGAGCAAACAGG
ASV549	Bacteria	1	Firmicutes	1	Clostridia	1	Clostridiales	1	Ruminococcaceae	0.97	Caproicibacter	0.2716	Caproicibacter_fermentans	0.076	TACGTAGGGAGCGAGCGTTGTCCGGATTTACTGGGTGTAAAGGGTGCGTAGGCGGGCCTGCAAGTCAGACGTGAAATACCGGGGCTTAACTCCGGGGCTGCGTTTGAAACTGTGGGTCTTGAGTGAAGTAGAGGCAGGCGGAATTCCTAGTGTAGCGGTGAAATGCGTAGATATTAGGAGGAACACCAGTGGCGAAGGCGGCCTGCTGGGCTTTAACTGACGCTGAGGCACGAAAGCATGGGGAGCAAACAGG
ASV550	Bacteria	1	Proteobacteria	1	Betaproteobacteria	1	Burkholderiales	0.94	Alcaligenaceae	0.329	Azohydromonas	0.1151	Azohydromonas_australica	0.0334	TACGTAGGGTGCAAGCGTTAATCGGAATTACTGGGCGTAAAGCGTGCGCAGGCGGTTGTGTAAGACAGATGTGAAATGCCCGGGCTCAACCTGGGAACTGCATTTGTGACTGCACGGCTGGAGTGCGCCAGAGGGGGGTGGAATTCCACGTGTAGCAGTGAAATGCGTAGATATGTGGAGGAACACCGATGGCGAAGGCAGCCCCCTGGGGTGACACTGACGCTCATGCACGAAAGCGTGGGGAGCAAACAGG
ASV552	Bacteria	1	Firmicutes	0.94	Clostridia	0.8178	Clostridiales	0.7033	Clostridiaceae 1	0.3798	Clostridium sensu stricto	0.1975	Clostridium_algidicarnis	0.0296	TACATAGGGGGCAAGCGTTGTCCGGAATCACTGGGCGTAAAGGGAGCGTAGGCGGAAATTTAAGTTAAGTGTGAAAGCCTGGGGCTTAACTCCAGAAATGCACTTAATACTGGATATCTAGAGTGTGGGAGAGGTAAGTGGAATTCCTAGTGTAGCGGTAAAATGCGTAGAGATTAGGAGGAACACCAGAGGCGAAGGCGGCTTACTGGACCACAACTGACGCTGAGGCTCGAAAGCGTGGGGAGCAAACAGG
ASV553	Bacteria	1	Lentisphaerae	0.47	Oligosphaeria	0.1974	Oligosphaerales	0.0829	Oligosphaeraceae	0.0348	Oligosphaera	0.0146	Oligosphaera_ethanolica	0.0061	CACGTAGGTGGCGAGCGTTATTCGGATTCACTGGGCGTAAAGGGTCCGCAGGGGGCCCTCCAAGCCCGCCGTGAAATCCCGGGGCTCAACCCCGGAAGTGCGGCGGGGACTGGCGGGCTGGAGTATGCGATGGGCAATTGGAACACCAGGTGTAGCGGTGGAATGCGTGGATATCTGGTGGAACACCGATGGCGAAAGCGAATTGCTGGCGCATCACTGACCCTCATGGACGAAAGCGTGGGTAGCAAACAGG
ASV554	Bacteria	1	Bacteroidetes	1	Bacteroidia	1	Bacteroidales	1	Prevotellaceae	1	Prevotella	1	Prevotella_stercorea	1	TACGGAAGGTCCAGGCGTTATCCGGATTTATTGGGTTTAAAGGGAGCGTAGGCCGTTTGGTAAGCGTGTTGTGAAATGTCGGGGCTCAACCTGGGCATTGCAGCGCGAACTGTCAGACTTGAGTGCGCAGGAAGTAGGCGGAATTCGTCGTGTAGCGGTGAAATGCTTAGATATGACGAAGAACTCCGATTGCGAAGGCAGCCTGCTGTAGCGCAACTGACGCTGAAGCTCGAAAGCGTGGGTATCGAACAGG
ASV555	Bacteria	1	Firmicutes	0.92	Clostridia	0.8188	Clostridiales	0.7287	Christensenellaceae	0.2551	Christensenella	0.0893	Christensenella_massiliensis	0.0143	TACGTAGGTAGCAAGCGTTGTCCGGAATGACTGGGCGTAAAGGGTGCGTAGGTGGTTTAACAAGTTGGTAGTGAAATTCCGAGGCTTAACTTCGGCGCTACTGCCAAGACTGTTGAACTTGAGTACAGGAGAGGTAAGTGGAATTCCTAGTGTAGCGGTGGAATGCGTAGATATTAGGAGGAACACCAGTGGCGAAGGCGACTTACTGGCCTGCAACTGACACTGAGGCACGAAAGCGTGGGGAGCAAACAGG
ASV556	Bacteria	1	Firmicutes	1	Clostridia	1	Clostridiales	0.99	Ruminococcaceae	0.9306	Clostridium IV	0.242	Clostridium_viride	0.0629	TACGTAGGTGGCGAGCGTTGTCCGGATTTACTGGGTGTAAAGGGCGTGTAGGCGGGACTGCAAGTCAGATGTGAAATACGGAGGCTTAACCTCCGAGCTGCATTTGAAACTGCAATTCTTGAGTGATGGAGAGGTAAGCGGAATTCCCAGTGTAGCGGTAAAATGCGTAGATATTGGGAGGAACACCAGTGGCGAAGGCGGCTTACTGGACATTAACTGACGCTGAGGCGCGAAAGTGTGGGGAGCAAACAGG
ASV557	Bacteria	1	Firmicutes	0.97	Clostridia	0.9409	Clostridiales	0.9127	Ruminococcaceae	0.7666	Colidextribacter	0.2683	Colidextribacter_massiliensis	0.0939	TACGTAGGTGGCGAGCGTTATCCGGATTTACTGGGTGTAAAGGGTGTGTAGGCGGGACTGCAAGTCAGATGTGAAAACTATGGGCTTAACCCATAGCCTGCATTTGAAACTGTGGTTCTTGAGGGTCGGAGAGGTAACTGGAATTCCTGGTGTAGCGGTGAAATGCGTAGATATCAGGAGGAACACCGGTGGCGAAGGCGGGTTACTGGACGATTACTGACGCTGAGACACGAAAGCGTGGGGAGCAAACAGG
ASV558	Bacteria	1	Firmicutes	0.99	Clostridia	0.8316	Clostridiales	0.6902	Gracilibacteraceae	0.1726	Gracilibacter	0.0431	Gracilibacter_thermotolerans	0.0108	TACGTAGGTGGCAAGCGTTGTCCGGAATGACTGGGCGTAAAGGGTACGTAGGTGGCTATTCAAGTTAGTGGTGAAATTCCGGGGCTTAACTCCGGCGCTACCACTAAGACTGTTTAGCTTGAGTGCAGGAGGGGTAAGTGGAATTCCTAGTGTAGCGGTGGAATGCGTAGATATTAGGAGGAACACCAGTGGCGAAGGCGACTTACTGGACTGTAACTGACACTGAAGTACGAAAGCGTGGGGAGCAAACAGG
ASV559	Bacteria	1	Firmicutes	0.99	Clostridia	0.9603	Clostridiales	0.9315	Clostridiales_Incertae Sedis XIII	0.8197	Mogibacterium	0.4918	Mogibacterium_neglectum	0.0984	TACGTAGGGGGCAAGCGTTATCCGGAATTATTGGGCGTAAAGAGTTCGTAGGTGGTTATCTAAGCGCAAGGTTTAAACTTGGGGCTCAACCTCAAATTGCCTTGCGAACTGGACTACTTGAGTGCAGGAGGGGAAAGCGGAATTCCTAGTGTAGCGGTGAAATGCGTAGATATTAGGAAGAACACCAGTGGCGAAGGCGGCTTTCTGGACTGTAACTGACACTGAGGAACGAAAGCGTGGGGAGCAAACAGG
ASV560	Bacteria	1	Firmicutes	0.96	Clostridia	0.8736	Clostridiales	0.795	Lachnospiraceae	0.4452	Herbinix	0.0846	Herbinix_luporum	0.0152	TACGTAGGTGGCAAGCGTTGTCCGGAATGACTGGGCGTAAAGGGAGCGTAGGTGGTGCTTTAAGTTAAATGTGAAAGACCGGGGCTCAACTCCGGAACTGCATTTAATACTGGAGTGCTAGAGTACAGGAGGGGTAAGCGGAATTCCTAGTGTAGCGGTTAAATGCGTAGATATTAGGAGGAACACCAGAGGCGAAGGCGGCTTACTGGACTGCAACTGACACTGAGGCTCGAAAGCGTGGGGATCAAACAGG
ASV561	Bacteria	1	Bacteroidetes	1	Bacteroidia	0.98	Bacteroidales	0.9604	Muribaculaceae	0.7107	Paramuribaculum	0.4264	Paramuribaculum_intestinale	0.2559	TACGGAGGATGCGAGCGTTATCCGGATTTATTGGGTTTAAAGGGTGCGTAGGCGGAAAGTTAAGTCAGCGGTAAAATCGAGAGGCTCAACCTCTTTTAGCCGTTGAAACTGGTTTTCTAGAGTGAGTGAGAAGTACGCGGAATGCGAGGTGTAGCGGTGAAATGCATAGATATCACGCAGAACTCCAATTGCGAAGGCAGCGTACCGGCACTCAACTGACGCTGAAGCACGAAAGCGTGGGGATCGAACAGG
ASV562	Bacteria	1	Firmicutes	0.89	Clostridia	0.4806	Clostridiales	0.2067	Clostridiaceae 1	0.031	Caloramator	0.0046	Caloramator_fervidus	0.0007	TACGTAGGGGGCGAGCGTTGTCCGGAATGATTGGGCGTAAAGGGCGTGTAGGCGGCTTTATAAGTCTGGAGTGAAAGTCCTGTTTTCAAGATGGGAATTGCTTTGGATACTGTAGGGCTTGAGTGCAGGAGAGGTTATCGGAATTCCCGGTGTAGCGGTGAAATGCGTAGAGATCGGGAGGAACACCAGTGGCGAAGGCGGGTAACTGGACTGCAACTGACGCTGAGGCGCGAAAGTGTGGGGAGCAAACAGG
ASV563	Bacteria	1	Firmicutes	0.99	Clostridia	0.9702	Clostridiales	0.9508	Ruminococcaceae	0.8652	Sporobacter	0.3547	Sporobacter_termitidis	0.1454	TACGTAGGTGGCAAGCGTTGTCCGGATTTACTGGGTGTAAAGGGCGTGTAGGCGGAGTAGCAAGTCAGGAGTGAAATCTAAGGGCTCAACCCTTAAACTGCTTTTGAAACTGTTACCCTTGAGTATCGGAGAGGCAGGCGGAATTCCTAGTGTAGCGGTGAAATGCGTAGATATTAGGAGGAACACCAGTGGCGAAGGCGGCCTGCTGGACGACAACTGACGCTGAGGCGCGAAAGCGTGGGGAGCAAACAGG
ASV564	Bacteria	1	Bacteroidetes	0.99	Bacteroidia	0.9801	Bacteroidales	0.9703	Prevotellaceae	0.524	Paraprevotella	0.0681	Paraprevotella_xylaniphila	0.0075	TACGGAAGGTCCAGGCGTTATCCGGATTTATTGGGTTTAAAGGGAGCGTAGGCGGGGAGTCAAGTCAGTTGTGAAAAGCCACGGCCCAACCGTGGTCGTGCAGTTGAAACTGGTTCTCTTGAGTGCGCACGAGGACGGTGGAATTCGTGGTGTAGCGGTGAAATGCTTAGATATCACGAAGAACTCCGATTGCGAAGGCAGCCGTCCGGAGCGTTACTGACGCTGAGGCTCGAAGGTGCGGGTATCAAACAGG
ASV565	Bacteria	1	Verrucomicrobia	0.63	Subdivision5	0.3969	Subdivision5_genera_incertae_sedis	0.25	uncultured_eubacterium	0.1575					TACAGAGGTCGCAAGCGTTGTTCGGATTTACTGGGCGTAAAGGGCGCGTAGGCGGTCTTGCGTGTCAGATGTGAAATCTCCGGGCTCAACCCGGAAAGTGCGTCTGAAACTACAGGACTCGAGTCTGGGAGAGGGAATCGGAATATAGGGTGTAGCGGTGAAATGCGTTGATATCCTATAGAACACCGGAGGCGAAGGCGGATTCCTTGAACAGCACTGACGCTGAGGCGCGAAAGTCGGGGGAGCAAACAGG
ASV566	Bacteria	1	Firmicutes	0.99	Clostridia	0.9009	Clostridiales	0.8198	Lachnospiraceae	0.7132	Cellulosilyticum	0.5492	Cellulosilyticum_ruminicola	0.3515	TACGTAGGGAGCAAGCGTTATCCGGATTTACTGGGTGTAAAGGGTGCGTAGGCGGCCACCTAAGTCTAAAGTGAAATTTTGGGGCTCAACCCCAGAGCTGCTTTGGAAACTGGGAGGCTAGAGTATAGGAGAGGAAAGCGGAACTCCACGTGTAGCGGTGAAATGCGTAGAGATGTGGAGGAACACCAGTAGCGAAGGCGGCTTTCTGGACTATTACTGACGCTGAGGCACGAAAGCGTGGGGAGCAAACAGG
ASV567	Bacteria	1	Verrucomicrobia	0.97	Opitutae	0.9409	Puniceicoccales	0.7904	Puniceicoccaceae	0.6639	Cerasicoccus	0.2855	Cerasicoccus_arenae	0.0685	TACAGAGACTGCAAGCGTTACTCGGATTCACTGGGCGTAAAGGGAGCGCAGGCGGTTTGGTGTGTCAGGTGTGAAATTCCGGGGCTTAACTTCGGAGCTGCGCCTGAAACTATTAGACTAGAGATTCGGAGGGGTAAGCGGAATTCTTGGTGGAGCAGTGAAATGCGTAGATATCAAGAGGAACACCAAAGGCGAAGGCAGCTTACTGGCCGACATCTGACGCTCAGGCTCGAAGGTATGGGTAGCAAAAGGG
ASV568	Bacteria	1	Firmicutes	1	Clostridia	0.99	Clostridiales	0.9801	Ruminococcaceae	0.9507	Sporobacter	0.4468	Sporobacter_termitidis	0.21	TACGTAGGTGGCAAGCGTTGTCCGGATTTACTGGGTGTAAAGGGCGTGTAGGCGGAGATGCAAGTCAGAAGTGAAATCTATGGGCTTAACCCATAAACTGCTTTTGAAACTGTATCCCTTGAGTATCGGAGAGGCAGGCGGAATTCCTAGTGTAGCGGTGAAATGCGTAGATATTAGGAGGAACACCAGTGGCGAAGGCGGCCTGCTGGACGACAACTGACGCTGAGGCGCGAAAGCGTGGGGAGCAAACAGG
ASV569	Bacteria	1	Proteobacteria	1	Deltaproteobacteria	1	Desulfovibrionales	1	Desulfovibrionaceae	1	Desulfovibrio	1	Desulfovibrio_piger	0.81	TACGGAGGGTGCAAGCGTTAATCGGAATCACTGGGCGTAAAGCGCACGTAGGCTGTTATGTAAGTCAGGGGTGAAATCCCACGGCTCAACCGTGGAACTGCCCTTGATACTGCACGACTTGAATCCGGGAGAGGGTGGCGGAATTCCAGGTGTAGGAGTGAAATCCGTAGATATCTGGAGGAACATCAGTGGCGAAGGCGGCCACCTGGACCGGTATTGACGCTGAGGTGCGAAAGCGTGGGGAGCAAACAGG
ASV570	Bacteria	1	Firmicutes	0.92	Clostridia	0.8188	Clostridiales	0.7287	Clostridiaceae 1	0.3717	Clostridium sensu stricto	0.1821	Clostridium_putrefaciens	0.0364	TACATAGGGGGCAAGCGTTGTCCGGAATCACTGGGCGTAAAGGGAGCGTAGGCGGATGTTTAAGTCAGATGTGAAAGCCTGGGGCTTAACCCCAGAATTGCATTTGATACTGGATATCTAGAGTGTGGGAGAGGTAAGTGGAATTCCTAGTGTAGCGGTAGAATGCGTAGATATTAGGAGGAACACCAGAGGCGAAGGCGGCTTACTGGACCATAACTGACGCTGAGGCTCGAAAGCGTGGGGAGCAAACAGG
ASV571	Bacteria	1	Firmicutes	0.99	Clostridia	0.8811	Clostridiales	0.7842	Clostridiaceae 2	0.2588	Alkaliphilus	0.0828	Alkaliphilus_transvaalensis	0.0116	TACGTAGGGAGCAAGCGTTATCCGGATTTATTGGGTGTAAAGGGTGCGTAGACGGGACATTAAGTTAGTTGTGAAAGCCCTCGGCTTAACTGAGGAACTGCAACTAAAACTGATATTCTTGAGTGCAGGAGAGGAAAGTGGAATTCCTAGTGTAGCGGTGAAATGCGTAGATATTAGGAGGAACACCAGTGGCGAAGGCGACTTTCTGGACTGTAACTGACGTTGAGGCACGAAAGTGTGGGGAGCAAACAGG
ASV572	Bacteria	1	Firmicutes	0.89	Clostridia	0.7832	Clostridiales	0.6892	Clostridiaceae 4	0.1241	Thermotalea	0.0087	Thermotalea_metallivorans	0.0006	TACGTAGGATGCAAGCGTTATCCGGAATGACTGGGCGTAAAGGGTGCGTAGGCGGTAAATCAAGTTGGCAGCGTAATTCCGGGGCTTAACTTCGGAACTACTGCCAAAACTGGTGAACTAGAGTGTGTCAGGGGTAAGTGGAATTCCTAGTGTAGCGGTGGAATGCGTAGATATTAGGAGGAACACCGGAGGCGAAAGCGACTTACTGGGGCATAACTGACGCTGAGGCACGAAAGCGTGGGGAGCAAACAGG
ASV573	Bacteria	1	Proteobacteria	0.42	Deltaproteobacteria	0.126	Bdellovibrionales	0.0302	Bdellovibrionaceae	0.0073	Vampirovibrio	0.0017	Vampirovibrio_chlorellavorus	0.0004	TACGGGGGGTGCAAGCGTTGTCCGGAATCATTGGGCGTAAAGCGTTCGTAGGCGGCAAGGTAAGTCAGATGTTAAAGCCCGGGGCTCAACTCCGGTTCGGCATTTGATACTATCTAGCTAGAATGCGGTAGAGGTAAAGGGAATTCCTGGTGTAGCGGTGAAATGCGTAGATATCAGGAGGAACATCGGTGGCGAAAGCGCTTTACTGGGCCGTTATTGACGCTGAGGAACGAAAGCCAGGGGAGCAAATGGG
ASV574	Bacteria	1	Firmicutes	0.78	Clostridia	0.6006	Clostridiales	0.4625	Ruminococcaceae	0.2312	Ruminococcus	0.0671	Ruminococcus_flavefaciens	0.0174	TACGTAGGTGGCGAGCGTTATCCGGAATTACTGGGTGTAAAGGGTGTGTAGGCGGGAGAGCAAGTCAGATGTGAAATCCATAGGCTTAACCTGTGAATTGCATTTGAAACTGTTTTTCTTGAGAGTGGGAGAGGTAAACGGAATTCCTGGTGTAGTAGTGAAATGCGTAGATATCAGGAGGAACACCGGTGGCGAAGGCGGTTTACTGGACCACAACTGACGCTGAGACACGAAAGCGTGGGGAGCAAACAGG
ASV575	Bacteria	1	Spirochaetes	0.99	Spirochaetia	0.9801	Spirochaetales	0.9703	Spirochaetaceae	0.9606	Treponema	0.951	Treponema_brennaborense	0.7893	CACGTAAGTTGCGAGCGTTGTTCGGAATTATTGGGCGTAAAGGGCATGTAGGCGGTTTTGCAAGCTTGGTGTGAAATGCATAGGCTCAACCTATGAACTGCATTGAGAACTACAAGACTTGAGTTACTGAGGTGGAACTGGAATTCCAGGTGTAGGGGTGAAATCTGCAGATATCTGGAAGAACACCAATGGCGAAGGCAAGTTTCAAGCAGATAACTGACGCTGAGGTGCGAAGGTGCGGGGAGCAAACAGG
ASV576	Bacteria	1	Firmicutes	1	Clostridia	1	Clostridiales	1	Lachnospiraceae	1	Clostridium XlVa	0.49	Clostridium_fimetarium	0.2254	TACGTATGGAGCAAGCGTTATCCGGATTTACTGGGTGTAAAGGGAGTGTAGGTGGTATCACAAGTCAGAAGTGAAAGCCCGGGGCTCAACCCCGGGACTGCTTTTGAAACTGTGGAACTGGAGTGCAGGAGAGGTAAGTGGAATTCCTAGTGTAGCGGTGAAATGCGTAGATATTAGGAGGAACACCAGTGGCGAAGGCGGCTTACTGGACTGTAACTGACACTGAGGCTCGAAAGCGTGGGGAGCAAACAGG
ASV577	Bacteria	1	Firmicutes	1	Clostridia	1	Clostridiales	1	Peptostreptococcaceae	1	Terrisporobacter	0.99	Terrisporobacter_petrolearius	0.6138	TACGTAGGGGGCTAGCGTTATCCGGATTTACTGGGCGTAAAGGGTGCGTAGGTGGTTTCTTAAGTCAGGAGTGAAAGGCTACGGCTCAACCGTAGTAAGCTCTTGAAACTGGGAAACTTGAGTGCAGGAGAGGAAAGTGGAATTCCTAGTGTAGCGGTGAAATGCGTAGATATTAGGAGGAACACCAGTAGCGAAGGCGGCTTTCTGGACTGTAACTGACACTGAGGCACGAAAGCGTGGGGAGCAAACAGG
ASV578	Bacteria	1	Firmicutes	0.87	Clostridia	0.6525	Clostridiales	0.4894	Lachnospiraceae	0.1811	Herbinix	0.0326	Herbinix_luporum	0.0055	TACGTAGGTGGCGAGCGTTGTCCGGAATAACTGGGCGTAAAGGGAGCGTAGGTGGTGAATTAAGTTAAATGTGAAAGCCCAGGGCTCAACTCTGGAATTGCATTTAATACTGGTTTGCTAGAGTGCAGTAGGGGTAAACGGAATTTCTAGTGTAGCGGTGAAATGCGTAGATATTAGGAAGAACACCGGAGGCGAAGGCGGTTTACTGGACTGCAACTGACACTGAGGCTCGAAAGCGTGGGGAGCAAACAGG
ASV579	Bacteria	1	Firmicutes	0.99	Clostridia	0.9603	Clostridiales	0.9315	Ruminococcaceae	0.8477	Clostridium IV	0.5764	Eubacterium_siraeum	0.392	TACGTAGGTGGCGAGCGTTGTCCGGAATTACTGGGTGTAAAGGGAGTGCAGGCGGGACTGCAAGTCAGAAGTGAAAATTATGGGCTTAACCCATAACCTGCTTTTGAAACTGTAGTTCTTGAGTGAGGCAGAGGCAAGCGGAATTCCTAGTGTAGCGGTGAAATGCGTAGATATTAGGAGGAACACCAGTGGCGAAGGCGGCTTGCTGGGCCTTTACTGACGCTGAGGCTCGAAAGCGTGGGGAGCAAACAGG
ASV580	Bacteria	1	Proteobacteria	0.9	Alphaproteobacteria	0.765	Kiloniellales	0.306	Kiloniellaceae	0.1224	Kiloniella	0.0294	Kiloniella_antarctica	0.0035	TACGAAGGGGGCGAGCGTTGTTCGGAATTACTGGGCGTAAAGGGTGTGTAGGTTGACGTGTAAGATAGCGGTGAAATACCTGAGCTCAACTTAGGAATTGCCATTATAACTATGCGTCTAGAATTATAGAGAGGATAGCGGAATACCCAGTGTAGAGGTGAAATTCGTAGATATTGGGTAGAACACCAGTGGCGAAGGCGGCTATCTGGCTATATATTGACACTGAGGCACGAAAGCATGGGGATCAAACAGG
ASV581	Bacteria	1	Verrucomicrobia	0.5	Subdivision5	0.245	Subdivision5_genera_incertae_sedis	0.1201	uncultured_eubacterium	0.0588					TACAGAGGTCGCAAGCGTTGTTCGGATTTACTGGGCGTAAAGGGAGCGTAGGCGGCTAGGCGTGTCGGATGTGAAATCTCCGGGCTCAACCCGGAAAGTGCGTCCGAAACTGCCTGGCTGGAGTACGGGATGGGGAATCGGAATATAGGGTGTAGCGGTGAAATGCGTTGATATCCTATAGAACACCGGAGGCGAAGGCGGATTCCTGGAACGTCACTGACGCTGAGGCTCGAAAGTCGGGGGAGCAAACAGG
ASV582	Bacteria	1	Firmicutes	0.99	Clostridia	0.9702	Clostridiales	0.9508	Lachnospiraceae	0.5705	Coprococcus	0.1141	Coprococcus_eutactus	0.0228	TACGTAGGGAGCGAGCGTTATCCGGATTTATTGGGTGTAAAGGGTGCGTAGACGGGAATACAAGTTAGTTGTGAAATACCTCGGCTTAACTGAGGAACTGCAACTAAAACTATATTTCTTGAGTACAGGAGAGGTAAGTGGAATTCCTAGTGTAGCGGTGAAATGCGTAGATATTAGGAGGAACACCAGTGGCGAAGGCGACTTACTGGACTGAAACTGACGTTGAGGCACGAAAGTGTGGGGAGCAAACAGG
ASV583	Bacteria	1	Proteobacteria	1	Deltaproteobacteria	1	Desulfovibrionales	1	Desulfovibrionaceae	1	Desulfovibrio	1	Desulfovibrio_piger	0.8	TACGGAGGGTGCAAGCGTTAATCGGAATCACTGGGCGTAAAGCGCACGTAGGCTGTCGTGTAAGTCAGGGGTGAAAGCCCACGGCTCAACCGTGGAATTGCCCTTGATACTGCATGACTGGAATCCGGGAGAGGGTGGCGGAATTCCAGGTGTAGGAGTGAAATCCGTAGATATCTGGAGGAACATCAGTGGCGAAGGCGGCCACCTGGACCGGAATTGACGCTGAGGTGCGAAAGCGTGGGGAGCAAACAGG
ASV584	Bacteria	1	Firmicutes	0.8	Clostridia	0.632	Clostridiales	0.4993	Gracilibacteraceae	0.0849	Gracilibacter	0.0144	Gracilibacter_thermotolerans	0.0025	TACGTAGGGGGTAAGCGTTGTCCGGAATGACTGGGCGTAAAGGGTGTGTAGGCGGTTTATTAAGTTGAATGTGAAAGCCCGGGGCTTAACTCCGGAACTGCATTCAAAACTGGTAGACTAGAGTGTGGGAGAGGTAAGTGGAATTCCTAGTGTAGCAGTGAAATGCGTAGATATTAGGAGGAACATCAGTGGCGAAGGCGACTTACTGGAACATAACTGACGCTGAGGCACGAAAGCGTGGGGAGCAAACAGG
ASV585	Bacteria	1	Verrucomicrobia	0.7	Subdivision5	0.483	Subdivision5_genera_incertae_sedis	0.3333	uncultured_eubacterium	0.23					TACAGAGGCCAAGAGCGTTGTTCGGATTTACTGGGCGTAAAGGGCGCGTAGGCGGTCTTGCGTGTCAAGTGTGAAATCTCCGGGCTCAACCCGGAAAGTGCGCTTGAAACTACAGGACTCGAGTCTGGGAGAGGGAATCGGAATATAGGGTGTAGCGGTGAAATGCGTTGATATCCTATAGAACACCGGAGGCGAAGGCGGATTCCTTGAACGGTACTGACGCTGAGGCGCGAAAGTCGGGGGAGCAAACAGG
ASV586	Bacteria	1	Firmicutes	0.99	Clostridia	0.9801	Clostridiales	0.9703	Ruminococcaceae	0.9121	Saccharofermentans	0.5837	Saccharofermentans_acetigenes	0.3736	TACGTAGGTGACAAGCGTTATCCGGATTTACTGGGTGTAAAGGGCGTGTAGGCGGCTTTGCAAGTCAGAAGTGAAATTCCCGGGCTTAACCTGGGCGCTGCTTCTGAAACTGTAGAGCTTGAGTACTGGAGGGGAAAGCGGAATTCCTAGTGTAGCGGTAAAATGCACAGATATTAGGAGGAACACCGGTGGCGAAGGCGGCTTTCTGGACAGTAACTGACGCTGAGGCGCGAAAGCGTGGGGAGCAAACAGG
ASV587	Bacteria	1	Firmicutes	1	Clostridia	1	Clostridiales	1	Natranaerovirga	0.38	Natranaerovirga_hydrolytica	0.1406			TACGTAGGGGGCAAGCGTTATCCGGAATCACTGGGTGTAAAGGGTGCGTAGGCGGTAAGGCAAGTCAGATGTGAAAGGTTTGGGCTTAACCCAAAAGTTGCATTTGAAACTGTCGGACTAGAGTACAGGAGAGGTAAGCGGAATTCCTAGTGTAGCGGTGAAATGCGTAGATATTAGGAAGAACACCAGTGGCGAAGGCGGCTTACTGGACTGAAACTGACGCTGAGGCACGAAAGCGTGGGGAGCAAACAGG
ASV588	Bacteria	1	Firmicutes	1	Bacilli	1	Lactobacillales	1	Lactobacillaceae	1	Limosilactobacillus	0.97	Limosilactobacillus_reuteri	0.3977	TACGTAGGTGGCAAGCGTTATCCGGATTTATTGGGCGTAAAGCGAGCGCAGGCGGTTGCTTAGGTCTGATGTGAAAGCCTTCGGCTTAACCGAAGAAGTGCATCGGAAACCGGGCAACTTGAGTGCAGAAGAGGACAGTGGAACTCCATGTGTAGCGGTGGAATGCGTAGATATATGGAAGAACACCAGTGGCGAAGGCGGCTGTCTGGTCTGCAACTGACGCTGAGGCTCGAAAGCATGGGTAGCGAACAGG
ASV589	Bacteria	1	Proteobacteria	1	Gammaproteobacteria	1	Pasteurellales	1	Pasteurellaceae	1	Actinobacillus	0.29	Actinobacillus_porcinus	0.0493	TACGGGGGGTGCGAGCGTTAATCGGAATAACTGGGCGTAAAGGGCACGCAGGCGGTGACTTAAGTGAGATGTGAAAGCCCCGGGCTTAACCTGGGAATAGCATTTCATACTGGGTTGCTAGAGTATTTTAGGGAGGGGTAGAATTCCACGTGTAGCGGTGAAATGCGTAGAGATGTGGAGGAATACCGAAGGCGAAGGCAGCCCCTTGGGAGAGTACTGACGCTCAAGTGCGAAAGCGTGGGGAGCAAACAGG
ASV590	Bacteria	1	Firmicutes	0.62	Erysipelotrichia	0.124	Erysipelotrichales	0.0248	Erysipelotrichaceae	0.005	Bulleidia	0.0009	Bulleidia_extructa	0.0002	TACGTAGGGAGCGAGCGTTATCCGGATTTATTGGGTGTAAAGGGTGCGTAGGCGGTTTCTTAAGTCTGTAGTCTAAGCCCGGAGCTTAACTCCGGTTCGCTACAGAAACTGAGTTACTTGAGTATGGTAGAGGCAAGTGGAATTTCTAGTGTAGCGGTTAAATGCGTAGATATTAGAAGGAACACCGGTGGCGAAGGCGACTTGCTGGGCCATCACTGACGCTGAGGCACGAAAGCGTGGGGAGCAAATAGG
ASV591	Bacteria	1	Firmicutes	0.98	Clostridia	0.9604	Clostridiales	0.9124	Ruminococcaceae	0.7846	Intestinimonas	0.5571	Intestinimonas_massiliensis	0.2173	TACGTAGGTGGCGAGCGTTATCCGGATTTACTGGGTGTAAAGGGTGTGTAGGCGGGACTGCAAGTCAGATGTGAAAACTATGGGCTCAACCCATAGCCTGCATTTGAAACTGTGGTTCTTGAGGGTCGGAGAGGTAACTGGAATTCCCGGTGTAGCGGTGAAATGCGTAGATATCGGGAGGAACACCAGTGGCGAAGGCGAGTTACTGGACGATACCTGACGCTGAGACACGAAAGTGTGGGGAGCAAACAGG
ASV592	Bacteria	1	Firmicutes	0.97	Clostridia	0.8827	Clostridiales	0.8033	Lachnospiraceae	0.4498	Herbinix	0.1439	Herbinix_luporum	0.0389	TACGTAGGTGGCGAGCGTTGTCCGGAATAACTGGGCGTAAAGGGAGCGTAGGTGGTGAATTAAGTTAAATGTGAAAGCCCGGGGCTCAACTCCGGAACTGCATTTAATACTGGTTTGCTAGAGTACAGGAGGGGTGAGCGGAATTCCTAGTGTAGCGGTTAAATGCGTAGATATTAGGAGGAACACCAGAGGCGAAGGCGGCTCACTGGACTGCAACTGACACTGAGGCTCGAAAGCGTGGGGAGCAAACAGG
ASV593	Bacteria	1	Firmicutes	0.98	Clostridia	0.9114	Clostridiales	0.8476	Gracilibacteraceae	0.1356	Gracilibacter	0.0217	Gracilibacter_thermotolerans	0.0035	TACGTAGGGGGCAAGCGTTGTCCGGAATGACTGGGCGTAAAGGGAGTGTAGGCGGCATAGCAAGTTAGATGTGAAAGCCCGCAGCTTAACTGCGGAACTGCATCTAAAACTGCTGAGCTTGAGTGCAGGAGAGGTAAGTGGAATTCCTAGTGTAGCGGTGGAATGCGTAGATATTAGGAGGAACATCAGAGGCGAAGGCGACTTACTGGACTGTAACTGACGCTGAGGCTCGAAAGCGTGGGGAGCAAACAGG
ASV594	Bacteria	1	Firmicutes	0.93	Clostridia	0.8649	Clostridiales	0.8044	Lachnospiraceae	0.7481	Lachnospira	0.3815	Lachnospira_eligens	0.1946	TACGTATGGAGCAAGCGTTATCCGGATTTACTGGGTGTAAAGGGAGTGTAGGTGGCCATACAAGTCAGAAGTGAAAGCCCGGGGCTCAACCCCGGGACTGCTTTTGAAACTGTAAGGCTTGAGTGCAGGAGGGGTGAGTGGAATTCCTAGTGTAGCGGTGAAATGCGTAGATATTAGGAGGAACACCAGTGGCGAAGGCGGCTCACTGGACTGTAACTGACACTGAGGCTCGAAAGCGTGGGGAGCAAACAGG
ASV595	Bacteria	1	Firmicutes	1	Clostridia	1	Clostridiales	1	Ruminococcaceae	1	Subdoligranulum	0.21	Subdoligranulum_variabile	0.0441	AACGTAGGGTGCTAGCGTTGTCCGGAATTACTGGGTGTAAAGGGAGCGCAGGTGGCAGTGCAAGTTGGATGTAAAATCTACGGGCTCAACCCGTATAAGCATTCAAAACTGTGCAGCTTGAGTGAAGTAGAGGTAGGTGGAATTTCCGGTGTAGCGGTGGAATGCGTAGATATCGGAAGGAACATCAGTGGCGAAGGCGACCTACTGGGCTTTAACTGACGCTGAGGCTCGAAAGCATGGGTAGCAAACAGG
ASV596	Bacteria	1	Bacteroidetes	1	Bacteroidia	1	Bacteroidales	1	Prevotellaceae	1	Prevotella	1	Prevotella_rara	0.73	TACGGAAGGTCCGGGCGTTATCCGGATTTATTGGGTTTAAAGGGAGCGCAGGCCGCAGGCTAAGCGTGCCGTGAAATTCTGTCGCTCAACGGCAGACGTGCGGCGCGAACTGGCTTGCTTGAGTACGCGGGACGTTGGCGGAATTCGTGGTGTAGCGGTGAAATGCTTAGATATCACGAAGAACTCCGATTGCGAAGGCAGCTGACGGTAGCGCAACTGACGCTGAGGCTCGAAAGCGCGGGTATCGAACAGG
ASV597	Bacteria	1	Bacteroidetes	1	Bacteroidia	1	Bacteroidales	1	Prevotellaceae	1	Prevotella	1	Prevotella_rara	0.74	TACGGAAGGTCCGGGCGTTATCCGGATTTATTGGGTTTAAAGGGAGCGCAGGCCGTGGGCTAAGCGTGCCGTGAAATTCTGTCGCTCAACGGCAGACGTGCGGCGCGAACTGGTCCACTTGAGTACGCGGGACGTTGGCGGAATTCGTGGTGTAGCGGTGAAATGCTTAGATATCACGAAGAACTCCGATTGCGAAGGCAGCTGACGGTAGCGCAACTGACGCTGAGGCTCGAAAGCGCGGGTATCGAACAGG
ASV598	Bacteria	1	Proteobacteria	0.14	Alphaproteobacteria	0.0154	Caulobacterales	0.0017	Hyphomonadaceae	0.0002	Algimonas	0	Algimonas_porphyrae	0	AACATAGGGGGCAAGCGTTGTCCGGAATCACTGGGCGTAAAGGGTGCGTAGGCGGATTTTTAAGTCATGTGTGAAAGCCTTGGGCTCAACCCAAGAACTGCACCTGATACTGGAAGTCTAGAGTGTTGGAGAGGTAAGTGGAATTCCTAGTGTAGCGGTAAAATGCGTAGAGATTAGGAGGAACACCAGAGGCGAAGGCGGCTTACTGGACAACAACTGACGCTGAGGCACGAAAGCGTGGGGAGCAAACAGG
ASV599	Bacteria	1	Firmicutes	1	Clostridia	1	Clostridiales	1	Lachnospiraceae	0.99	Roseburia	0.4653	Roseburia_intestinalis	0.1582	TACGTATGGAGCAAGCGTTATCCGGATTTACTGGGTGTAAAGGGAGCGTAGGCGGTCTTATAAGTCTGATGTGAAAGCCCGGGGCTCAACCCCGGGACTGCATTGGAAACTGTAGGACTAGAGTGTCGGAGGGGTAAGTGGAATTCCTAGTGTAGCGGTGAAATGCGTAGATATTAGGAGGAACACCAGTGGCGAAGGCGGCTTACTGGACGATTACTGACGCTGAGGCTCGAAAGCGTGGGGAGCAAACAGG
ASV601	Bacteria	1	Firmicutes	0.98	Clostridia	0.9604	Clostridiales	0.9412	Lachnospiraceae	0.9035	Stomatobaculum	0.1807	Stomatobaculum_longum	0.0361	TACGTAGGGGGCAAGCGTTATCCGGATTTACTGGGTGTAAAGGGAGCGTAGACGGAATAGCAAGTCTGAAGTGAAATCATAGGGCTCAACCCTGTAATTGCTTTGGAAACTGTTGATCTTGAGTACCGGAGGGGCAGGCGGAATTCCTGGTGTAGCGGTGAAATGCGTAGATATCAGGAAGAACACCGGTGGCGAAGGCGGCCTGCTGGACGGCAACTGACGTTGAGGCTCGAAAGCGTGGGGAGCAAACAGG
ASV603	Bacteria	1	Proteobacteria	0.47	Deltaproteobacteria	0.2021	Bdellovibrionales	0.0808	Bdellovibrionaceae	0.0323	Vampirovibrio	0.0129	Vampirovibrio_chlorellavorus	0.0052	TACGGAGGGTGCGAGCGTTGTCCGGAATCATTGGGCGTAAAGAGTTCGTAGGTGGCCTGTTAAGTCTGGTGTTAAATGCAGATGCTCAACATCTGTTCGGCACTGGATACTGGTAAGCTTGAATGCGGTAGAGGTAAAGGGAATTCCTGGTGTAGCGGTGAAATGCGTAGATATCAGGAGGAACATCGGTGGCGTAAGCGCTTTACTGGGCCGTAATTGACACTGAGGAACGAAAGCCAGGGTAGCAAATGGG
ASV605	Bacteria	1	Firmicutes	0.69	Clostridia	0.3933	Clostridiales	0.2242	Lachnospiraceae	0.0673	Anaerostipes	0.0114	Anaerostipes_butyraticus	0.0009	TACATAGGGGGCAAGCGTTGTCCGGAATGACTGGGTGTAAAGGGTGTGTAGGTGGCTTTTTAAGTTAGAAGTGAAAGCCCGGGGCTCAACTCCGGAACTGCTTTTAAAACTGGATGGCTTGAGTGTGGGAGAGGTTAGTGGAACTCCTAGTGTAGCGGTGGAATGCGTAGATATTAGGAAGAACATCAGAGGCGAAGGCGACTAACTGGAACATTACTGACACTGAAACACGAAAGTGTGGGGAGCAAACAGG
ASV607	Bacteria	1	Firmicutes	0.89	Erysipelotrichia	0.6497	Erysipelotrichales	0.4743	Erysipelotrichaceae	0.2609	Holdemania	0.0548	Holdemania_massiliensis	0.011	TACGTAGGTGGCAAGCGTTATCCGGAATTATTGGGCGTAAAGAGTGAGCAGGCGGCAGAATAAGTTTGAAGTGAAAGCGTGGGGCTTAACCCCATACAGCTCCAAAAACTGTTCAGCTAGAGTGCGAGAGAGGTAAACGGAATTCCATGTGTAGCGGTGAAATGCGTAGATATATGGAGGAACACCAGTGGCGAAGGCGGTTTACTAGCTCGATACTGACGCTCAGTCACGAAAGCGTGGGGAGCAAATAGG
ASV608	Bacteria	1	Firmicutes	0.99	Clostridia	0.9801	Clostridiales	0.9703	Ruminococcaceae	0.8733	Sporobacter	0.1659	Sporobacter_termitidis	0.0315	TACGTAGGTTGCAAGCGTTGTCCGGATTTACTGGGTGTAAAGGGCGTGTAGGCGGAGGAGCAAGTCAGATGTGAAATCCCGGGGCTTAACCCCGGAACTGCATTTGAAACTGTTCCCCTTGAGTATCGGAGAGGCAAGCGGAATTCCTAGTGTAGCGGTGAAATGCGTAGATATTAGGAGGAACACCAGTGGCGAAGGCGGCTTGCTGGACGACAACTGACGCTGAGGCGCGAAAGCGTGGGGAGCAAACAGG
ASV609	Bacteria	1	Firmicutes	0.75	Erysipelotrichia	0.36	Erysipelotrichales	0.1728	Erysipelotrichaceae	0.0829	Breznakia	0.0124	Breznakia_pachnodae	0.0019	TACGTAGGTGGCAAGCGTTATCCGGATTTATTGGGCGTAAAGGGTGCGCAGGCGGATTGTTAAGTTCGAGGTGAAAGCGTTGGGCTCAACCCAATATAGCCTTAAATACTGGCAATCTAGAGTGCAGAAGAGGGTAATGGAATTCCATGTGTAGCGGTAAAATGCGTAGATATATGGAGGAACACCAGCGGCGAAGGCGGTTACCTGGTCTGTAACTGACGCTCAGGCACGAAAGCGTGGGGAGCAAATAGG
ASV610	Bacteria	1	Firmicutes	0.94	Negativicutes	0.3572	Selenomonadales	0.1322	Sporomusaceae	0.0476	Lucifera	0.0048	Lucifera_butyrica	0.0005	TACGTAGGGGGCAAGCGTTGTCCGGAATGATTGGGCGTAAAGGGCGCGTAGGCGGCTCGGTAAGTCTGGAGTGAAAGTCCTGCTTTTAAGGTGGGAATTGCTTTGGATACTGTCGGGCTTGAGTGCAGGAGAGGTTAGTGGAATTCCCAGTGTAGCGGTGAAATGCGTAGAGATTGGGAGGAACACCAGTGGCGAAGGCGACTAACTGGACTGTAACTGACGCTGAGGCGCGAAAGTGTGGGGAGCAAACAGG
ASV611	Bacteria	1	Firmicutes	1	Clostridia	1	Clostridiales	1	Ruminococcaceae	1	Tepidibaculum	0.59	Tepidibaculum_saccharolyticum	0.3481	TACGTAGGGAGCAAGCGTTGTCCGGAATTACTGGGTGTAAAGGGAGTGTAGGCGGGATGGTAAGTCAGATGTGAAATTTATGGGCTCAACCCATAACCTGCATTTGAAACTGCTGTTCTTGAGTGAAGTAGAGGTTGGCGGAATTCCTAGTGTAGCGGTGAAATGCGTAGATATTAGGAGGAACATCAGTGGCGAAGGCGGCCAACTGGGCTTTTACTGACGCTGAGGCTCGAAAGCGTGGGGAGCAAACAGG
ASV612	Bacteria	1	Firmicutes	1	Bacilli	1	Lactobacillales	1	Lactobacillaceae	1	Ligilactobacillus	0.98	Ligilactobacillus_murinus	0.294	TACGTAGGTGGCAAGCGTTATCCGGATTTATTGGGCGTAAAGGGAACGCAGGCGGTCTTTTAAGTCTGATGTGAAAGCCTTCGGCTTAACCGGAGTAGTGCATTGGAAACTGGGAGGCTTGAGTGCAGAAGAGGAGAGTGGAACTCCATGTGTAGCGGTGAAATGCGTAGATATATGGAAGAACACCAGTGGCGAAAGCGGCTCTCTGGTCTGTAACTGACGCTGAGGTTCGAAAGCGTGGGTAGCAAACAGG
ASV613	Bacteria	1	Lentisphaerae	1	Lentisphaeria	1	Victivallales	1	Victivallaceae	1	Victivallis	1	Victivallis_vadensis	1	TACGTAGGTGGCGAGCGTTGTTCGGATTTATTGGGCGTAAAGGGTCTGTAGGAGGTTTGTTAAATACGAGGTGAAATCCGGGGGCTCAACCTCCGAATTGCCTTGTAGACTGATGAACTAGAGTACTGGAGAGGTAAGCGGAATACCAGGTGTAGCGGTGGAATGCGTAGATATCTGGTAGAACACCAATAGCGAAGGCAGCTTGCTGGACAGAGACTGACTCTGAGAGACGAAAGCATGGGGAGCAAACAGG
ASV614	Bacteria	1	Campilobacterota	1	Campylobacteria	1	Campylobacterales	1	Campylobacteraceae	1	Campylobacter	1	Campylobacter_coli	0.78	TACGGAGGGTGCAAGCGTTACTCGGAATCACTGGGCGTAAAGGACGCGTAGGCGGATTATCAAGTCTTTTGTGAAATCTAATGGCTTAACCATTAAACTGCTTGAGAAACTGATAATCTAGAGTGAGGGAGAGGCAGATGGAATTGGTGGTGTAGGGGTAAAATCCGTAGAGATCACCAAGAATACCCATTGCGAAGGCGATCTGCTAGAACTCAACTGACGCTAATGCGTGAAAGCGTGGGGAGCAAACAGG
ASV615	Bacteria	1	Firmicutes	1	Clostridia	1	Clostridiales	1	Ruminococcaceae	1	Faecalibacterium	0.93	Faecalibacterium_prausnitzii	0.8649	AACGTAGGTCACAAGCGTTGTCCGGAATTACTGGGTGTAAAGGGAGCGCAGGCGGGAAGACAAGTTGGAAGTGAAATCTATGGGCTTAACCCATAAACTGCTTTCAAAACTGTTTTTCTTGAGTAGTGCAGAGGTAGGCGGAATTCCCGGTGTAGCGGTGGAATGCGTAGATATCGGGAGGAACACCAGTGGCGAAGGCGGCCTACTGGGCACCAACTGACGCTGAGGCTCGAAAGTGTGGGTAGCAAACAGG
ASV616	Bacteria	1	Bacteroidetes	1	Bacteroidia	1	Bacteroidales	1	Odoribacteraceae	1	Butyricimonas	0.99	Butyricimonas_virosa	0.5742	CACGGGGGATGCGAGCGTTATCCGGATTCATTGGGTTTAAAGGGCGCGTAGGCGGGATGCCAAGTCAGCGGTAAAAGACTGCAGCTAAACTGTAGCACGCCGTTGAAACTGGTGACCTTGAGACGAGACGAGGGAGGCGGAACAAGTGAAGTAGCGGTGAAATGCATAGATATCACTTGGAACCCCGAAAGCGAAGGCAGCTTCCCAGGCTCGGTCTGACGCTGATGCGCGAGAGCGTGGGTAGCGAACAGG
ASV617	Bacteria	1	Firmicutes	0.96	Clostridia	0.9216	Clostridiales	0.8847	Gracilibacteraceae	0.2743	Gracilibacter	0.085	Gracilibacter_thermotolerans	0.0264	TACGTAGGGGGCGAGCGTTGTCCGGAATTACTGGGCGTAAAGGGTGTGTAGGCGGTTTGATAAGTTAGAAGTGTAATACCCAGGGCTTAACTCGGGTGCTGCTTCTAAAACTGTCAGACTTGAGTGCAGGAGAGGTAAGTGGAATTCCTAGTGTAGCGGTGGAATGCGTAGATATTAGGAGGAACATCAGTGGCGAAGGCGACTTACTGGACTGTAACTGACGCTGAGGCACGAAAGCGTGGGTAGCAAACAGG
ASV618	Bacteria	1	Firmicutes	1	Clostridia	1	Clostridiales	1	Ruminococcaceae	1	Ruminococcus	1	Ruminococcus_champanellensis	1	TACGTAGGGAGCGAGCGTTGTCCGGAATTACTGGGTGTAAAGGGAGCGTAGGCGGGATTGCAAGTCAGATGTGAAAACTATGGGCTTAACCTATAGACTGCATTTGAAACTGTAGTTCTTGAGTGAAGTAGAGGTAAGCGGAATTCCTAGTGTAGCGGTGAAATGCGTAGATATTAGGAGGAACATCGGTGGCGAAGGCGGCTTACTGGGCTTTTACTGACGCTGAGGCTCGAAAGCGTGGGGAGCAAACAGG
ASV619	Bacteria	1	Bacteroidetes	1	Bacteroidia	1	Bacteroidales	1	Prevotellaceae	1	Prevotella	1	Prevotella_stercorea	0.51	TACGGAAGGTCCGGGCGTTATCCGGATTTATTGGGTTTAAAGGGAGCGTAGGCCGACCCTTAAGCGTGTTGTGAAATGTCGGGGCTCAACCTGGGCACCGCAGCGCGAACTGGGGGTCTTGAGTTCACGGGAGGAAGGCGGAATTCGTGGTGTAGCGGTGAAATGCTTAGATATCACGAAGAACTCCGATTGCGAAGGCAGCTTTCCGTAGTGAAACTGACGCTGAAGCTCGAAAGCGTGGGTATCGAACAGG
ASV620	Bacteria	1	Firmicutes	0.8	Clostridia	0.392	Clostridiales	0.1882	Clostridiaceae 1	0.0226	Clostridium sensu stricto	0.0027	Clostridium_putrefaciens	0.0002	TACATAGGTGGCAAGCGTTGTCCGGAATAACTGGGCGTAAAGAGAGCGTAGGCGGTACGGTAAGTCAATTGTGAAAGCCCGATGCTTAACATCGGAAATGCAGTTGAAACTGCCGAACTAGAGTTCGGGAGAGGAAAGTGGAATTCCTAGTGTAGCGGTGGAATGCGTAGATATTAGGAGGAACATCAGAGGCGAAGGCGACTTTCTGGAACGAAACTGACGCTGAGGTTCGAAAGTATGGGGAGCAAACAGG
ASV621	Bacteria	1	Bacteroidetes	0.97	Flavobacteriia	0.4753	Flavobacteriales	0.2329	Flavobacteriaceae	0.0699	Galbibacter	0.0175	Galbibacter_mesophilus	0.0044	TACGGAGGGTGCAAGCGTTATCCGGATTTATTGGGTTTAAAGGGTGCGTAGGCTGTCCGACAAGTCAGGGGTGAAAGCCCGGCGCCCAACGCCGGAACCGCCCTTGATACTGCCGGGCTGGAATGCGGATGCCGTGGGAGGAATGAGTAGTGTAGCGGTGAAATGCATAGATATTACTCAGAACACCGATTGCGAAGGCATCTCACGAATCCGCTATTGACGCTGAGGCACGAAAGCGTGGGGAGCGAACAGG
ASV622	Bacteria	1	Verrucomicrobia	0.9	Subdivision5	0.81	Subdivision5_genera_incertae_sedis	0.729	uncultured_eubacterium	0.6561					TACAGAGGTCCCGAGCGTTGTTCGGATTTACTGGGCGTAAAGGGCGCGTAGGCGGTGAGGCGTGTCAAGTGTGAAATCTCCGGGCCCAACCCGGAAAGTGCGCTTGAAACTACCTGACTGGAGTCCGGGAGAGGGAATCGGAATGCAGGGTGTAGCGGTGAAATGCGTTGATATCCTGCAGAACACCGGAGGCGAAGGCGGATTCCTTGAACGGCACTGACGCTGAGGCGCGAAAGTCGGGGGAGCAAACAGG
ASV623	Bacteria	1	Firmicutes	0.94	Clostridia	0.8742	Clostridiales	0.7518	Ruminococcaceae	0.4436	Intestinimonas	0.1419	Intestinimonas_butyriciproducens	0.0369	TACGTAGGTGGCGAGCGTTATCCGGAATTACTGGGTGTAAAGGGTGTGTAGGCGGGCGAGCAAGTCAGATGTGAAACCTATGGGCTCAACCCATAGCCTGCATTTGAAACTGTTCGTCTTGAGCGTGGGAGAGGTAAACGGAATTCCCGGTGTAGCGGTGAAATGCGTAGATATCGGGAGGAACACCAGTGGCGAAGGCGGTTTACTGGAACATGACTGACGCTGAGACACGAAAGCGTGGGGAGCAAACAGG
ASV624	Bacteria	1	Proteobacteria	0.82	Alphaproteobacteria	0.615	Rhodospirillales	0.2706	Rhodospirillaceae	0.0379	Haematospirillum	0.003	Haematospirillum_jordaniae	0.0002	TACGAAGGGGGCGAGCGTTGTTCAGAATTACTGGGCGTAAAGGGTGTGTAGGCGGCTTTGTAAGATAGCGGTGAAATACCTGGGCTTAACCTAGGAACTGCCGTTATTACTATAGAGCTAGAGTGATAGAGAGGATATTGGAATACCCAGTGTAGAGGTGAAATTCGTAGATATTGGGTAGAACACCGGTGGCGAAGGCGAGTATCTGGCTATTAACTGACGCTGAGGCACGAAAGCATGGGGATCAAACAGG
ASV625	Bacteria	1	Firmicutes	0.96	Clostridia	0.8832	Clostridiales	0.8125	Christensenellaceae	0.39	Christensenella	0.1872	Christensenella_massiliensis	0.0374	TACGTAGGTAGCAAGCGTTGTCCGGAATGACTGGGCGTAAAGGGTGCGTAGGTGGCTTAACAAGTTGGTAGTGAAATTCCGAGGCTTAACTTCGGCGCTACTACCAAGACTGTTGAGCTTGAGTACAGGAGAGGTAAGTGGAATTCCTAGTGTAGCGGTGGAATGCGTAGATATTAGGAGGAACACCAGTGGCGAAGGCGACTTACTGGCCTGCAACTGACACTGAGGCACGAAAGCGTGGGGAGCAAACAGG
ASV626	Bacteria	1	Firmicutes	0.88	Clostridia	0.7656	Clostridiales	0.6661	Ruminococcaceae	0.2864	Ruminococcus	0.0344	Ruminococcus_flavefaciens	0.0041	TACGTAGGTGGCGAGCGTTATCCGGATTTACTGGGTGTAAAGGGTGTGTAGGCGGAGGAGCAAGTCAGATGTGAAAATTGTGGGCTCAACCCACAACCTGCATTTGAAACTGTTTCCCTTGAGCGTGGGAGAGGTAAATGGAATTCCTGGTGTAGCGGTGAAATGCGTAGATATCAGGAGGAACACCGGTGGCGAAGGCGATTTACTGGCCCATGACTGACGCTGAGACACGAAAGCGTGGGGAGCAAACAGG
ASV627	Bacteria	1	Firmicutes	0.45	Erysipelotrichia	0.072	Erysipelotrichales	0.0115	Erysipelotrichaceae	0.0018	Solobacterium	0.0001	Solobacterium_moorei	0	TACGTAGGGGGCGAGCGTTATCCGGATTTATTGGGCGTAAAGCGTGTGTAGGCGGTTTGTTAAGTTTAAGATTAAAGCCCGAGGCTTAACCTCGGTTCGTCTTAAAAACTGGCAGACTTGAGTGCAGTAGAGGCAAGTGGAATTTCTAGTGTAGCGGTTAAATGCGTAGATATTAGAAGGAACACCAGTGGCGAAGGCGGCTTGCTGGGCTGTTACTGACGCTGAGACACGAAAGCGTGGGGAGCAAATAGG
ASV628	Bacteria	1	Firmicutes	0.98	Clostridia	0.882	Clostridiales	0.7938	Clostridiales_Incertae Sedis XIII	0.1985	Bacilliculturomica	0.0476	Bacilliculturomica_massiliensis	0.0114	TACGTAGGGAGCAAGCGTTATCCGGATTTATTGGGTGTAAAGGGTGCGTAGACGGGAAATTAAGTTAGTTGTGAAAGCCCTCGGCTTAACTGAGGAACTGCAACTAAAACTGGTTTTCTTGAGTGCGGGAGAGGAAAGTGGAATTCCTAGTGTAGCGGTGAAATGCGTAGATATTAGGAGGAACACCAGTGGCGAAGGCGACTTTCTGGACCGTAACTGACGTTGAGGCACGAAAGTGTGGGGAGCAAACAGG
ASV629	Bacteria	1	Firmicutes	0.7	Clostridia	0.455	Clostridiales	0.2957	Lachnospiraceae	0.1065	Anaerotignum	0.0149	Anaerotignum_faecicola	0.001	TACGTAGGGGGCAAGCGTTATCCGGAATGACTGGGCGTAAAGGGAGCGTAGGCGGTTTCTTAAGTTAAATGTGAAAGCTCGAGGCTTAACCTCGGAATTGCATTTAATACTGGGAGGCTTGAGTGTGGGAGAGGTGAGTGGAATTCCTAGTGTAGCAGTGAAATGCATAGATATTAGGAGGAACATCGGTGGCGAAGGCGACTCACTGGAACATAACTGACGCTGAGGCTCGAAAGCGTGGGGAGCAAACAGG
ASV631	Bacteria	1	Firmicutes	1	Clostridia	1	Clostridiales	1	Eubacteriaceae	1	Eubacterium	1	Eubacterium_coprostanoligenes	1	TACGTAGGTGGCAAGCGTTGTCCGGAATTACTGGGTGTAAAGGGAGCGCAGGCGGGGGAGCAAGTCAGCTGTGAAATCTATGGGCTTAACCCATAAACTGCAGTTGAAACTGTTCTTCTTGAGTGAAGTAGAGGTTGGCGGAATTCCGAGTGTAGCGGTGAAATGCGTAGATATTCGGAGGAACACCGGTGGCGAAGGCGGCCAACTGGGCTTTTACTGACGCTGAGGCTCGAAAGTGTGGGGAGCAAACAGG
ASV632	Bacteria	1	Firmicutes	0.83	Clostridia	0.6723	Clostridiales	0.5446	Ruminococcaceae	0.1307	Ruminococcus	0.0261	Ruminococcus_albus	0.0039	TACATAGGGGACAAGCGTTGTTCGGAATTACTGGGCGTAAAGGGAGCGTAGGCGGGAAATTAAGTTAAGTGTGAAAGCCTTGGGCTTAACCCAAGAAATGCACTTGATACTGGTTTTCTAGAGTGTAGGAGAGGTAAGTGGAATTCCTAGTGTAGCGGTAAAATGCGTAGAGATTAGGAGGAACATCAGAGGCGAAGGCGGCTTACTGGACTATAACTGACGCTGAGGCTCGAAAGCGTGGGGAGCAAACAGG
ASV633	Bacteria	1	Tenericutes	0.13	Mollicutes	0.0169	Haloplasmatales	0.002	Haloplasmataceae	0.0002	Haloplasma	0	Haloplasma_contractile	0	TACATAGGTGGCAAGCGTTGTCCGGAATGACTGGGCGTAAAGAGAGCGTAGGCGGTACGGTAAGTCAATTGTGAAAGCCCGATGCTTAACATCGGAAATGCAGTTGAAACTGCCGAACTAGAGTTCGGGAGAGGAAAGTGGAATTCCTAGTGTAGCGGTGGAATGCGTAGATATTAGGAGGAACATCAGAGGCGAAGGCGGCTTTCTGGAACGAAACTGACGCTGAGGTTCGAAAGTATGGGGAGCAAACAGG
ASV634	Bacteria	1	Firmicutes	1	Clostridia	1	Clostridiales	1	Ruminococcaceae	1	Faecalibacterium	0.99	Faecalibacterium_prausnitzii	0.9801	AACGTAGGTCACAAGCGTTGTCCGGAATTACTGGGTGTAAAGGGAGCGCAGGCGGGCGTACAAGTTGGAAGTGAAATCCATGGGCTCAACCCATGAACTGCTTTCAAAACTGTATGTCTTGAGTAGTGCAGAGGTAGGCGGAATTCCCGGTGTAGCGGTGGAATGCGTAGATATCGGGAGGAACACCAGTGGCGAAGGCGGCCTACTGGGCACCAACTGACGCTGAGGCTCGAAAGTGTGGGTAGCAAACAGG
ASV635	Bacteria	1	Bacteroidetes	1	Bacteroidia	1	Bacteroidales	1	Prevotellaceae	1	Prevotella	1	Prevotella_stercorea	1	TACGGAAGGTCCGGGCGTTATCCGGATTTATTGGGTTTAAAGGGAGCGTAGGCCGTCTGTTAAGCGTGTTGTGAAATGTCGGGGCTCAACCTGGGCATTGCAGCGCGAACTGGCAGACTTGAGTGTACAGGAAGTAGGCGGAATTCGTCGTGTAGCGGTGAAATGCTTAGATATGACGAAGAACTCCGATTGCGAAGGCAGCCTGCTGTAGTGCAACTGACGCTGAAGCTCGAAAGCGTGGGTATCGAACAGG
ASV636	Bacteria	1	Firmicutes	1	Clostridia	1	Clostridiales	1	Ruminococcaceae	0.96	Caproicibacter	0.5472	Caproicibacter_fermentans	0.3119	TACGTAGGGAGCGAGCGTTGTCCGGATTTACTGGGTGTAAAGGGTGCGTAGGCGGCTGTGCAAGTCAGGTGTGAAATACATGGGCTTAACTCATGAACTGCACTTGAAACTGCATAGCTTGAGTGAAGTAGAGGCAGGCGGAATTCCCGGTGTAGCGGTGAAATGCGTAGAGATCGGGAGGAACACCAGTGGCGAAGGCGGCTTGCTGGGCTTTAACTGACGCTGAGGCACGAAAGCGTGGGGAGCAAACAGG
ASV637	Bacteria	1	Firmicutes	1	Clostridia	1	Clostridiales	1	Eubacteriaceae	0.88	Eubacterium	0.7744	Eubacterium_coprostanoligenes	0.6815	TACGTAGGTGGCAAGCGTTGTCCGGAATTACTGGGTGTAAAGGGAGCGCAGGCGGGGGAGCAAGTCAGCTGTGAAATATACGGGCTTAACTCGTAGACTGCAGTTGAAACTGTTCTTCTTGAGTGAAGTAGAGGTAGGCGGAATTCCGAGTGTAGCGGTGAAATGCGTAGAGATTCGGAGGAACACCAGTGGCGAAGGCGGCCTACTGGGCTTTAACTGACGCTGAGGCTCGAAAGTGTGGGGAGCAAACAGG
ASV638	Bacteria	1	Proteobacteria	0.84	Alphaproteobacteria	0.6384	Kiloniellales	0.2554	Kiloniellaceae	0.1021	Aestuariispira	0.0276	Aestuariispira_insulae	0.0074	TACGAAGGGGGCGAGCGTTGTTCGGAATTACTGGGCGTAAAGGGTGTGTAGGCGGCTAGATAAGATAGCGGTGAAATACCTGGGCTTAACCTAGGAACTGCCGTTATAACTATAGAGCTAGAGTGATAGAGAGGATATTGGAATACCCAGTGTAGAGGTGAAATTCGTAGATATTGGGTAGAACACCAGTGGCGAAGGCGAGTATCTGGCTATCAACTGACGCTGAGGCACGAAAGCATGGGGATCAAACAGG
ASV639	Bacteria	1	Firmicutes	1	Clostridia	1	Clostridiales	1	Ruminococcaceae	0.36	Clostridium IV	0.072	Clostridium_viride	0.0144	TACGTAGGATGCAAGCGTTATCCGGATTTACTGGGTGTAAAGGGAGCGCAGGCGGGACTTCAAGTTGGATGTGAAAGGTCAAGGCTTAACCTTGGCACTGCATCCAAAACTGTAGTTCTTGAGTGGAGTAGAGGTAAGCGGAATTCCGAGTGTAGCGGTGAAATGCGTAGATATTCGGAGGAACACCAGTGGCGAAGGCGGCTTACTGGGCTCTAACTGACGCTGAGGCTCGAAAGTGTGGGGAGCAAACAGG
ASV640	Bacteria	1	Proteobacteria	0.96	Alphaproteobacteria	0.864	Kiloniellales	0.2851	Kiloniellaceae	0.0941	Kiloniella	0.031	Kiloniella_laminariae	0.0043	TACGAAGGGTGCAAGCGTTGTTCGGAATTACTGGGTGTAAAGGGCATGTAGGCGGAGATAACAGTTAGTGGTGAAATGCCTGGGCTTAACCTGGGAACTGCCATTGATACATTATTTCTAGAGGATTGGAGAGGATAGCGGAATATCCAGTGTAGAGGTGAAATTCGTAGATATTGGATAGAACACCGGTGGCGAAGGCGGCTATCTGGCCTATTACTGACGCTGAGATGCGAAAGCGTGGGGAGCAAACAGG
ASV641	Bacteria	1	Bacteroidetes	1	Bacteroidia	1	Bacteroidales	1	Prevotellaceae	1	Prevotella	1	Prevotella_copri	0.99	TACGGAAGGTCCGGGCGTTATCCGGATTTATTGGGTTTAAAGGGAGCGTAGGCCGGGGATTAAGCGTGTTGTGAAATGTAGGAGCTCAACTTCTGCACTGCAGCGCGAACTGGTTCCCTTGAGTACGCACAAAGTGGGCGGAATTCGTGGTGTAGCGGTGAAATGCTTAGATATCACGAAGAACTCCGATTGCGAAGGCAGCTCACTGGAGCGCAACTGACGCTGAAGCTCGAAAGTGCGGGTATCGAACAGG
ASV642	Bacteria	1	Proteobacteria	1	Gammaproteobacteria	1	Aeromonadales	0.99	Succinivibrionaceae	0.9801	Succinivibrio	0.9703	Succinivibrio_dextrinosolvens	0.9606	TACGGAGGGTGCAAGCGTTAATCGGAATAACTGGGCGTAAAGGGCATGCAGGCGGTTATGCAAGCAGGATGTGAAACCCCCGGGCTTAACCTGGGAACTGCATTCTGAACTACATGACTAGAGTATTGCAGGGGGAGACGGAATTCCAGGTGTAGCGGTGGAATGCGTAGATATCTGGAAGAACACCAAAGGCGAAGGCAGTCTCCTGGGCAAATACTGACGCTCATATGCGAAAGCGTGGGTAGCAAACAGG
ASV644	Bacteria	1	Firmicutes	1	Clostridia	1	Clostridiales	1	Ruminococcaceae	1	Ruminococcus	1	Ruminococcus_champanellensis	0.91	TACGTAGGGAGCGAGCGTTGTCCGGAATTACTGGGTGTAAAGGGAGCGTAGGCGGGACATCAAGTCAGATGTGAAAACTATGGGCTTAACCCATAGACTGCATTTGAAACTGTAGTTCTTGAGTGGAGTAGAGGTAAGCGGAATTCCTGGTGTAGCGGTGAAATGCGTAGATATCAGGAGGAACATCAGTGGCGAAGGCGGCTTACTGGGCTTTTACTGACGCTGAGGCTCGAAAGCGTGGGGAGCAAACAGG
ASV645	Bacteria	1	Firmicutes	0.95	Clostridia	0.817	Clostridiales	0.7026	Clostridiaceae 1	0.274	Oxobacter	0.0384	Oxobacter_pfennigii	0.0054	TACGTAGGTGGCGAGCGTTGTCCGGAATGACTGGGCGTAAAGGGAGTGTAGGTTGCGATTTAAGTTAAATGTGAAAGCCCGTGGCTCAACTACGGAACTGCATTTAATACTGGATTGCTAGAGTACAGGAGGGGTGAGCGGAATTCCTAGTGTAGCGGTGAAATGCGTAGATATTAGGAAGAACACCGGAGGCGAAGGCGGCTCACTGGACTGCAACTGACACTGAGGCTCGAAAGCGTGGGGAGCAAACAGG
ASV646	Bacteria	1	Bacteroidetes	0.97	Bacteroidia	0.5335	Bacteroidales	0.2934	Marinilabiliaceae	0.0998	Carboxylicivirga	0.0339	Carboxylicivirga_sediminis	0.0037	TACGGGGGATGCGAGCGTTATCCGGATTCATTGGGTTTAAAGGGTGCGTAGGCTGTGCGTCAAGTCAGGGGTGAAATTCCGGTGCTCAACGCCGGGGCTGCCCTTGATACTGTCGCGCTGGAGTGCGGATGCCGCCGGAGGAATGAGTGGTGTAGCGGTGAAATGCTTAGATATCACTCAGAACACCGATTGCGAAGGCATCTGGCGAATCCGTAACTGACGCTGAGGCACGAAAGCGTGGGGATAGAACAGG
ASV647	Bacteria	1	Firmicutes	1	Clostridia	1	Clostridiales	1	Lachnospiraceae	1	Coprococcus	1	Coprococcus_eutactus	1	TACGTATGGTGCAAGCGTTATCCGGATTTACTGGGTGTAAAGGGTGCGTAGGTGGCAAGGCAAGTCTGAAGTGAAAATCCGGGGCTCAACCCCGGAACTGCTTTGGAAACTGTTTAGCTGGAGTACAGGAGAGGTAAGTGGAATTCCTAGTGTAGCGGTGAAATGCGTAGATATTAGGAGGAACACCAGTGGCGAAGGCGACTTACTGGACTGCTACTGACACTGAGGCACGAAAGCGTGGGGAGCAAACAGG
ASV648	Bacteria	1	Bacteroidetes	1	Bacteroidia	0.98	Bacteroidales	0.9604	Muribaculaceae	0.7107	Duncaniella	0.3482	Duncaniella_dubosii	0.1428	TACGGAGGATGCGAGCGTTATCCGGATTTATTGGGTTTAAAGGGAGCGCAGGCTGCGAGGCAAGTCAGCGGTCAAATGTCGGGGCTCAACCCCGGCCTGCCGTTGAAACTGTCCTGCTAGAGTTCGAGTGAGGTATGCGGAATGCGTTGTGTAGCGGTGAAATGCATAGATATGACGCAGAACTCCGATTGCGAAGGCAGCATACCAACTCGCGACTGACGCTGAGGCTCGAAAGCGTGGGTATCGAACAGG
ASV649	Bacteria	1	Proteobacteria	1	Gammaproteobacteria	1	Pasteurellales	1	Pasteurellaceae	1	Haemophilus	0.26	Haemophilus_pittmaniae	0.039	TACGGAGGGTGCGAGCGTTAATCGGAATAACTGGGCGTAAAGGGCACGCAGGCGGATTTTTAAGTGAGGTGTGAAAGCCCCGGGCTTAACCTGGGAATTGCATTTCAGACTGGGGATCTAGAGTACTTTAGGGAGGGGTAGAATTCCACGTGTAGCGGTGAAATGCGTAGAGATGTGGAGGAATACCGAAGGCGAAGGCAGCCCCTTGGGAATGTACTGACGCTCATGTGCGAAAGCGTGGGGAGCAAACAGG
ASV650	Bacteria	1	Bacteroidetes	1	Bacteroidia	0.68	Bacteroidales	0.4624	Barnesiellaceae	0.1202	Barnesiella	0.0301	Barnesiella_viscericola	0.0063	TACGGAGGATGCGAGCGTTATCCGGATTTATTGGGTTTAAAGGGTGCGTAGGCTGAAGATCAAGTCAGCGGTGAAATGTCCCGGCTTAACCGGGGCCTTGCCGTTGAAACTGGTCATCTGGAATGCGGATGCCGTGGGAGGAATGTGTGGTGTAGCGGTGAAATGCATAGATATCACACAGAACACCGATTGCGAAGGCATCTCACGAATCCGCTATTGACGCTGAGGCACGAAAGCGTGGGGATCAAACAGG
ASV651	Bacteria	1	Firmicutes	0.91	Clostridia	0.8008	Clostridiales	0.7047	Clostridiaceae 2	0.155	Alkaliphilus	0.0326	Alkaliphilus_crotonatoxidans	0.0052	TACGTAGGGAGCAAGCGTTATCCGGATTTATTGGGTGTAAAGGGTGCGTAGACGGGAAGGCAAGTTAGTTGTGAAATCCCTCGGCTTAACTGAGGAACTGCAACTAAAACTACTTTTCTTGAGTGTTGGAGAGGAAAGTGGAATTCCTAGTGTAGCGGTGAAATGCGTAGATATTAGGAGGAACACCGGTGGCGAAGGCGACTTTCTGGACAATAACTGACGTTGAGGCACGAAAGTGTGGGGAGCAAACAGG
ASV652	Bacteria	1	Proteobacteria	1	Betaproteobacteria	1	Burkholderiales	0.95	Sutterellaceae	0.361	Duodenibacillus	0.0722	Duodenibacillus_massiliensis	0.0144	TACGTAGGGTGCAAGCGTTAATCGGAATTACTGGGCGTAAAGGGTGCGCAGGCGGCTGTGCAAGACAGATGTGAAATCCCCGGGCTTAACCTGGGAACTGCATTTGTGACTGCACGGCTGGAGTTTGTCAGAGGGGGGTGGAATTCCACGTGTAGCAGTGAAATGCGTAGATATGTGGAAGAACACCAATGGCGAAGGCAGCCCCCTGGGACATGACTGACGCTCATGCACTAAAGCGTGGGGAGCAAACAGG
ASV653	Bacteria	1	Proteobacteria	0.78	Gammaproteobacteria	0.3432	Chromatiales	0.0995	Chromatiaceae	0.0249	Nitrosococcus	0.0062	Nitrosococcus_halophilus	0.0012	TACAGAGGGTGCAAGCGTTGTTCGGAATTACTGGGCGTAAAGAGCGCGTAGGCGGTACACTTAGTCAGGAGTTAAAGACCTGGGCTCAACCTGGGGGAGGCTTTTGAAACGGGTGAACTAGAGTGCGGAAGGGGAGAATGGAATTTCCGGTGTAGAGGTAAAATTCGTAGATATCGGAAGGAACACCAGTGGCGAAGGCGATTCTCTGGGCCGCAACTGACGCTGAGGTGCGAAAGTGTGGGGAGCGAACAGG
ASV654	Bacteria	1	Firmicutes	1	Clostridia	0.99	Clostridiales	0.9801	Lachnospiraceae	0.9409	Lachnospiracea_incertae_sedis	0.621	Eubacterium_ruminantium	0.3602	TACGTATGGTGCAAGCGTTATCCGGATTTACTGGGTGTAAAGGGTGCGTAGGTGGCATGGCAAGTCAGAAGTGAAAACGAGGGGCTCAACCCCCCGACTGCTTTTGAAACTGTCAGGCTTGAGTGCAGGAGAGGAAAGCGGAATTCCTAGTGTAGCGGTGAAATGCGTAGATATTAGGAGGAACACCAGTGGCGAAGGCGGCTTTCTGGACTGTAACTGACACTGAGGCACGAAAGCGTGGGGAGCAAACAGG
ASV655	Bacteria	1	Firmicutes	1	Clostridia	1	Clostridiales	1	Lachnospiraceae	0.95	Lachnospiracea_incertae_sedis	0.2185	Eubacterium_ventriosum	0.0503	TACGTAGGGGGCAAGCGTTATCCGGATTTACTGGGTGTAAAGGGAGCGTAGGCGGCATGGCAAGTCAGAAGTGAAAATCCGGGGCTCAACCCCGGAACTGCTTTTGAAACTGTCAGGCTTGAGTGTCGGAGAGGTAAGTGGAATTCCTAGTGTAGCGGTGAAATGCGTAGATATTAGGAGGAACACCAGTGGCGAAGGCGGCTTACTGGACGATAACTGACGCTGAGGCTCGAAAGCGTGGGGAGCAAACAGG
ASV656	Bacteria	1	Firmicutes	0.95	Clostridia	0.798	Clostridiales	0.6703	Lachnospiraceae	0.3419	Herbinix	0.0513	Herbinix_luporum	0.0067	TACGTAGGGAGCAAGCGTTGTCCGGAATAACTGGGCGTAAAGGGAGCGTAGGTGGCGATTTAAGTGAAATGTGAAAGCCCGGGGCTCAACTCCGGAATGTCATTTCATACTGGATTGCTTGAGTGCAGGAGGGGTAAGCGGAATTCCTAGTGTAGCGGTTAAATGCGTAGATATTAGGAAGAACACCAGAGGCGAAGGCGGCTTACTGGACTGTAACTGACACTGAGGCTCGAAAGCGTGGGGAGCAAACAGG
ASV657	Bacteria	1	Proteobacteria	1	Betaproteobacteria	1	Burkholderiales	0.99	Sutterellaceae	0.9702	Sutterella	0.9411	Sutterella_wadsworthensis	0.6776	TACGTAGGGTGCGAGCGTTAATCGGAATTACTGGGCGTAAAGCGTGCGCAGGCGGTTCTGTAAGATGGACGTGAAATCCCCGGGCTCAACCTGGGAATTGCGTACATGACTGCAGGACTTGAGTTTGTCAGAGGAGGGTGGAATTCCAAGTGTAGCAGTGAAATGCGTAGATATTTGGAAGAACACCAATGGCGAAGGCAGCCCTCTGGGACATGACTGACGCTCATGCACGAAAGCGTGGGGAGCAAACAGG
ASV658	Bacteria	1	Firmicutes	0.93	Clostridia	0.8184	Clostridiales	0.712	Ruminococcaceae	0.4557	Intestinimonas	0.1321	Intestinimonas_massiliensis	0.0264	TACGTAGGTGGCGAGCGTTATCCGGAATTACTGGGTGTAAAGGGTGTGTAGGCGGGACTGCAAGTCTGATGTGAAAACTATGGGCTCAACCCATAGCCTGCATTGGAAACTGTGGTTCTTGAGAGTGGGAGAGGTAAACGGAATTCCCGGTGTAGCGGTGAAATGCGTAGATATCGGGAGGAACATCGGTGGCGAAGGCGGTTTACTGGACCACAACTGACGCTGAGACACGAAAGCGTGGGGAGCAAACAGG
ASV659	Bacteria	1	Firmicutes	1	Clostridia	0.99	Clostridiales	0.9801	Eubacteriaceae	0.49	Eubacterium	0.245	Eubacterium_coprostanoligenes	0.1225	TACGTAGGTGGCAAGCGTTGTCCGGAATTACTGGGTGTAAAGGGAGCGCAGGCGGGACAGCAAGTTGGATGTGAAATACCGAGGCTTAACCACGGAGCTGCATCCAAAACTGTTGTTCTTGAGTGAAGTAGAGGTAGGCGGAATTCCGAGTGTAGCGGTGAAATGCGTAGATATTCGGAGGAACACCAGTGGCGAAGGCGGCCTACTGGGCTTTAACTGACGCTGAGGCTCGAAAGTGTGGGGAGCAAACAGG
ASV660	Bacteria	1	Bacteroidetes	1	Bacteroidia	1	Bacteroidales	1	Prevotellaceae	0.99	Prevotella	0.9801	Prevotella_rara	0.7253	TACGGAAGGTCCGGGCGTTATCCGGATTTATTGGGTTTAAAGGGAGCGCAGGCCGTAGGCTAAGCGTGCCGTGAAATACCGTCGCTCAACGGCGGCCGTGCGGCGCGAACTGGTCTACTTGAGTACGCGGGACGTTGGCGGAATTCGTGGTGTAGCGGTGAAATGCTTAGATATCACGAAGAACTCCGATTGCGAAGGCAGCTGACGGTAGCGCAACTGACGCTGAGGCTCGAAAGCGCGGGTATCGAACAGG
ASV661	Bacteria	1	Firmicutes	0.54	Erysipelotrichia	0.135	Erysipelotrichales	0.0338	Erysipelotrichaceae	0.0084	Erysipelothrix	0.0011	Erysipelothrix_larvae	0.0001	TACGTAGGTGGCGAGCGTTATCCGGATTTATTGGGCGTAAAGCGTCCGCAGCCGGTTTATTAAGTCTAGAATTAAAGCCTGGGGCTCAACCCCAGTTCGTTCTAGAAACTGATTTACTCGAGTGTGGTAGAGGCAAACGGAATTTCTAGTGTAGCGGTAAAATGCGTAGATATTAGAAGGAACACCAGTGGCGAAGGCGGTTTGCTAGGCCACCACTGACGGTCAGGGACGAAAGCGTGGGGAGCAAATAGG
ASV662	Bacteria	1	Proteobacteria	0.99	Alphaproteobacteria	0.9207	Rhizobiales	0.5892	Kaistiaceae	0.1532	Bauldia	0.0383	Bauldia_litoralis	0.005	TACGAAGGGTGCAAGCGTTGTTCGGTTTTACTGGGCGTAAAGCGAGTGTAGGCGGATTGTTAAGTCAGTGGTGAAATCCCGAGGCTCAACCTCGGAACTGCCATTGAAACTAATAGTCTAGAGGATAATAGAGGATAACGGAACTCCGAGTGTAGAGGTGGAATTCGTAGATATTCGGAAGAACATCAGTGGCGAAAGCGGTTATCTGGATTATTTCTGACGCTGAGATTCGAAAGCATGGGGAGCAAACAGG
ASV663	Bacteria	1	Bacteroidetes	1	Bacteroidia	0.31	Bacteroidales	0.0961	Prolixibacteraceae	0.0183	Prolixibacter	0.0018	Prolixibacter_bellariivorans	0.0001	TACGGAGGATGCAAGCGTTATCCGGATTTATTGGGTTTAAAGGGTGCGTAGGCTGTTTGACAAGTCAGCGGTGAAAGCCCGGCGCTTAACGCCGGAACTGCCATTGATACTGTTGAGCTGGAATACGGATGCCGTGGGAGGAATGAGTAGTGTAGCGGTGAAATGCATAGATATTACTCAGAACACCGATTGCGAAGGCATCTCACGAATCCGTCATTGACGCTGAGGCACGAAAGCGTGGGGATCAAACAGG
ASV664	Bacteria	1	Bacteroidetes	0.95	Bacteroidia	0.6555	Bacteroidales	0.4523	Prolixibacteraceae	0.0724	Mariniphaga	0.0101	Mariniphaga_sediminis	0.0012	TACGGAGGATCCGAGCGTTATCCGGATTCATTGGGTTTAAAGGGTGCGCAGGCGGGCCCTCAAGCCCGCGGTGAAATGCGGGGGCTCAACCCCCGGACTGCCGCGGGAACTGTGGGCCTTGAGTCGCGGCGAGGGCTGCGGAACGCGGGGTGTAGCGGTGAAATGCTTAGATACCCCGCAGAACTCCGATTGCGAAGGCAGCAGCCCAGGGGCGTACTGACGCTGAGGCACGAAGGCATGGGGATCGAACAGG
ASV665	Bacteria	1	Proteobacteria	1	Gammaproteobacteria	1	Pasteurellales	1	Pasteurellaceae	1	Rodentibacter	0.52	Rodentibacter_ratti	0.0728	TACGGAGGGTGCGAGCGTTAATCGGAATAACTGGGCGTAAAGGGCACGCAGGCGGATTTTTAAGTGAGGTGTGAAAGCCCCGGGCTTAACCTGGGAACTGCATTTCAGACTGGGAATCTAGAGTACTTTAGGGAGGGGTAGAATTCCACGTGTAGCGGTGAAATGCGTAGAGATGTGGAGGAATACCGAAGGCGAAGGCAGCCCCTTGGGAATGTACTGACGCTCATGTGCGAAAGCGTGGGGAGCAAACAGG
ASV666	Bacteria	1	Firmicutes	0.91	Clostridia	0.819	Clostridiales	0.7289	Ruminococcaceae	0.5831	Intestinimonas	0.3207	Intestinimonas_massiliensis	0.1251	TACGTAGGTGGCAAGCGTTATCCGGAATTACTGGGTGTAAAGGGTGTGTAGGCGGGACTGCAAGTCAGATGTGAAAACTATGGGCTCAACCCATAGCCTGCATTTGAAACTGCGGTTCTTGAGAGTCGGAGAGGTAAACAGAATTCCCGGTGTAGCGGTGAAATGCGTAGATATCGGGAGGAATACCGGTGGCGAAGGCGGTTTACTGGACGACAACTGACGCTGAGACACGAAAGCGTGGGGAGCAAACAGG
ASV667	Bacteria	1	Proteobacteria	0.83	Alphaproteobacteria	0.6557	Rhodospirillales	0.3541	Rhodospirillaceae	0.046	Haematospirillum	0.0037	Haematospirillum_jordaniae	0.0003	TACGAAGGGGGCGAGCGTTGTTCGGAATTACTGGGCGTAAAGGGTGTGTAGGCGGCTTTGTAAGATAGCGGTGAAATACCTGGGCTTAACCTGGGAACTGCCGTTATTACTATAGAGCTAGAGTGATAGAGAGGATATTGGAATACCCAGTGTAGAGGTGAAATTCGTAGATATTGGGTAGAACACCGGTGGCGAAGGCGAGTATCTGGCTATTAACTGACGCTGAGGCACGAAAGCATGGGGATCAAACAGG
ASV668	Bacteria	1	Proteobacteria	0.86	Alphaproteobacteria	0.6794	Rhodospirillales	0.1563	Rhodospirillaceae	0.025	Insolitispirillum	0.0028	Insolitispirillum_peregrinum	0.0003	TACGAAGGGGGCGAGCGTTGTTCGGAATTACTGGGCGTAAAGGGTGTGTAGGTTGGCGTGTAAGATAGCGGTGAAATACCTGAGCTCAACTTAGGAATTGCCATTATGACTATGCGTCTAGAATTATAGAGAGGATAGCGGAATACCCAGTGTAGAGGTGAAATTCGTAGATATTGGGTAGAACACCAGTGGCGAAGGCGGCTATCTGGCTATATATTGACACTGAGGCACGAAAGCATGGGGATCAAACAGG
ASV670	Bacteria	1	Firmicutes	1	Clostridia	1	Clostridiales	1	Lachnospiraceae	1	Coprococcus	1	Coprococcus_eutactus	1	TACGTATGGTGCAAGCGTTATCCGGATTTACTGGGTGTAAAGGGTGCGTAGGTGGCAAGGCAAGTCTGAAGTGAAAATCCGGGGCTCAACCCCGGAACTGCTTTGGAAACTGTTTAGCTAGAGTACAGGAGAGGTAAGTGGAATTCCTAGTGTAGCGGTGAAATGCGTAGATATTAGGAGGAACACCAGTGGCGAAGGCGACTTACTGGACTGGTACTGACACTGAGGCACGAAAGCGTGGGGAGCAAACAGG
ASV673	Bacteria	1	Proteobacteria	0.86	Alphaproteobacteria	0.688	Rhodospirillales	0.3371	Rhodospirillaceae	0.0674	Haematospirillum	0.0054	Haematospirillum_jordaniae	0.0004	TACGAAGGGGGCGAGCGTTGTTCGGAATTACTGGGCGTAAAGGGTGTGTAGGCGGCTTTGTAAGATAGCGGTGAAATACCTGGGCTTAACCTAGGAACTGCCGTTATTACTGTAGAGCTAGAGTGATAGAGAGGATATTGGAATACCCAGTGTAGAGGTGAAATTCGTAGATATTGGGTAGAACACCGGTGGCGAAGGCGAGTATCTGGCTATCAACTGACGCTGAGGCACGAAAGTATGGGGATCAAACAGG
ASV674	Bacteria	1	Firmicutes	0.96	Clostridia	0.8928	Clostridiales	0.8214	Gracilibacteraceae	0.3532	Gracilibacter	0.1519	Gracilibacter_thermotolerans	0.0653	TACGTAGGGGGCAAGCGTTGTCCGGAATGACTGGGCGTAAAGGGAGTGTAGGCGGCTTAGCAAGTCAGATGTGAAAGCCCGCGGCTTAACCGCGGAACTGCATCTGAAACTGTTAGGCTTGAGTGCAGGAGAGGTAAGTGGAATTCCTAGTGTAGCGGTGGAATGCGTAGATATTAGGAGGAACACCAGAGGCGAAGGCGACTTACTGGACTGTAACTGACGCTGAGGCTCGAAAGCGTGGGGAGCAAACAGG
ASV675	Bacteria	1	Proteobacteria	0.73	Deltaproteobacteria	0.4234	Bdellovibrionales	0.2371	Bdellovibrionaceae	0.1328	Vampirovibrio	0.0744	Vampirovibrio_chlorellavorus	0.0416	TACGGAGGGTGCAAGCGTTGTCCGGAATCATTGGGCGTAAAGAGTTCGTAGGTGGTTCGTTAAGTCTGGTGTTAAATGCAGAGGCTCAACTTCTGTTCGGCACTGGATACTGGCGGACTTGAATGCGGTAGAGGTAAAGGGAATTCCTGGTGTAGCGGTGAAATGCGTAGATATCAGGAGGAACATCGGTGGCGTAAGCGCTTTACTGGGCCGTAATTGACACTGAGGAACGAAAGCCAGGGTAGCAAATGGG
ASV676	Bacteria	1	Firmicutes	0.9	Clostridia	0.81	Clostridiales	0.729	Ruminococcaceae	0.4228	Ruminococcus	0.1184	Ruminococcus_flavefaciens	0.0225	TACGTAGGTGGCGAGCGTTATCCGGATTTACTGGGTGTAAAGGGTGTGTAGGCGGAAAGGCAAGTCAGATGTGAAAATTATGGGCTCAACCCATGACCTGCATTTGAAACTGTCTTCCTTGAGAGTGGGAGAGGTAAATAGAATTCCTGGTGTAGCGGTGAAATGCGTAGATATCAGGAGGAATACCGGTGGCGAAGGCGATTTACTGGCCCACAACTGACGCTGAGACACGAAAGCGTGGGGAGCAAACAGG
ASV677	Bacteria	1	Firmicutes	1	Clostridia	1	Clostridiales	1	Lachnospiraceae	1	Lachnospiracea_incertae_sedis	0.69	Eubacterium_xylanophilum	0.4761	TACGTAGGGGGCAAGCGTTATCCGGATTTACTGGGTGTAAAGGGAGCGTAGGTGGCAAGGCAAGTCAGATGTGAAAACCCGGGGCTCAACCCCGGGACTGCATTTGAAACTGTCTAGCTAGAGTGCAGGAGAGGTAAGTGGAATTCCTAGTGTAGCGGTGAAATGCATAGATATTAGGAGGAACACCAGTGGCGAAGGCGGCTTACTGGACTGTAACTGACACTGAGGCTCGAAAGCGTGGGGAGCAAACAGG
ASV678	Bacteria	1	Firmicutes	1	Clostridia	1	Clostridiales	1	Ruminococcaceae	0.97	Flintibacter	0.3395	Flintibacter_butyricus	0.1188	TACGTAGGTGGCAAGCGTTGTCCGGATTTACTGGGTGTAAAGGGCGTGCAGCCGGGAGTGCAAGTCAGATGTGAAATCCATGGGCTCAACCCATGAACTGCATTTGAAACTGTACTTCTTGAGTACTGGAGAGGCAATCGGAATTCCTAGTGTAGCGGTGAAATGCGTAGATATTAGGAGGAACACCAGTGGCGAAGGCGGATTGCTGGACAGCAACTGACGGTGAGGCGCGAAAGTGTGGGGAGCAAACAGG
ASV679	Bacteria	1	Firmicutes	1	Clostridia	1	Clostridiales	1	Lachnospiraceae	1	Anaerotaenia	0.36	Anaerotaenia_torta	0.1296	TACGTAGGGGGCAAGCGTTATCCGGATTTACTGGGTGTAAAGGGAGCGTAGGTGGCAAGGCAAGTCAGATGTGAAAGCCCGGGGCTCAACCCCGGTACTGCATTTGAAACTGTCTGGCTGGAGTGCAGGAGAGGTAAGCGGAATTCCTAGTGTAGCGGTGAAATGCGTAGATATTAGGAGGAACACCAGTGGCGAAGGCGGCTTACTGGACTGTAACTGACACTGAGGCTCGAAAGCGTGGGGAGCAAACAGG
ASV680	Bacteria	1	Firmicutes	0.91	Bacilli	0.4823	Bacillales	0.2556	Bacillales_incertae_sedis	0.023	Hydrogenibacillus	0.0016	Hydrogenibacillus_schlegelii	0.0001	TACGTAGGGGGCAAGCGTTGTCCGGAATGATTGGGCGTAAAGGGCGCGTAGGCGGCCAACTAAGTCTGGAGTGAAAGTCCTGCTTTTAAGGTGGGAATTGCTTTGGAAACTGGATGGCTTGAGTGCAGGAGAGGTAAGCGGAATTCCCGGTGTAGCGGTGAAATGCGTAGAGATCGGGAGGAACACCAGTGGCGAAGGCGGCTTACTGGACTGTAACTGACGCTGAGGCGCGAAAGTGTGGGGAGCAAACAGG
ASV681	Bacteria	1	Firmicutes	0.92	Negativicutes	0.092	Selenomonadales	0.0092	Selenomonadaceae	0.0009	Anaerovibrio	0.0001	Anaerovibrio_lipolyticus	0	TACGTAGGTGGCGAGCGTTGTCCGGAATAACTGGGCGTAAAGGGAGCGTAGGTGGTTGTTTAAGTTAAATGTGAAATCCCGTGGCTTAACTACGGAACTGCATTTAATACTGGATGACTAGAGTACAGGAGGGGTAAGCGGAATTCCTAGTGTAGCGGTGGAATGCGTAGATATTAGGAAGAACACCGGAGGCGAAGGCGGCTTACTGGACTGCAACTGACACTGAGGCTCGAAAGCGTGGGGAGCAAACAGG
ASV682	Bacteria	1	Bacteroidetes	0.92	Sphingobacteriia	0.1656	Sphingobacteriales	0.0298	Sphingobacteriaceae	0.0054	Olivibacter	0.0006	Olivibacter_domesticus	0	TACGGAGGATCCGAGCGTTATCCGGAATCATTGGGTTTAAAGGGTGCGCAGGCGGGCCTGCAAGCCCGCGGTGAAACCCCGGGGCTCAACCCCGGGCCTGCCGCGGGAACTGCCGGCCTTGAGTCGTGACGAGGGCGGCGGAACGCGGGGTGTAGCGGTGAAATGCTTAGATACCCCGCAGAACTCCGATTGCGAAGGCAGCCGCCCAGGGACGCACTGACGCTGAGGCACGAAGGCATGGGGATCGAACAGG
ASV683	Bacteria	1	Bacteroidetes	0.99	Bacteroidia	0.9504	Bacteroidales	0.9124	Muribaculaceae	0.7299	Duncaniella	0.2409	Duncaniella_muris	0.065	TACGGAGGATGCGAGCGTTATCCGGATTTATTGGGTTTAAAGGGTGCGTAGGCTGCGGATCAAGTCAGCGGTCAAATGTCGGGGCTCAACCCCGGCCTGCCGTTGAAACTGGTCTGCTTGAGTGGGACAGAGGCACGCGGAATGCGAGGTGTAGCGGTGAAATGCATAGATATCGCGCAGAACTCCGATTGCGAAGGCAGCGTGCCATGTCCCTACTGACGCTGAGGCACGAAAGTGTGGGTATCGAACAGG
ASV684	Bacteria	1	Firmicutes	0.61	Erysipelotrichia	0.061	Erysipelotrichales	0.0061	Erysipelotrichaceae	0.0006	Erysipelothrix	0.0001	Erysipelothrix_larvae	0	TACGTAGGGAGCGAGCGTTATCCGGATTTATTGGGCGTAAAGCGTGCGTAGGCGGTTTATTAAGTTTAAGATAAAAGCCCGGGGCTCAACTCCGGTTCGTCTTAAAAACTGGTAGACTTGAGTGTGGTAGAGGTAAATGGAATTTCTAGTGTAGCGGTGAAATGCGTAGATATTAGAAGGAACACCAGTGGCGAAGGCGATTTACTGGGCCATAACTGACGCTGAGGCACGAAAGCGTGGGGAGCAAATAGG
ASV685	Bacteria	1	Tenericutes	0.39	Mollicutes	0.1521	Anaeroplasmatales	0.0441	Anaeroplasmataceae	0.0128	Asteroleplasma	0.0037	Asteroleplasma_anaerobium	0.0011	TACGTAGGTCACAAGCGTTATCCGGAATTATTGGGCGTAAAGAGTGAGCAGGCGGCACGGCAAGTCTGGAGTGAAAGCGTAAGGCTCAACCTTATACAGCTTTGGAAACTACCGAGCTAGAGTACGTCAGAGGTAAACGGAACTCCATGTGTAGCGGTGAAATGCGTAGATATATGGAAGAACACCAGTGGCGAAGGCGGTTTACCAGGACGATACTGACGCTCAGTCACGAAAGCGTGGGGAGCAAATAGG
ASV686	Bacteria	1	Firmicutes	1	Clostridia	1	Clostridiales	0.98	Ruminococcaceae	0.735	Intestinimonas	0.2278	Intestinimonas_massiliensis	0.0638	TACGTAGGTGGCGAGCGTTATCCGGATTTACTGGGTGTAAAGGGTGTGTAGGCGGGAGAGCAAGTCAGATGTGAAAATTGTGGGCTCAACTCACAAACTGCATTTGAAACTGTTCTTCTTGAGTGTCGGAGAGGTAAATGGAATTCCCGGTGTAGCGGTGAAATGCGTAGATATCGGGAGGAACATCGGTGGCGAAGGCGATTTACTGGACGATAACTGACGCTGAGACACGAAAGCGTGGGGAGCAAACAGG
ASV687	Bacteria	1	Proteobacteria	0.48	Deltaproteobacteria	0.192	Bdellovibrionales	0.0499	Bdellovibrionaceae	0.013	Vampirovibrio	0.0034	Vampirovibrio_chlorellavorus	0.0009	TACGGGGGGTGCAAGCGTTGTCCGGAATCATTGGGCGTAAAGCGTTCGTAGGCGGTAAGGTAAGTCAGATGTTAAAGCCCGGGGCTCAACTCCGGTTCGGCATTTGATACTATCTAACTAGAATGCGGTAGAGGTAAAGGGAATTCCTGGTGTAGCGGTGAAATGCGTAGATATCAGGAGGAACATCGGTGGCGAAAGCGCTTTACTGGGCCGTTATTGACGCTGAGGAACGAAAGCTAGGGTAGCAAACGGG
ASV688	Bacteria	1	Tenericutes	0.28	Mollicutes	0.0784	Mycoplasmatales	0.0086	Mycoplasmataceae	0.0009	Mycoplasma	0.0001	Mycoplasma_feliminutum	0	TACATAGGGGGCAAGCGTTATCCGGATTTATTGGGCGTAAAGAGTGCGTAGGTGGCTATTTAAGTCTGTCGTGAAATCCCATAGCTTAACTATGGAGGGTCGGTGGAAACTGGGTAGCTTGAATACAGAAGAGGTAAGTGGAATTCCATGTGTAGCGGTAAAATGCTTAGATATATGGAGGAACACCAGTGGCGAAGGCGGCTTACTGGTCTGTTATTGACACTGAGGCACGAAAGCGTGGGTAGCAAACAGG
ASV689	Bacteria	1	Firmicutes	1	Clostridia	1	Clostridiales	1	Lachnospiraceae	0.99	Blautia	0.6336	Blautia_obeum	0.1774	TACGTAGGGGGCAAGCGTTATCCGGATTTACTGGGTGTAAAGGGAGCGTAGACGGCCGTGCAAGTCTGATGTGAAAGGCGGGGGCTCAACCCCTGGACTGCATTGGAAACTGTATGGCTGGAGTGCCGGAGAGGTAAGCGGAATTCCTAGTGTAGCGGTGAAATGCGTAGATATTAGGAGGAACACCAGTGGCGAAGGCGGCTTACTGGACGGTAACTGACGTTGAGGCTCGAAAGCGTGGGGAGCAAACAGG
ASV690	Bacteria	1	Tenericutes	0.15	Mollicutes	0.0225	Entomoplasmatales	0.0025	Spiroplasmataceae	0.0003	Spiroplasma	0	Spiroplasma_mirum	0	TACGTAGGGGGCGAGCGTTATCCGGATTTATTGGGCGTAAAGCGTGTGTAGGCGGTTTGTTAAGTCTGAGATGAAAGGCTATGGCTCAACCATAGTTTGTTTCAGAAACTGGCAGACTAGAGTGCAGTAGAGGCAAATGGAATTCATAGTGTAGCGGTGGAATGCGTAGATATTATGAGGAACATCAGTGGCGAAGGCGATTTGCTGGGCTGTTACTGACGCTGAGACACGAAAGCGTGGGGAGCAAATAGG
ASV691	Bacteria	1	Tenericutes	0.46	Mollicutes	0.2116	Anaeroplasmatales	0.0868	Anaeroplasmataceae	0.0356	Asteroleplasma	0.0146	Asteroleplasma_anaerobium	0.006	TACGTAGGTCACGAGCGTTATCCGGAATTATTGGGCGTAAAGAGTGAGCAGGCGGCTCGCTAAGCCGGGAGTGAAAGCGTGGGGCTCAACCCCATACAGCTCCCGGAACTGGCGGGCTAGAGTGCCTGAGAGGTCAACGGAACTCCATGTGTAGCGGTGAAATGCGTAGATATATGGAAGAACACCGGCGGCGAAGGCGGTTGACCAGCAGTGCACTGACGCTCAGTCACGAAAGCGTGGGGAGCAAATAGG
ASV692	Bacteria	1	Firmicutes	1	Clostridia	0.94	Clostridiales	0.8836	Tissierellaceae	0.2032	Tissierella	0.0345	Tissierella_creatinini	0.0059	TACGTAGGGGGCAAGCGTTGTCCGGAATTATTGGGCGTAAAGAGTACGTAGGCGGTCTGGTAAGCGCAAGGTGAAAGGCATAGGCTCAACCAATGTCAGCCTTGCGAACTGTCAGACTTGAGTGCAGGAGGGGAAAGTGGAATTCCTAGTGTAGCGGTGAAATGCGTAGATATTAGGAGGAACACCAGTGGCGAAGGCGACTTTCTGGACTGTAACTGACGCTGAGGTACGAAAGCGTGGGGAGCAAACAGG
ASV693	Bacteria	1	Firmicutes	0.95	Clostridia	0.874	Clostridiales	0.8041	Christensenellaceae	0.2975	Christensenella	0.1101	Christensenella_timonensis	0.0209	TACGTAGGTAGCAAGCGTTGTCCGGAATGACTGGGCGTAAAGGGTGCGTAGGTGGCTTAGCAAGTTGGTAGTGAAATTCCGAAGCTTAACTTCGGCGCTACTACCAAGACTGTTGAGCTTGAGTACAGGAGAGGTAAGTGGAATTCCTAGTGTAGCGGTGGAATGCGTAGATATTAGGAGGAACACCAGTGGCGAAGGCGACTTACTGGCCTGCAACTGACACTGAGGCACGAAAGCGTGGGGAGCAAACAGG
ASV694	Bacteria	1	Firmicutes	0.93	Clostridia	0.744	Clostridiales	0.5878	Clostridiales_Incertae Sedis XI	0.094	Sedimentibacter	0.015	Sedimentibacter_acidaminivorans	0.0014	TACGTAGGTAGCAAGCGTTGTCCGGAATGACTGGGCGTAAAGGGAGTCTAGGTGGCTGAGTAAGTCAACTGTGAAAGCCTATGGCTTAACCATAGAAGAGCAGTTGATACTGTTTAGCTGGAGTGCAGGAGAGGTAATGGGAATTCCTAGTGTAGCGGTAAAATGCGTAGAGATTAGGAGGAACACCAGAGGCGAAGGCGCATTACTGGACTGTAACTGACACTGAAGCTCGAAAGCGTGGGTAGCAAACAGG
ASV695	Bacteria	1	Firmicutes	1	Clostridia	1	Clostridiales	1	Ruminococcaceae	1	Gemmiger	0.53	Gemmiger_formicilis	0.2809	AACGTAGGGTGCAAGCGTTGTCCGGAATTACTGGGTGTAAAGGGAGCGCAGGCGGACCGGCAAGTTGGAAGTGAAAACCATGGGCTCAACCCATGAATTGCTTTCAAAACTGCTGGCCTTGAGTAGTGCAGAGGTAGGTGGAATTCCCGGTGTAGCGGTGGAATGCGTAGATATCGGGAGGAACACCAGTGGCGAAGGCGACCTACTGGGCACCAACTGACGCTGAGGCTCGAAAGCATGGGTAGCAAACAGG
ASV696	Bacteria	1	Tenericutes	0.38	Mollicutes	0.1444	Acholeplasmatales	0.0433	Acholeplasmataceae	0.013	Acholeplasma	0.0039	Acholeplasma_vituli	0.0004	TACGTAGGGGGCGAGCGTTATCCGGATTTATTGGGCGTAAAGGGTGCGTAGGCGGTTTATTAAGTTTAAAATAAAAGCCCGAAGCTTAACTTCGGTTCGTTTTAAAAACTGGTAGACTTGAGTATAGTAGAGGCAAGTGGAATTTCTAGTGTAGCGGTTAAATGCGTAGATATTAGAAGGAACACCAGTGGCGAAGGCGACTTGCTGGGCTATTACTGACGCTGAGGCACGAAAGCGTGGGGAGCAAATAGG
ASV697	Bacteria	1	Firmicutes	0.98	Clostridia	0.931	Clostridiales	0.8844	Ruminococcaceae	0.6899	Pseudobacteroides	0.1035	Pseudobacteroides_cellulosolvens	0.0155	TACGTAGGTTGCAAGCGTTGTCCGGATTTACTGGGTGTAAAGGGCGTGTAGGCGGAGATGCAAGTTGGAAGTGAAATCCCGGGGCTCAACCCCGGAACTGCTTTCAAAACTGTATCCCTTGAGTATCGGAGAGGCAAGCGGAATTCCTAGTGTAGCGGTGAAATGCGTAGATATTAGGAGGAACACCAGTGGCGAAGGCGGCTTGCTGGACGACAACTGACGCTGAGGCGCGAAAGCGTGGGGAGCAAACAGG
ASV698	Bacteria	1	Firmicutes	0.78	Erysipelotrichia	0.3276	Erysipelotrichales	0.1376	Erysipelotrichaceae	0.0564	Erysipelothrix	0.0158	Erysipelothrix_rhusiopathiae	0.0017	TACGTAGGTGGCAAGCGTTATCCGGAATTATTGGGCGTAAAGGGAGAGTAGGCGGTTTAGAAAGTGTAAAGTAAAAGGCTAGTGCTCAACGCTAGTATGCTTTACAAACTAATAGACTAGAGTACAGGAGAGGTTAACGGAATTCCATGTGTAGCGGTGAAATGCGTAGATATATGGAGGAACACCGGTGGCGAAGGCGGTTAACTGGACTGGAACTGACGCTGAGGCTCGAAAGCGTGGGGAGCAAATAGG
ASV699	Bacteria	1	Firmicutes	0.99	Clostridia	0.7425	Clostridiales	0.5197	Ruminococcaceae	0.0832	Thermoclostridium	0.0116	Thermoclostridium_caenicola	0.0016	TACGTAGGGGGCGAGCGTTGTCCGGAATGACTGGGCGTAAAGGGCGTGTAGGCGGCTCTTTAAGTATGGAGTGAAACCCCAGCTTTCAAGGTTGGGCGTGCTTTGTAGACTGGAGAGCTTGAGTGCGGAAGAGGTAAGTGGAATTCCCAGTGTAGCGGTGAAATGCGTAGAGATTGGGAGGAACACCAGTGGCGAAGGCGACTTACTGGGCCGTAACTGACGCTGAGGCGCGAAAGCGTGGGGAGCGAACAGG
ASV700	Bacteria	1	Firmicutes	1	Clostridia	1	Clostridiales	1	Lachnospiraceae	1	Mediterraneibacter	0.72	Mediterraneibacter_faecis	0.4752	TACGTAGGGGGCAAGCGTTATCCGGATTTACTGGGTGTAAAGGGAGCGTAGACGGAATGGCAAGTCTGATGTGAAAGGCCGGGGCTCAACCCCGGGACTGCATTGGAAACTGTCAATCTAGAGTACCGGAGGGGTAAGTGGAATTCCTAGTGTAGCGGTGAAATGCGTAGATATTAGGAGGAACACCAGTGGCGAAGGCGGCTTACTGGACGGTAACTGACGTTGAGGCTCGAAAGCGTGGGGAGCAAACAGG
ASV701	Bacteria	1	Firmicutes	0.96	Clostridia	0.912	Clostridiales	0.8117	Ruminococcaceae	0.5114	Intestinimonas	0.0972	Intestinimonas_massiliensis	0.0165	TACGTAGGTGGCGAGCGTTATCCGGAATTACTGGGTGTAAAGGGTGTGTAGGCGGGATAGCAAGTCAGATGTGAAAATTATGGGCTTAACTCATAACCTGCATTTGAAACTGTTATTCTTGAGTGTCGGAGAGGTAAATGGAATTCCCGGTGTAGCGGTGAAATGCGTAGATATCGGGAGGAACACCAGTGGCGAAGGCGGTTTACTGGACGACAACTGACGCTGAGACACGAAAGCGTGGGGAGCAAACAGG
ASV702	Bacteria	1	Firmicutes	1	Clostridia	1	Clostridiales	1	Ruminococcaceae	1	Ruminococcus	1	Ruminococcus_champanellensis	0.99	TACGTAGGGAGCGAGCGTTGTCCGGAATTACTGGGTGTAAAGGGAGCGTAGGCGGGATTGCAAGTCAGATGTGAAATGTATGGGCTTAACCCATAGACTGCATTTGAAACTGTAGTTCTTGAGTGAAGTAGAGGTAAGCGGAATTCCTAGTGTAGCGGTGAAATGCGTAGATATTAGGAGGAACATCGGTGGCGAAGGCGGCTTACTGGGCTTTTACTGACGCTGAGGCTCGAAAGCGTGGGGAGCAAACAGG
ASV703	Bacteria	1	Firmicutes	0.89	Erysipelotrichia	0.7654	Erysipelotrichales	0.6582	Erysipelotrichaceae	0.5661	Bulleidia	0.3453	Bulleidia_extructa	0.2106	TACGTAGGTGGCGAGCGTTATCCGGAATTATTGGGCGTAAAGGGTGCGTAGGCGGCCTTTTAAGTTTGTGGTGAAAGCGTGGGGCTCAACCCCATACAGCCATAGATACTGGGAGGCTAGAGTACTGGAGAGGGTAGTGGAATTCCATGTGTAGCGGTAAAATGCGTAGATATATGGAGGAACACCGGTGGCGAAGGCGGCTACCTAGCCAGAGACTGACGCTGAGGCACGAAAGCGTGGGGAGCAAATAGG
ASV704	Bacteria	1	Campilobacterota	1	Campylobacteria	1	Campylobacterales	1	Campylobacteraceae	1	Campylobacter	1	Campylobacter_troglodytis	0.44	TACGGAGGGTGCAAGCGTTACTCGGAATCACTGGGCGTAAAGGGCGCGTAGGCGGATTATCAAGTCTCTTGTGAAATCTAGGAGCTTAACTTCTAAACTGCTTGGGAAACTGATAATCTAGAGTGGGGGAGAGGCAGATGGAATTGGTGGTGTAGGGGTAAAATCCGTAGATATCACCAAGAATACCCATTGCGAAGGCGATCTGCTGGAACTTAACTGACGCTAAGGCGCGAAAGCGTGGGGAGCAAACAGG
ASV705	Bacteria	1	Bacteroidetes	1	Bacteroidia	0.39	Bacteroidales	0.1521	Marinilabiliaceae	0.0441	Anaerophaga	0.0088	Anaerophaga_thermohalophila	0.0018	TACGGGGGATGCGAGCGTTATCCGGATTTATTGGGTTTAAAGGGTGCGTAGGCGGCAAGGTAAGTCAGCGGTGAAAGACCAGGGCTCAACTCTGGAAGTGCCGTTGATACTGTCTGGCTAGAATGATTCCGCCGTGGGAGGAATGAGTAGTGTAGCGGTGAAATGCATAGATATTACTCAGAACACCGATTGCGAAGGCATCTCACGAGGAGTTGATTGACGCTGAGGCACGAAAGCGTGGGGATCGAACAGG
ASV706	Bacteria	1	Proteobacteria	0.83	Deltaproteobacteria	0.5312	Syntrophobacterales	0.1222	Syntrophaceae	0.0269	Desulfomonile	0.0056	Desulfomonile_limimaris	0.001	TACGGGGGGTGTAAGCGTTGTTCGGAATTACTGGGCGTAAAGGGCGTGCAGGCGGTCGCCGCAAGTTGAATGTGAAATCCCCGAGCTTAACTTGGGACGTGCGTTCAAGACTGCGGGACTCGAATACGGGAGAGGGTCGTGGAATTCCTGGTGTAGAGGTGAAATTCGTAGAGATCAGGAGGAACACTCGTGGCGAAGGCGACGACCTGGACCGATATTGACGCTGAGACGCGAAAGCGTGGGTAGCAAACAGG
ASV707	Bacteria	1	Firmicutes	0.77	Clostridia	0.5544	Clostridiales	0.3825	Ruminococcaceae	0.0344	Ruminococcus	0.0024	Ruminococcus_champanellensis	0.0001	TACGTAGGGAGCAAGCGTTGTCCGGATTGACTGGGCGTAAAGGGAGTGTAGGCGGTTTGGTAAGTCAAATGTGAAAGCCCGTGGCTCAACCACGGAATTGCATTTGATACTGCTAGACTTGAGTTCGGGAGAGGTAAGTAGAATTCCTAGTGTAGCGGTGGAATGCGTAGATATTAGGAGGAATACCAGTGGCGAAGGCGGCTTACTGGAACGACACTGACGCTGAGGCTCGAAAGCGTGGGGAGCAAACAGG
ASV708	Bacteria	1	Spirochaetes	1	Spirochaetia	1	Spirochaetales	1	Spirochaetaceae	1	Treponema	1	Treponema_porcinum	0.99	CACGTAAGGTGCGAGCGTTGTTCGGAATTATTGGGCGTAAAGGGCATGTAGGCGGAAATGCAAGCTTGGTGTGAAATCCCGGGGCTCAACTCCGGGACTGCGTTGAGAACTGCATAACTAGAGTAGCTGAGGGGCAGCCGGAATTCCAGGTGTAGGGGTGAAATCTGTAGATATCTGGAAGAACACCAATGGCGAAGGCAGGCTGCCAGCAGATTACTGACGCTGAGGTGCGAAGGTGCGGGGAGCAAACAGG
ASV709	Bacteria	1	Firmicutes	0.97	Clostridia	0.8924	Clostridiales	0.821	Clostridiaceae 1	0.1067	Clostridium sensu stricto	0.0139	Clostridium_cylindrosporum	0.0015	TACGTAGGGAGCAAGCGTTATCCGGATTTATTGGGTGTAAAGGGTGCGTAGACGGGAAATTAAGTTAGTTGTGAAATCCCTCGGCTTAACTGAGGAACTGCAACTAAAACTGGTTTTCTTGAGTGCTGGAGAGGAAAGTGGAATTCCTAGTGTAGCGGTGAAATGCGTAGATATTAGGAGGAACACCAGTGGCGAAGGCGACTTTCTGGACAGTAACTGACGTTGAGGCACGAAAGTGTGGGGAGCAAACAGG
ASV710	Bacteria	1	Firmicutes	0.96	Clostridia	0.9216	Clostridiales	0.8294	Ruminococcaceae	0.6718	Intestinimonas	0.3628	Intestinimonas_massiliensis	0.1161	TACGTAGGTGGCGAGCGTTATCCGGATTTACTGGGTGTAAAGGGTGTGTAGGCGGGACTGCAAGTCAGATGTGAAAACTATGGGCTCAACTCATAGCCTGCATTTGAAACTGTGGTTCTTGAGGGTCGGAGAGGTAACTGGAATTCCCGGTGTAGCGGTGAAATGCGTAGATATCGGGAGGAACACCAGTGGCGAAGGCGAGTTACTGGACGATACCTGACGCTGAGACACGAAAGTGTGGGGAGCAAACAGG
ASV711	Bacteria	1	Firmicutes	0.54	Erysipelotrichia	0.0972	Erysipelotrichales	0.0175	Erysipelotrichaceae	0.003	Erysipelothrix	0.0003	Erysipelothrix_larvae	0	TACGTAGGGGGCGAGCGTTATCCGGATTTATTGGGCGTAAAGGGTGTGTAGGCGGTTTATTAAGTCTAAGATCAAAGCCCGAAGCTTAACTTCGGTTCGTCTTAGATACTGGTAGACTTGAGTATAGTAGAGGCAAACGGAACTTCTAGTGTAGCGGTTAAATGCGTAGATATTAGAAAGAACACCAGTGGCGAAAGCGGTTTGCTGGGCTATTACTGACGCTGAGACACGAAAGCGTGGGGAGCAAATAGG
ASV712	Bacteria	1	Proteobacteria	0.82	Alphaproteobacteria	0.6068	Kiloniellales	0.1335	Kiloniellaceae	0.0294	Aestuariispira	0.0035	Aestuariispira_insulae	0.0004	TACGAAGGGGGCGAGCGTTGTTCGGAATTACTGGGCGTAAAGGGTGTGTAGGCGGCATAATAAGATAGCGGTGAAATACCTGGGCTTAACCTAGGAACTGCCGTTGTTACTATTAAGCTAGAGTGATAGAGAGGATATTGGAATACCCAGTGTAGAGGTGAAATTCGTAGATATTGGGTAGAACACCAGTGGCGAAGGCGAGTATCTGGCTATTAACTGACGCTGAGGCACGAAAGCATGGGGATCAAACAGG
ASV713	Bacteria	1	Firmicutes	0.7	Clostridia	0.42	Clostridiales	0.252	Ruminococcaceae	0.0529	Fournierella	0.0042	Fournierella_massiliensis	0.0003	TACATAGGGGGCAAGCGTTGTCCGGAATGACTGGGTGTAAAGGGTGTGTAGGTGGCTTATTAAGTTGGAAGTGAAAGCCCGGGGCTCAACTCCGGAACTGCTTTCAAAACTGGTTGGCTTGAGTGTGGGAGAGGTTAGTGGAACTCCTAGTGTAGCGGTGGAATGCGTAGATATTAGGAAGAACATCAGAGGCGAAGGCGACTAACTGGAACATTACTGACACTGAAACACGAAAGTGTGGGGAGCAAACAGG
ASV714	Bacteria	1	Proteobacteria	0.55	Deltaproteobacteria	0.2805	Bdellovibrionales	0.115	Bdellovibrionaceae	0.0472	Vampirovibrio	0.0193	Vampirovibrio_chlorellavorus	0.0079	TACGGAGGGTGCAAGCGTTGTCCGGAATCATTGGGCGTAAAGAGTTCGTAGGCGGTATGTAAAGTCAGGTGTTAAAGGCAGAGGCTCAACTTCTGTACGGCACTTGATACTTGCAAACTAGAATGCGGTAGAGGTAAAGGGAATTCCTGGTGTAGCGGTGAAATGCTTAGATATCAGGAGGAACATCGGTGGCGTAAGCGCTTTACTGGGCCGTGATTGACGCTGAGGAACGAAAGCCAGGGTAGCAAATGGG
ASV715	Bacteria	1	Bacteroidetes	1	Sphingobacteriia	0.46	Sphingobacteriales	0.2116	Sphingobacteriaceae	0.0973	Parapedobacter	0.0214	Parapedobacter_soli	0.003	TACGGGGGATGCGAGCGTTATCCGGATTTATTGGGTTTAAAGGGTGCGTAGGCGGAGAGGTAAGTCAGCCGTGAAATGTCCACGCTTAACGTGGAACGTGCGTTTGATACTGCCTTTCTAGAATGCGGATGCCGTGGGAGGAATGTGTGGTGTAGCGGTGAAATGCATAGATATCACACAGAACACCGATTGCGAAGGCATCTCACGAATCCGCAATTGACGCTGAGGCACGAAAGCGCGGGTATCGAACAGG
ASV716	Bacteria	1	Fibrobacteres	1	Fibrobacteria	1	Fibrobacterales	1	Fibrobacteraceae	1	Fibrobacter	1	Fibrobacter_intestinalis	0.98	TACGAGGGGTGCGAGCGTTGTTCGGAATCACTGGGCGTAAAGGGAGCGTAGGCGGACCGCCAAGCGTTCTGTGCAATCCCGGGGCCCAACCCCGGACCCGCAGAGCGAACTGGCGGCCTTGGGTAGTTCAGAGGCAGGCGGAATTCCTGGTGTAGCGGTGGAATGCGTAGATATCAGGAAGAACACCGATGGCGAAGGCAGCCTGCTGGGGACTCACCGACGCTGAGGCTCGAAGGCGCGGGCAGCAAACAGG
ASV717	Bacteria	1	Tenericutes	0.53	Mollicutes	0.2809	Anaeroplasmatales	0.118	Anaeroplasmataceae	0.0496	Asteroleplasma	0.0208	Asteroleplasma_anaerobium	0.0087	TACGTAGGTCACGAGCGTTATCCGGAATTATTGGGCGTAAAGAGTGAGCAGGCGGCGCGGCAAGTCCGGGGTGAAAGATTGGGGCTCAACCCCATGAAGCTCCGGATACTGCCGCGCTAGAGTGTGTCAGAGGCAGACGGAACTCCATGTGTAGCGGTGAAATGCGTAGATATATGGAAGAACACCGGCGGCGAAGGCGGTTTGCCAGGGCGACACTGACGCTCAGTCACGAAAGCGTGGGGAGCAAATAGG
ASV718	Bacteria	1	Firmicutes	1	Clostridia	0.99	Clostridiales	0.9801	Ruminococcaceae	0.9213	Monoglobus	0.3777	Monoglobus_pectinilyticus	0.1549	TACGTAGGTGGCAAGCGTTGTCCGGATTTACTGGGTGTAAAGGGCGTGCAGCCGGGAGAGCAAGTCAGATGTGAAATCCATGGGCTTAACCCATGAACTGCATTTGAAACTGTTCTTCTTGAGTGTCGGAGGGGCAATCGGAATTCCTAGTGTAGCGGTGAAATGCGTAGATATTAGGAGGAACACCAGTGGCGAAGGCGGATTGCTGGACGATAACTGACGGTGAGGCGCGAAAGTGTGGGGAGCAAACAGG
ASV719	Bacteria	1	Firmicutes	0.98	Clostridia	0.9016	Clostridiales	0.8295	Ruminococcaceae	0.1576	Ruminococcus	0.0236	Ruminococcus_champanellensis	0.0033	TACGTAGGGGGCGAGCGTTGTCCGGAATTACTGGGCGTAAAGGGAGCGTAGGCGGTTAATTAAGTTAGATGTGAAATACCCGGGCTTAACTTGGGGGGTGCATCTAATACTGGTAAACTAGAGTACAGGAGAGGAAAGCGGAATTCCTAGTGTAGCGGTGAAATGCATAGATATTAGGAGGAACATCGGTGGCGAAGGCGGCTTTCTGGACTGACACTGACGCTGAGGCTCGAAAGCGTGGGGAGCAAACAGG
ASV720	Bacteria	1	Firmicutes	0.64	Clostridia	0.3456	Clostridiales	0.1866	Clostridiales_Incertae Sedis XII	0.0187	Guggenheimella	0.0019	Guggenheimella_bovis	0.0002	TACGTAGGGAGCGAGCGTTATCCGGATTTATTGGGTGTAAAGGGTGCGTAGGCGGCTTTTTAAGTCTACAGTCTAAGCCCGGGGCTTAACTCCGGTTCGCTGTAGAAACTGATTAGCTTGAGTATGGTAGAGGCAAGTGGAATTTCTAGTGTAGCGGTTAAATGCGTAGATATTAGAAGGAACACCGGTGGCGAAGGCGACTTGCTGGGCCATCACTGACGCTGAGGCACGAAAGCGTGGGGAGCAAATAGG
ASV721	Bacteria	1	Tenericutes	0.52	Mollicutes	0.2704	Acholeplasmatales	0.0676	Acholeplasmataceae	0.0169	Acholeplasma	0.0042	Acholeplasma_parvum	0.001	TACGTAGGGAGCGAGCGTTATCCGGAATTATTGGGCGTAAAGGGTGCGTAGGCGGCCCTATAAGTCTTTAGTGAAAATGCGGTGCTCAACGCCGTAGTGCTAAAGATACTGTAGGGCTAGAGTGTTGGAGAGGTGAGTGGAACTCCATGTGTAGCGGTAAAATGCGTAAATATATGGAAGAACACCAGTGGCGAAGGCGGCTCACTAGACAAAAACTGACGCTGAGACACGAAAGCGTGGGGAGCAAACAGG
ASV722	Bacteria	1	Proteobacteria	1	Gammaproteobacteria	1	Aeromonadales	1	Succinivibrionaceae	1	Succinivibrio	1	Succinivibrio_dextrinosolvens	1	TACGGAGGGTGCAAGCGTTAATCGGAATAACTGGGCGTAAAGGGCATGCAGGCGGTCATGCAAGCAGGATGTGAAACCCCCGGGCTTAACCTGGGAACTGCATTCTGAACTACATGACTAGAGTATTGCAGGGGGAGACGGAATTCCAGGTGTAGCGGTGGAATGCGTAGATATCTGGAAGAACACCAAAGGCGAAGGCAGTCTCCTGGGCAAATACTGACGCTCATATGCGAAAGCGTGGGTAGCAAACAGG
ASV723	Bacteria	1	Firmicutes	1	Clostridia	1	Clostridiales	1	Lachnospiraceae	1	Roseburia	0.99	Roseburia_inulinivorans	0.7029	TACGTATGGTGCAAGCGTTATCCGGATTTACTGGGTGTAAAGGGAGCGCAGGCGGAAGGCTAAGTCTGATGTGAAAGCCCGGGGCTCAACCCCGGTACTGCATTGGAAACTGGTCATCTGGAGTGTCGGAGGGGTAAGTGGAATTCCTAGTGTAGCGGTGAAATGCGTAGATATTAGGAGGAACACCAGTGGCGAAGGCGGCTTACTGGACGATTACTGACGCTGAGGCTCGAAAGCGTGGGGAGCAAACAGG
ASV724	Bacteria	1	Firmicutes	0.76	Clostridia	0.57	Clostridiales	0.4275	Ruminococcaceae	0.1924	Ruminococcus	0.0442	Ruminococcus_callidus	0.0058	TACGTAGGTGGCGAGCGTTATCCGGATTTACTGGGTGTAAAGGGTGTGTAGGCGGGTTGGCAAGTCAGATGTGAAAATTATGGGCTCAACTCATAACTTGCATTTGAAACTGTCGGTCTTGAGAGTGGGAGAGGTAGATAGAATTCCTGGTGTAGCGGTGAAATGCGTAGATATCAGGAGGAATACCGGTGGCGAAGGCGATCTACTGGCCCATTACTGACGCTGAGACACGAAAGCGTGGGGAGCAAACAGG
ASV725	Bacteria	1	Firmicutes	1	Clostridia	1	Clostridiales	1	Ruminococcaceae	1	Faecalibacterium	1	Faecalibacterium_prausnitzii	1	AACGTAGGTCACAAGCGTTGTCCGGAATTACTGGGTGTAAAGGGAGCGCAGGCGGGTGATCAAGTTGGAAGTGAAATCCATGGGCTCAACCCATGAACTGCTTTCAAAACTGGTCATCTTGAGTAGTGCAGAGGTAGGCGGAATTCCCGGTGTAGCGGTGGAATGCGTAGATATCGGGAGGAACACCAGTGGCGAAGGCGGCCTACTGGGCACCAACTGACGCTGAGGCTCGAAAGTGTGGGTAGCAAACAGG
ASV726	Bacteria	1	Spirochaetes	1	Spirochaetia	1	Spirochaetales	1	Brachyspiraceae	1	Brachyspira	1	Brachyspira_innocens	0.3	TACGTAGGAGGCAAACGTTGCTCGGATTTACTGGGCGTAAAGGGTGAGTAGGCGGAACTATAAGTCTAAGGTGAAAGACCGAAGCCCAACTTCGGGAACGCCTCGGATACTGTAGTTCTTGGATATTGTAGGGGATGATGGAATTCTCGGTGTAGCGGTGGAATGTGCAGATATCGAGAGGAACACCTATAGCGAAGGCAGTCATCTGGGCATTTATCGACGCTGAATCACGAAAGCTGGGGGAGCAAACAGG
ASV727	Bacteria	1	Firmicutes	1	Clostridia	0.99	Clostridiales	0.9801	Ruminococcaceae	0.9311	Sporobacter	0.4004	Sporobacter_termitidis	0.1722	TACGTAGGTGGCAAGCGTTGTCCGGATTTACTGGGTGTAAAGGGCGTGTAGGCGGGGCTGCAAGTCAGAAGTGAAATCCATGGGCTTAACCCATGAACTGCTTTTGAAACTGTAGCTCTTGAGTATCGGAGAGGCAGGCGGAATTCCTAGTGTAGCGGTGAAATGCGTAGATATTAGGAGGAACACCAGTGGCGAAGGCGGCCTGCTGGACGACAACTGACGCTGAGGCGCGAAAGCGTGGGGAGCAAACAGG
ASV728	Bacteria	1	Proteobacteria	0.88	Alphaproteobacteria	0.7128	Kiloniellales	0.1354	Kiloniellaceae	0.0257	Aestuariispira	0.0028	Aestuariispira_insulae	0.0003	TACGAAGGGGGCAAGCGTTGTTCGGAATTACTGGGCGTAAAGGGAGTGTAGGCGGTTTAGTAAGATAGCGGTGAAATACCAGAGCTCAACTTTGGAATTGCCGTTATAACTATTAGACTTGAATGATAGAGAGGATATCGGAATACCCAGTGTAGAGGTGAAATTCGTAGATATTGGGTAGAACACCGGTGGCGAAGGCGGGTATCTGGCTATTAATTGACGCTGAGGCTCGAAAGCATGGGGATCAAACAGG
ASV729	Bacteria	1	Firmicutes	1	Clostridia	0.99	Clostridiales	0.9801	Ruminococcaceae	0.9115	Sporobacter	0.237	Sporobacter_termitidis	0.0616	TACGTAGGTGGCAAGCGTTGTCCGGATTTACTGGGTGTAAAGGGCGTGTAGGCGGAGGATCAAGTCAGAAGTGAAATCTCGGGGCTCAACCCTGAAACTGCTTTTGAAACTGATTCCCTTGAGTATCGGAGAGGCAGGCGGAATTCCTAGTGTAGCGGTGAAATGCGTAGATATTAGGAGGAACACCAGTGGCGAAGGCGGCCTGCTGGACGACAACTGACGCTGAGGCGCGAAAGCGTGGGGAGCAAACAGG
ASV730	Bacteria	1	Firmicutes	0.92	Clostridia	0.8464	Clostridiales	0.7194	Ruminococcaceae	0.4245	Flintibacter	0.0637	Flintibacter_butyricus	0.0096	TACGTAGGTGGCAAGCGTTATCCGGATTTACTGGGTGTAAAGGGTGTGTAGGCGGGAAGCCAAGTCAGATGTGAAAATCATGGGCTCAACTCATGACTTGCATTTGAAACTGGTTTTCTTGAGTATGGGAGAGGTAAATGGAATTCCCGGTGTAGCGGTGAAATGCGTAGATATCGGGAGGAACACCAGTGGCGAAGGCGGTTTACTGGACCACAACTGACGCTGATACACGAAAGCGTGGGGAGCAAACAGG
ASV731	Bacteria	1	Proteobacteria	0.43	Deltaproteobacteria	0.1806	Bdellovibrionales	0.0704	Bdellovibrionaceae	0.0275	Vampirovibrio	0.0107	Vampirovibrio_chlorellavorus	0.0042	TACGGGGGGTGCAAGCGTTGTCCGGAATCATTGGGCGTAAAGAGTTCGTAGGCGGCATGTAAAGTCAGGTGTTAAAGGCAGAGGCTCAACTTCTGTATGGCACTTGATACTTGCAGGCTAGAATGCGGTAGAGGTAAAGGGAATTCCTGGTGTAGCGGTGAAATGCTTAGATATCAGGAGGAACATCGGTGGCGTAAGCGCTTTACTGGGCCGTGATTGACGCTGAGGAACGAAAGCCAGGGTAGCAAATGGG
ASV732	Bacteria	1	Firmicutes	1	Clostridia	1	Clostridiales	1	Lachnospiraceae	0.99	Clostridium XlVb	0.9702	Clostridium_colinum	0.9508	TACGTATGGTGCAAGCGTTATCCGGATTTACTGGGTGTAAAGGGTGAGTAGGCGGTTCGGCAAGTCATATGTGAAATTCCCGAGCTCAACTTGGGCGCTGCATAAGAAACTGTCGGACTAGAGTGCAGGAGAGGTAAGCGGAATTCCTAGTGTAGCGGTGAAATGCGTAGATATTAGGAAGAACACCGGTGGCGAAGGCGGCTTACTGGACTGTTACTGACGCTGAGTCACGAAAGCGTGGGGAGCGAACAGG
ASV733	Bacteria	1	Tenericutes	0.4	Mollicutes	0.16	Entomoplasmatales	0.0592	Spiroplasmataceae	0.0219	Spiroplasma	0.0081	Spiroplasma_syrphidicola	0.0017	TACGTAGGTGGCGAGCGTTATCCGAATTTATTGGGCGTAAAGCGTGCGCAGACGGTTTATTAAGTCTAGAATCAAAGCCCGAAGCTTAACTTCGGTTCGTTCTAGAAACTGGTAGGCTAGAGTGTAGTAGAGGCAAATGGAATTTCTAGTGTAGCGGTAAAATGCGTAGATATTAGAAGGAACACCAGTGGCGAAGGCGATTTGCTGGGCTATTACTGACGTTCATGCACGAAAGCGTGGGGAGCAAATAGG
ASV734	Bacteria	1	Tenericutes	0.18	Mollicutes	0.0324	Anaeroplasmatales	0.0042	Anaeroplasmataceae	0.0005	Asteroleplasma	0.0001	Asteroleplasma_anaerobium	0	TACGTAGGTGGCAAGCGTTATCCGGAATTATTGGGCGTAAAGAGTGAGCAGGCGGTTATTTAAGTCTGAAGTCAAATGCTATGGCTTAACCATAGTACGCTTTGGAAACTGGGTAACTAGAGTGCGAGAGAGGTAAGCGGAATTCCATGTGTAGCGGTGAAATGCGTAGATATATGGAGGAACACCAGTGGCGAAGGCGGCTTACTAGCTCGTAACTGACGCTCAGTCACGAAAGCGTGGGTAGCAAATAGG
ASV735	Bacteria	1	Firmicutes	1	Clostridia	1	Clostridiales	1	Eubacteriaceae	0.78	Eubacterium	0.6084	Eubacterium_coprostanoligenes	0.4746	TACGTAGGTGGCAAGCGTTGTCCGGATTTACTGGGTGTAAAGGGAGCGCAGGCGGGAGAGCAAGTCAGCGGTGAAATACATGGGCTTAACCCATGGGCTGCCGTTGAAACTGTCCTTCTTGAGTGAAGTAGAGGCAAGCGGAATTCCGAGTGTAGCGGTGAAATGCGTAGATATTCGGAGGAACACCAGTGGCGAAGGCGGCTTGCTGGGCTTTTACTGACGCTGAGGCTCGAAAGTGTGGGGAGCAAACAGG
ASV736	Bacteria	1	Firmicutes	1	Clostridia	1	Clostridiales	1	Lachnospiraceae	1	Fusicatenibacter	1	Fusicatenibacter_saccharivorans	1	TACGTAGGGGGCAAGCGTTATCCGGATTTACTGGGTGTAAAGGGAGCGTAGACGGCAAGGCAAGTCTGATGTGAAAACCCAGGGCTTAACCCTGGGACTGCATTGGAAACTGTCTGGCTCGAGTGCCGGAGAGGTAAGCGGAATTCCTAGTGTAGCGGTGAAATGCGTAGATATTAGGAAGAACACCAGTGGCGAAGGCGGCTTACTGGACGGTAACTGACGTTGAGGCTCGAAAGCGTGGGGAGCAAACAGG
ASV737	Bacteria	1	Firmicutes	1	Clostridia	1	Clostridiales	1	Ruminococcaceae	0.94	Acetivibrio	0.3478	Acetivibrio_thermocellus	0.1148	TACGTAGGTGGCGAGCGTTGTCCGGATTTACTGGGTGTAAAGGGCGCGTAGGCGGACTGTCAAGTCAGTCGTGAAATGTCGGGGCTTAACCCCGGAACTGCGATTGAAACTGACAGCCTTGAGTGCCGGAGAGGAAAGCGGAATTCCTAGTGTAGCGGTGAAATGCGTAGATATTAGGAGGAACACCAGTGGCGAAGGCGGCTTTCTGGACGGTAACTGACGCTGAGGCGCGAAAGTGTGGGGAGCAAACAGG
ASV738	Bacteria	1	Firmicutes	0.98	Clostridia	0.9604	Clostridiales	0.9412	Lachnospiraceae	0.9035	Lachnospira	0.1626	Lachnospira_eligens	0.0244	TACGTATGGTGCAAGCGTTATCCGGATTTACTGGGTGTAAAGGGAGCGTAGGTGGCAGGGCAAGCCAGAAGTGAAAACCCGGGGCTCAACCGCGGGATTGCTTTTGGAACTGTCAGGCTAGAGTGCAGGAGGGGTGAGCGGAATTCCTAGTGTAGCGGTGAAATGCGTAGATATTAGGAGGAACACCGGAGGCGAAGGCGGCTCACTGGACTGTAACTGACACTGAGGCTCGAAAGCGTGGGGAGCAAACAGG
ASV739	Bacteria	1	Firmicutes	1	Clostridia	0.99	Clostridiales	0.9801	Ruminococcaceae	0.9703	Oscillibacter	0.6404	Oscillibacter_ruminantium	0.3266	TACGTAGGTGGCAAGCGTTGTCCGGATTTACTGGGTGTAAAGGGCGTGTAGCCGGGAAGGCAAGTCAGATGTGAAATCCACGGGCTTAACTCGTGAACTGCATTTGAAACTGTTTTTCTTGAGTATCGGAGAGGCAATCGGAATTCCTAGTGTAGCGGTGAAATGCGTAGATATTAGGAGGAACACCAGTGGCGAAGGCGGATTGCTGGACGACAACTGACGGTGAGGCGCGAAAGCGTGGGGAGCAAACAGG
ASV740	Bacteria	1	Firmicutes	0.92	Clostridia	0.8004	Clostridiales	0.6963	Ruminococcaceae	0.2437	Ruminococcus	0.0561	Ruminococcus_champanellensis	0.0095	TACGTAGGTGGCAAGCGTTATCCGGAATTATTGGGTGTAAAGGGTGCGTAGGCGGGGTGTCAAGTCAGATGTGAAATCTCAATGCTTAACGTTGAGACTGCATTTGAAACTGGCGCTCTTGAGTGAAGTAGAGGTAAGCGGAATTCCCAGTGTAGCGGTGAAATGCGTAGATATTGGGAGGAACACCAGTGGCGAAGGCGGCTTACTGGGCTTTTACTGACGCTGAGGCACGAAAGTGTGGGGAGCAAACAGG
ASV741	Bacteria	1	Firmicutes	1	Clostridia	0.99	Clostridiales	0.9702	Clostridiaceae 4	0.2134	Geosporobacter	0.0213	Geosporobacter_subterraneus	0.0019	TACGTAGGGAGCGAGCGTTATCCGGATTTATTGGGTGTAAAGGGTGCGTAGACGGGCAAGCAAGTTAGTTGTGAAATCCCTCGGCTTAACTGAGGAACTGCAACTAAAACTGCTAGTCTTGAGTGCAGGAGAGGTAAGTGGAATTCCTAGTGTAGCGGTGAAATGCGTAGATATTAGGAGGAACACCAGTGGCGAAGGCGACTTACTGGACTGTAACTGACGTTGAGGCACGAAAGTGTGGGGAGCAAACAGG
ASV742	Bacteria	1	Proteobacteria	0.83	Zetaproteobacteria	0.1162	Mariprofundales	0.0163	Mariprofundaceae	0.0023	Mariprofundus	0.0003	Mariprofundus_ferrooxydans	0	TACGAAGGGTGCAAGCGTTGTTCGGATTTACTGGGCGTAAAGCGTCCGTAGGTGGTTTGTTAAGTCAGGGGTGAAATCCCAGGGCCCAACCCTGGAACTGCCTTTGATACTGGCAAGCTGGAGCGTGATAGAGGAAGATGGAACATCTGGTGTAGGGGTGAAATCCGTAGATATCAGATAGAACACCAATGGCGAAGGCAGTCTTCTGGATCATTGCTGACACTGAGGGACGAAAGCGTGGGTAGCAAACAGA
ASV744	Bacteria	1	Firmicutes	1	Clostridia	1	Clostridiales	1	Lachnospiraceae	0.95	Blautia	0.228	Blautia_luti	0.0433	TACGTAGGGGGCAAGCGTTATCCGGATTTACTGGGTGTAAAGGGAGCGTAGACGGTTAAGCAAGTCAGAAGTGAAAGGCTGGGGCTCAACCCCGGGACTGCTTTTGAAACTGTTTAACTAGAGTGCTGGAGAGGTAAGCGGAATTCCTAGTGTAGCGGTGAAATGCGTAGATATTAGGAGGAACACCAGTGGCGAAGGCGGCTTACTGGACAGTAACTGACGTTGAGGCTCGAAAGCGTGGGGAGCAAACAGG
ASV745	Bacteria	1	Bacteroidetes	1	Bacteroidia	1	Bacteroidales	1	Prevotellaceae	1	Prevotella	1	Prevotella_stercorea	1	TACGGAAGGTCCGGGCGTTATCCGGATTTATTGGGTTTAAAGGGAGCGTAGGCCGTTTGTTAAGCGTGTTGTGAAATGTCGGGGCTCAACCTGGGCATTGCAGCGCGAACTGGCAGACTTGAGTGCGCAGGAAGTAGGCGGAATTCGTCGTGTAGCGGTGAAATGCTTAGATATGACGAAGAACTCCGATTGCGAAGGCAGCCTGCTGTAGCGCAACTGACGCTGAAGCTCGAAAGCGTGGGTATCGAACAGG
ASV746	Bacteria	1	Firmicutes	0.95	Clostridia	0.874	Clostridiales	0.8041	Christensenellaceae	0.2975	Christensenella	0.1101	Christensenella_massiliensis	0.0187	TACGTAGGTAGCAAGCGTTGTCCGGAATGACTGGGCGTAAAGGGTGCGTAGGTGGTTTAACAAGTTGGTAGTGAAATTCCGAAGCTTAACTTCGGCGCTACTACCAAGACTGTTGAACTTGAGTACAGGAGAGGTAAGTGGAATTCCTAGTGTAGCGGTGGAATGCGTAGATATTAGGAGGAACACCAGTGGCGAAGGCGACTTACTGGCCTGCAACTGACACTGAGGCACGAAAGCGTGGGGAGCAAACAGG
ASV747	Bacteria	1	Proteobacteria	0.85	Alphaproteobacteria	0.6545	Rhodospirillales	0.2356	Rhodospirillaceae	0.0471	Novispirillum	0.009	Novispirillum_itersonii	0.0017	TACGAAGGGGGCAAGCGTTGTTCGGAATTACTGGGCGTAAAGGGTGTGTAGGCGGTTATGTAAGATAGCGGTGAAATGCCGGGGCTTAACCTCGGAACTGCCGTTATAACTATGTAGCTAGAGTGATGCAGAGGATATTGGAATACCCAGTGTAGAGGTGAAATTCGTAGATATTGGGTAGAACACCGGTGGCGAAGGCGAGTATCTGGGCATTAACTGACGCTGAGGCACGAAAGCATGGGGATCAAACAGG
ASV748	Bacteria	1	Firmicutes	1	Clostridia	1	Clostridiales	1	Lachnospiraceae	1	Hungatella	0.37	Hungatella_effluvii	0.0851	TACGTAGGGGGCAAGCGTTATCCGGATTTACTGGGTGTAAAGGGAGCGTAGACGGTGAAGCAAGTCTGAAGTGAAAGGTTGGGGCTCAACCCCGAAACTGCTTTGGAAACTGTTTAACTGGAGTACAGGAGAGGTAAGTGGAATTCCTAGTGTAGCGGTGAAATGCGTAGATATTAGGAGGAACACCAGTGGCGAAGGCGGCTTACTGGACTGTAACTGACGTTGAGGCTCGAAAGCGTGGGGAGCAAACAGG
ASV749	Bacteria	1	Bacteroidetes	1	Bacteroidia	1	Bacteroidales	1	Porphyromonadaceae	1	Parabacteroides	0.99	Parabacteroides_chinchillae	0.3861	TACGGAGGATGCGAGCGTTATCCGGATTTATTGGGTTTAAAGGGTGCGTAGGTGGCTGATTAAGTCAGCGGTGAAAGTTTGTGGCTCAACCATAAAATTGCCGTTGAAACTGGTTGGCTTGAGTGTGTTTGAGGTAGGCGGAATGCGTGGTGTAGCGGTGAAATGCATAGATATCACGCAGAACTCCGATTGCGAAGGCAGCTTACCAAACCATAACTGACACTGAAGCACGAAAGCGTGGGTATCAAACAGG
ASV750	Bacteria	1	Firmicutes	0.76	Bacilli	0.4788	Bacillales	0.2633	Bacillaceae 1	0.0685	Bacillus	0.0171	Bacillus_solisilvae	0.0014	TACATAGGGGGCAAGCGTTATCCGGAATTATTGGGCGTAAAGCGTGCGTAGGCGGTTTATTAAGTCTGATGTTAAATTCCACAGCTTAACTGTGGCATGTCATTGGAAACTGGTAAACTTGAGTACAGTAGGGGTAAGCGGAATTCCAAGTGGAGCGGTGGAATGCGTAGATATTTGGAGGAACACCAGTGGCGAAGGCGACTTACTGGGCTGGGACTGACGCTGAGGCACGAAAGCGTGGGGAGCAAACAGG
ASV751	Bacteria	1	Bacteroidetes	0.97	Bacteroidia	0.7857	Bacteroidales	0.6364	Rikenellaceae	0.1591	Mucinivorans	0.0302	Mucinivorans_hirudinis	0.0057	TACGGAGGATCCTGGTGTTATCCGGATTTATTGGGTTTAAAGGGTGCGTAGGCGGGACTTTAAGTCAGCGGTGAAACCTCGTGGCTCAACCACGAGCCTGCCGTTGAAACTGGAGTTCTTGAGAGTAAACGATGTACGCGGAATGTGTAGTGTAGCGGTGAAATGCTTAGATATTACACAGAACACCGATTGCGAAGGCAGCGTACAAGGATACGTCTGACGCTGAAGCACGAAAGCGTGGGTATCGAACAGG
ASV752	Bacteria	1	Firmicutes	0.99	Clostridia	0.9801	Clostridiales	0.9703	Lachnospiraceae	0.9606	Clostridium XlVa	0.4899	Clostridium_fimetarium	0.2254	TACGTAGGGGGCAAGCGTTATCCGGATTTACTGGGTGTAAAGGGAGTGTAGGTGGCAGTACAAGTCAGAAGTGAAAGCCCGGGGCTCAACCCCGGGACTGCTTTTGAAACTGTACGGCTGGAGTGCAGGAGAGGTAAGCGGAATTCCTAGTGTAGCGGTGAAATGCGTAGATATTAGGAGGAACACCAGTGGCGAAGGCGGCTTACTGGACTGTAACTGACACTGAGGCTCGAAAGCGTGGGGAGCAAACAGG
ASV753	Bacteria	1	Firmicutes	1	Clostridia	1	Clostridiales	1	Lachnospiraceae	1	Coprococcus	1	Coprococcus_eutactus	1	TACGTATGGTGCAAGCGTTATCCGGATTTACTGGGTGTAAAGGGTGCGTAGGTGGTGAGACAAGTCTGAAGTGAAAATCCGGGGCTTAACCCCGGAACTGCTTTGGAAACTGCCTGACTAGAGTACAGGAGAGGTAAGTGGAATTCCTAGTGTAGCGGTGAAATGCGTAGATATTAGGAGGAACACCAGTGGCGAAGGCGACTTACTGGACTGCTACTGACACTGAGGCACGAAAGCGTGGGGAGCAAACAGG
ASV754	Bacteria	1	Verrucomicrobia	0.92	Subdivision5	0.8464	Subdivision5_genera_incertae_sedis	0.7787	uncultured_eubacterium	0.7164					TACAGAGGTCGCGAGCGTTGTTCGGATTTACTGGGCGTAAAGGGCGCGTAGGCGGCGGCGTGTGTCGGATGTGAAATCTCCGGGCCCAACCCGGAAAGTGCGTCCGAAACTGCGCCGCTCGAGGGCGGAAGAGGGAACCGGAATGCAGGGTGTAGCGGTGAAATGCGTTGATATCCTGCAGAACACCGGAGGCGAAGGCGGGTTCCTGGTACGCATCTGACGCTGAGGCGCGAAAGTCGGGGGAGCAAACAGG
ASV755	Bacteria	1	Bacteroidetes	1	Bacteroidia	1	Bacteroidales	1	Prevotellaceae	1	Prevotellamassilia	0.99	Prevotellamassilia_timonensis	0.9801	TACGGAAGGTCCAGGCGTTATCCGGATTTATTGGGTTTAAAGGGAGCGCAGGCGGACTTTTAAGTCAGCTGTGAAAACTGGCGGCTCAACCGTCAGCCTGCAGTTGATACTGGAAGTCTTGAGTGCACACAGGGATGCTGGAATTCATGGTGTAGCGGTGAAATGCTCAGATATCATGAAGAACTCCGATCGCGAAGGCAGGCATCCGGGGTGCAACTGACGCTGAGGCTCGAAAGTGCGGGTATCAAACAGG
ASV756	Bacteria	1	Firmicutes	1	Clostridia	1	Clostridiales	1	Ruminococcaceae	0.97	Pseudoflavonifractor	0.2619	Pseudoflavonifractor_capillosus	0.0707	TACGTAGGTGGCAAGCGTTATCCGGATTTACTGGGTGTAAAGGGCGCGTAGGCGGGGATGCAAGTCAGGTGTGAAATCTATGGGCTCAACTCATAAACTGCATTTGAAACTGCATCTCTTGAGTGCTGGAGAGGTAGATGGAATTCCTTGTGTAGCGGTGAAATGCGTAGATATAAGGAAGAACACCAGTGGCGAAGGCGATCTACTGGACAGTAACTGACGCTGAGGCGCGAAAGCGTGGGGAGCAAACAGG
ASV757	Bacteria	1	Firmicutes	0.93	Clostridia	0.8649	Clostridiales	0.7784	Ruminococcaceae	0.5138	Flavonifractor	0.1284	Flavonifractor_plautii	0.0321	TACGTAGGTGGCAAGCGTTATCCGGATTTACTGGGTGTAAAGGGTGTGTAGGCGGGATTGCAAGTCAGATGTGAAAACTGTGGGCTCAACTCACAGCCTGCGTCTGAAACTGTAGTTCTTGAGGGTCGGAGAGGTAACTGGAATTCCCGGTGTAGCGGTGAAATGCGTAGATATCGGGAGGAACACCGGTGGCGAAGGCGGGTTACTGGACGATTACTGACGCTGAGACACGAAAGTGTGGGGAGCAAACAGG
ASV758	Bacteria	1	Firmicutes	0.98	Clostridia	0.931	Clostridiales	0.8658	Gracilibacteraceae	0.1472	Gracilibacter	0.025	Gracilibacter_thermotolerans	0.0043	TACGTAGGGGGCAAGCGTTGTCCGGAATTACTGGGCGTAAAGGGCGCGTAGGCGGCATATTAAGTTAGGTGTGAAATTCCCGGGCTTAACCCGGGCGTTGCACTTAAAACTGATAAGCTTGAGTGCAGGAGAGGAAAGTGGAATTCCTAGTGTAGCGGTGAAATGCGTAGATATTAGGAGGAACATCAGTGGCGAAGGCGACTTTCTGGACTGTAACTGACGCTGAGGCGCGAAAGCGTGGGTAGCAAACAGG
ASV759	Bacteria	1	Firmicutes	0.63	Erysipelotrichia	0.2331	Erysipelotrichales	0.0862	Erysipelotrichaceae	0.0319	Holdemania	0.0051	Holdemania_massiliensis	0.0006	TACGTAGGTGGCGAGCGTTATCCGGATTTATTGGGCGTAAAGCGTCCGCAGCCGGTTTATTAAGTCTAAAATTAAAGCCTGGGGCTTAACCCCAGTTCGTTTTAGAAACTGATAGACTCGAGTGTGGTAGAGGCAAACGGAATTTCTAGTGTAGCGGTAAAATGCGTAGATATTAGAAGGAACACCAGTGGCGAAGGCGGTTTGCTAGGCCACCACTGACGGTCAGGGACGAAAGCGTGGGGAGCAAATAGG
ASV760	Bacteria	1	Verrucomicrobia	0.6	Subdivision5	0.36	Subdivision5_genera_incertae_sedis	0.216	uncultured_eubacterium	0.1296					TACAGAGGTCGCAAGCGTTGTTCGGATTTACTGGGCGTAAAGGGCGCGTAGGCGGTCTTGCGTGTCAGATGTGAAATCTCCGGGCTCAACCCGGAAAGTGCGTCTGAAACTACGGGACTCGAGTCTGGGAGAGGGAATCGGAATATAGGGTGTAGCGGTGAAATGCGTTGATATCCTATAGAACACCGGAGGCGAAGGCGGATTCCTTGAACGGCACTGACGCTGAGGCGCGAAAGTCGGGGGAGCAAACAGG
ASV761	Bacteria	1	Firmicutes	0.89	Clostridia	0.7832	Clostridiales	0.6579	Ruminococcaceae	0.3947	Intestinimonas	0.1066	Intestinimonas_butyriciproducens	0.0149	TACGTAGGTGGCAAGCGTTATCCGGATTTACTGGGTGTAAAGGGTGTGTAGGCGGGGAATCAAGTCAGATGTGAAAATCATGGGCTCAACTCATGACTTGCATTTGAAACTGATTTTCTTGAGTGTGGGAGAGGTAAATGGAATTCCCGGTGTAGCGGTGAAATGCGTAGATATCGGGAGGAACACCAGTGGCGAAGGCGGTTTACTGGACCACAACTGACGCTGAGACACGAAAGCGTGGGGAGCAAACAGG
ASV762	Bacteria	1	Firmicutes	1	Clostridia	1	Clostridiales	1	Lachnospiraceae	1	Blautia	1	Blautia_hominis	0.33	TACGTAGGGGGCAAGCGTTATCCGGATTTACTGGGTGTAAAGGGAGCGTAGACGGAAGAGCAAGTCTGATGTGAAAGGCTGGGGCTTAACCCCAGGACTGCATTGGAAACTGTTTTTCTTGAGTGCCGGAGAGGTAAGCGGAATTCCTAGTGTAGCGGTGAAATGCGTAGATATTAGGAGGAACACCAGTGGCGAAGGCGGCTTACTGGACGGTAACTGACGTTGAGGCTCGAAAGCGTGGGGAGCAAACAGG
ASV763	Bacteria	1	Firmicutes	0.91	Clostridia	0.7735	Clostridiales	0.6575	Peptostreptococcaceae	0.092	Criibacterium	0.0129	Criibacterium_bergeronii	0.0018	TACGTAGGGAGCAAGCGTTATCCGGATTTATTGGGTGTAAAGGGTGCGTAGACGGATTAACAAGTTGGCTGTGAAATCCCTCGGCTTAACTGAGGAACTGCAACCAAAACTATTAATCTTGAGTACTGGAGGGGAAAGTGGAATTCCTAGTGTAGCGGTGAAATGCGTAGATATTAGGAAGAACACCGGTGGCGAAGGCGACTTTCTGGACAGTAACTGACGTTGAGGCACGAAAGTGTGGGGAGCAAACAGG
ASV764	Bacteria	1	Firmicutes	0.89	Clostridia	0.7921	Clostridiales	0.6812	Lachnospiraceae	0.252	Lachnospiracea_incertae_sedis	0.0277	Eubacterium_ruminantium	0.0022	TACGTAGGTGGCGAGCGTTATCCGGATTTACTGGGTGTAAAGGGTGTGTAGGCGGGCTTGCAAGTCAGATGTGAAATCCCGAGGCTTAACCTCGGAACTGCATTTGAAACTGTAGGTCTTGAGAGTGGGAGAGGTAAGCGGAATTCCCGGTGTAGCGGTGAAATGCGTAGATATCGGGAGGAACACCAGTGGCGAAGGCGGCTTACTGGACCACAACTGACGCTGAGACACGAAAGCGTGGGGAGCAAACAGG
ASV765	Bacteria	1	Firmicutes	1	Clostridia	1	Clostridiales	1	Lachnospiraceae	1	Anaerobutyricum	1	Anaerobutyricum_soehngenii	0.98	TACGTATGGAGCAAGCGTTATCCGGATTTACTGGGTGTAAAGGGTGCGTAGGTGGCAGTGCAAGTCAGATGTGAAAGGCCGGGGCTCAACCCCGGAGCTGCATTTGAAACTGCATAGCTAGAGTACAGGAGAGGCAAGCGGAATTCCTAGTGTAGCGGTGAAATGCGTAGATATTAGGAGGAACACCAGTGGCGAAGGCGGCTTGCTGGACTGTTACTGACACTGAGGCACGAAAGCGTGGGGAGCAAACAGG
ASV766	Bacteria	1	Firmicutes	0.76	Clostridia	0.5244	Clostridiales	0.3566	Clostridiaceae 2	0.0749	Alkaliphilus	0.0157	Alkaliphilus_metalliredigens	0.0033	TACATAGGGGGCAAGCGTTGTCCGGAATCACTGGGCGTAAAGAGAGCGTAGGCGGTTTTGTAAGTCAATGGTGTAAGCCCGAGGCTCAACTTCGGAATTGCCGTTGATACTGCTTAACTTGAGTATGGGAGAGGAAAATGGAATTCCTAGTGTAGCGGTGGAATGCGTAGATATTAGGAGGAACATCGGTGGCGAAAGCGATTTTCTGGAACATTACTGACGCTGAGGCTCGAAAGCGTGGGGAGCAAACAGG
ASV767	Bacteria	1	Proteobacteria	0.48	Deltaproteobacteria	0.2064	Bdellovibrionales	0.0867	Bdellovibrionaceae	0.0364	Vampirovibrio	0.0153	Vampirovibrio_chlorellavorus	0.0064	TACGGAGGGTGCGAGCGTTGTCCGGAATCATTGGGCGTAAAGAGTTCGTAGGTGGCCTGTTAAGTCTGGTGTTAAATGCAGATGCTCAACATCTGTTCGGCACTGGATACTGGCAAGCTTGAATGCGGTAGAGGTAAAGGGAATTCCTGGTGTAGCGGTGAAATGCGTAGATATCAGGAGGAACATCGGTGGCGTAAGCGCTTTACTGGGCCGTAATTGACACTGAGGAACGAAAGCCAGGGTAGCAAATGGG
ASV768	Bacteria	1	Firmicutes	1	Clostridia	1	Clostridiales	1	Ruminococcaceae	1	Clostridium IV	0.99	Eubacterium_siraeum	0.9801	TACGTAGGTGGCAAGCGTTGTCCGGAATTACTGGGTGTAAAGGGAGTGTAGGCGGGATTTTAAGTCAGAAGTGAAAATTACGGGCTCAACTCGTAACCTGCTTTTGAAACTGAAATTCTTGAGTGAAGTAGAGGCAAGCGGAATTCCTAGTGTAGCGGTGAAATGCGTAGATATTAGGAGGAACACCAGTGGCGAAGGCGGCTTGCTGGGCTTTTACTGACGCTGAGGCTCGAAAGCGTGGGGAGCAAACAGG
ASV769	Bacteria	1	Firmicutes	0.98	Clostridia	0.9604	Clostridiales	0.9412	Ruminococcaceae	0.6965	Oscillibacter	0.2229	Oscillibacter_ruminantium	0.049	TACGTAGGTGGCAAGCGTTATCCGGATTTACTGGGTGTAAAGGGTGAGTAGGCGGGGAAGCAAGTCAGATGTGAAATACAAAGGCTTAACCTTTGAACTGCATTTGAAACTGTTTTTCTTGAGAGTCGGAGAGGTAATCGGAATTCCCAGTGTAGCGGTGAAATGCGTAGAGATTGGGAGGAACACCAGTGGCGAAGGCGGATTACTGGACGACAACTGACGCTGATGCACGAAAGCGTGGGGAGCAAACAGG
ASV770	Bacteria	1	Firmicutes	0.97	Clostridia	0.9409	Clostridiales	0.8562	Ruminococcaceae	0.5822	Intestinimonas	0.1397	Intestinimonas_massiliensis	0.0265	TACGTAGGTGGCGAGCGTTATCCGGAATTACTGGGTGTAAAGGGTGTGTAGGCGGGGAGGCAAGTCAGATGTGAAAACTATGGGCTCAACCCATAAAGTGCATTTGAAACTGTTTCTCTTGAGTGTCGGAGGGGTAAATGGAATTCCCGGTGTAGCGGTGAAATGCGTAGATATCGGGAGGAACACCAGTGGCGAAGGCGATTTACTGGACGACAACTGACGCTGAGACACGAAAGCGTGGGGAGCAAACAGG
ASV772	Bacteria	1	Firmicutes	1	Clostridia	1	Clostridiales	1	Lachnospiraceae	0.96	Lachnospiracea_incertae_sedis	0.3552	Ruminococcus_gnavus	0.1172	TACGTAGGGGGCAAGCGTTATCCGGATTTACTGGGTGTAAAGGGAGCGTAGGCGGCATGGCAAGCCAGATGTGAAAGGCCGGGGCTCAACCCCGGGACTGCATTTGGAACTGTCAGGCTTGAGTGTTGGAGAGGTAAGCGGAATTCCTAGTGTAGCGGTGAAATGCGTAGATATTAGGAGGAACACCAGTGGCGAAGGCGGCTTACTGGACAATAACTGACGCTGAGGCTCGAAAGCGTGGGGAGCAAACAGG
ASV773	Bacteria	1	Firmicutes	1	Clostridia	1	Clostridiales	1	Lachnospiraceae	0.84	Roseburia	0.3864	Roseburia_hominis	0.1584	TACGTAGGGGGCAAGCGTTATCCGGATTTACTGGGTGTAAAGGGAGCGCAGGCGGTCTGGCAAGTCTGATGTGAAATCCCGGGGCTCAACCCTGGAACTGCATTGGAAACTGTCAGACTAGAGTGCCGGAGAGGTAAGTGGAATTCCTAGTGTAGCGGTGAAATGCGTAGATATTAGGAGGAACACCAGTGGCGAAGGCGGCTTACTGGACGGTAACTGACGCTGAGGCTCGAAAGCGTGGGGAGCAAACAGG
ASV774	Bacteria	1	Firmicutes	1	Erysipelotrichia	1	Erysipelotrichales	1	Erysipelotrichaceae	1	Holdemanella	1	Holdemanella_biformis	1	TACGTAGGTGGCGAGCGTTATCCGGAATGATTGGGCGTAAAGGGTGCGTAGGTGGCAGAACAAGTCTGGAGTAAAAGGTATGGGCTCAACCCGTACTGGCTCTGGAAACTGTTCAGCTAGAGAACAGAAGAGGACGGCGGAACTCCATGTGTAGCGGTAAAATGCGTAGATATATGGAAGAACACCGGTGGCGAAGGCGGCCGTCTGGTCTGTTGCTGACACTGAAGCACGAAAGCGTGGGGAGCAAATAGG
ASV775	Bacteria	1	Proteobacteria	0.89	Alphaproteobacteria	0.7476	Rhodospirillales	0.2841	Rhodovibrionaceae	0.0568	Fodinicurvata	0.0114	Fodinicurvata_sediminis	0.0016	TACGAAGGGGGCGAGCGTTGTTCGGAATTACTGGGCGTAAAGGGTGTGTAGGTTGACGTGTAAGATAGCGGTGAAATACCTGAGCTCAACTTAGGAATTGCCATTATAACTATGCGTCTAGAATTATAGAGAGGATAGCGGAATACCCAGTGTAGAGGTGAAATTCGTAGATATTGGGTAGAACACCGGTGGCGAAGGCGGCTATCTGGCTATATATTGACACTGAGGCACGAAAGCATGGGGATCAAACAGG
ASV776	Bacteria	1	Tenericutes	0.28	Mollicutes	0.0784	Entomoplasmatales	0.0157	Spiroplasmataceae	0.0027	Spiroplasma	0.0005	Spiroplasma_alleghenense	0	TACGTAGGGGGCGAGCGTTATCCGGATTTATTGGGCGTAAAGCGTGCGTAGGCGGTTTATTAAGTTTAAGATAAAAGCCCGGGGCTTAACTCCGGTTCGTCTTAAAAACTGGTAAACTTGAGTATGGTAGAGGCAAGCGGAATTTCTAGTGTAGCGGTGAAATGCGTAGATATTAGAAGGAACACCAGTGGCGAAGGCGGCTTGCTGGGCCAAAACTGACGCTGAGGCACGAAAGCGTGGGGAGCAAATAGG
ASV777	Bacteria	1	Tenericutes	0.23	Mollicutes	0.0529	Anaeroplasmatales	0.0116	Anaeroplasmataceae	0.0026	Asteroleplasma	0.0006	Asteroleplasma_anaerobium	0.0001	TACGTAGGTTGCAAGCATTATCCGGAATTATTGGGCGTAAAGAGTGAGCAGGCGGCTTGTTAAGTTTAAAGTCAAATCTATGGGCTCAACCCATATTCGCTTTAAAAACTGGCAGGCTAGAGTATGTGAGAGGTAAGTAGAACTCCATGTGTAGCGGTGAAATGCGTAGATATATGGAAGAATACCGGTGGCGAAGGCGGCTTACCAGCACAATACTGACGCTCAGTCACGAAAGCATAGGGAGCAAATAGG
ASV778	Bacteria	1	Proteobacteria	0.94	Alphaproteobacteria	0.7332	Kiloniellales	0.154	Kiloniellaceae	0.0323	Aestuariispira	0.0045	Aestuariispira_insulae	0.0006	TACGAAGGGTGCAAGCGTTGTTCGGAATTACTGGGTGTAAAGGGCGTGTAGGCGGACGATTGAGTTAGTGGTGAAATGCTTGGGCTTAACCTGAGACGTGCCATTGATACTGATTGTCTGGAGTATCAGAGAGGATAACGGAATATCCAGTGTAGAGGTGAAATTCGTAGATATTGGATAGAACACCGGTGGCGAAGGCGGTTATCTGGCTGATTACTGACGCTGAGGCGCGAGAGCGTGGGGAGCAAACAGG
ASV779	Bacteria	1	Firmicutes	0.99	Clostridia	0.9603	Clostridiales	0.9315	Ruminococcaceae	0.829	Petroclostridium	0.1409	Petroclostridium_xylanilyticum	0.024	TACGTAGGTTGCAAGCGTTGTCCGGAATTACTGGGTGTAAAGGGCGTGTAGGCGGAGCTGCAAGTCAGATGTGAAATCCCGGGGCTCAACCCCGGAACTGCATTTGAAACTGTAGCCCTTGAGTATCGGAGAGGCAAGCGGAATTCCTAGTGTAGCGGTGAAATGCGTAGATATTAGGAGGAACACCAGTGGCGAAGGCGGCTTGCTGGACGACAACTGACGCTGAGGCGCGAAAGCGTGGGGAGCAAACAGG
ASV780	Bacteria	1	Bacteroidetes	1	Bacteroidia	1	Bacteroidales	1	Prevotellaceae	1	Prevotella	1	Prevotella_copri	0.96	TACGGAAGGTCCGGGCGTTATCCGGATTTATTGGGTTTAAAGGGAGCGTAGGCCGGGGATTAAGCGTGTTGTGAAATGCAGTGGCTCAACCTCTGCACTGCAGCGCGAACTGGTTCCCTTGAGTACGCACAAAGTGGGCGGAATTCGTGGTGTAGCGGTGAAATGCTTAGATATCACGAAGAACTCCGATTGCGAAGGCAGCTCACTGGGGCGCAACTGACGCTGAAGCTCGAAAGTGCGGGTATCGAACAGG
ASV781	Archaea	1	Euryarchaeota	1	Methanobacteria	1	Methanobacteriales	1	Methanobacteriaceae	1	Methanosphaera	1	Methanosphaera_cuniculi	0.97	TACCGGCAGCTCAAGTGGTAGCTGTTTTTATTGGGCCTAAAGCGTTCGTAGCCGGTTTAATAAGTCTTTGGTGAAAGCTTGTAGCTTAACTATAAGAATTGCTGGAGATACTATTAGACTTGAAGTCGGGAGAGGTTAGAGGTACTACCGGGGTAGGGGTGAAATCCTATAATCCTGGGAGGACCACCTGTGGCGAAGGCGTCTAACTAGAACGATCTTGACGGTGAGTAACGAAAGCCAGGGGCGCGAACCGG
ASV782	Bacteria	1	Firmicutes	0.95	Clostridia	0.7315	Clostridiales	0.5267	Eubacteriaceae	0.1211	Alkalibacter	0.0267	Alkalibacter_saccharofermentans	0.0059	TACGTAGGGGGCAAGCGTTGTCCGGAATGACTGGGCGTAAAGGGCGTGTAGGCGGCCTGATAAGTATGAAGTGAAAGTCCTGCTTTCAAGGTGGGAATTGCTTTGTAGACTGTCGGGCTTGAGTGCGGAAGAGGTAAGTGGAATTCCCAGTGTAGCGGTGAAATGCGTAGAGATTGGGAGGAACACCAGTGGCGAAGGCGACTTACTGGGCCGTAACTGACGCTGAGGCGCGAAAGCGTGGGGAGCGAACAGG
ASV783	Bacteria	1	Acidobacteria	0.07	Acidobacteria_Gp15	0.0035	Gp15	0.0002	uncultured_Acidobacteria	0					TACGGAGGGTGCAAGCGTTGTCCGGAATCATTGGGCGTAAAGCGTTCGTAGGCGGTTTGCAAGGTCCGATGTTAAAGACCGGGGCTCAACTCCGGAAGGGCATCGGATACCGGTAGACTTGAATGTGGCAGAGGTTAAGGGAATTCCCGGTGTAGCGGTGAAATGCGTAGATATCGGGAGGAACATCAGAGGCGAAAGCGCTTAACCGGGCCATAATTGACGCTGAGGAACGAAAGCCGGGGGAGCAAATGGG
ASV784	Bacteria	1	Firmicutes	1	Clostridia	1	Clostridiales	1	Ruminococcaceae	1	Flintibacter	0.87	Flintibacter_butyricus	0.7569	TACGTAGGTGGCAAGCGTTATCCGGATTTACTGGGTGTAAAGGGCGTGTAGGCGGGATTGCAAGTCAGATGTGAAAATTATGGGCTCAACCCATAACCTGCATTTGAAACTGTAGTTCTTGAGTACTGGAGAGGCAGACGGAATTCCTAGTGTAGCGGTGAAATGCGTAGATATTAGGAGGAACACCAGTGGCGAAGGCGGTCTGCTGGACAGCAACTGACGCTGAGGCGCGAAAGCGTGGGGAGCAAACAGG
ASV785	Bacteria	1	Firmicutes	0.63	Clostridia	0.3276	Clostridiales	0.1704	Clostridiaceae 3	0.0256	Caldisalinibacter	0.002	Caldisalinibacter_kiritimatiensis	0.0002	TACGTAGGGGGCGAGCGTTATCCGGATTTATTGGGCGTAAAGCGTGTGTAGGCGGCTTGTTAAGTTTAAGATAAAAGCCTGGGGCTTAACCCCAGTTCGTCTTAAAAACTGGCAGGCTTGAGTGTGGTAGAGGTAAACGGAATTTCTAGTGTAGCGGTGAAATGCGTAGATATTAGAAGGAACACCAGTGGCGAAGGCGGTTTACTGGGCCATAACTGACGCTGAGGCACGAAAGCGTGGGTAGCAAATAGG
ASV786	Bacteria	1	Proteobacteria	1	Gammaproteobacteria	1	Pasteurellales	1	Pasteurellaceae	1	Rodentibacter	0.5	Rodentibacter_pneumotropicus	0.09	TACGGAGGGTGCGAGCGTTAATCGGAATAACTGGGCGTAAAGGGCACGCAGGCGGATTTTTAAGTGAGGTGTGAAAGCCCCGGGCTTAACCTGGGAATTGCATTTCAGACTGGGAATCTAGAGTACTTTAGGGAGGGGTAGAATTCCACGTGTAGCGGTGAAATGCGTAGAGATGTGGAGGAATACCGAAGGCGAAGGCAGCCCCTTGGGAATGTACTGACGCTCATGTGCGAAAGCGTGGGGAGCAAACAGG
ASV787	Bacteria	1	Firmicutes	0.85	Clostridia	0.425	Clostridiales	0.2125	Peptoniphilaceae	0.0404	Fenollaria	0.0048	Fenollaria_massiliensis	0.0006	TACATAGGTGGCAAGCGTTGTCCGGAATGACTGGGCGTAAAGAGAGCGTAGGCGGTACGGTAAGTCAATTGTGAAAGCCCGATGCTTAACATCGGAAATGCAGTTGAAACAGCCGAACTAGAGTTCGGGAGAGGAAAGTGGAATTCCTAGTGTAGCGGTGGAATGCGTAGATATTAGGAGGAACATCAGAGGCGAAGGCGACTTTCTGGAACGAAACTGACGCTGAGGTTCGAAAGTATGGGGAGCAAACAGG
ASV788	Archaea	1	Euryarchaeota	1	Methanobacteria	1	Methanobacteriales	1	Methanobacteriaceae	1	Methanobrevibacter	1	Methanobrevibacter_millerae	0.57	CACCGGCAGCTCTAGTGGTAGCAATTTTTATTGGGCCTAAAGCGTCCGTAGCCGGTTTAATAAGTCTCTGGTGAAATCCTGTAGCTTAACTATGGGAATTGCTGGAGATACTATTAGACTTGAGACCGGGAGAGGTTAGAGGTACTCCCAGGGTAGAGGTGAAATTCTGTAATCCTGGGAGGACCGCCTGTTGCGAAGGCGTCTAACTGGAACGGTTCTGACGGTGAGGGACGAAAGTTAGGGGCGCGAACCGG
ASV790	Bacteria	1	Firmicutes	0.97	Clostridia	0.8051	Clostridiales	0.6682	Clostridiaceae 1	0.3341	Clostridium sensu stricto	0.1604	Clostridium_luticellarii	0.0144	TACGTAGGTGGCAAGCGTTGTCCGGAATGACTGGGCGTAAAGGGAGTCTAGGTGGCTGAGTAAGTCAACTGTGAAAGCCTATGGCTTAACCATAGAAGAGCAGTTGATACTGTTTAGCTGGAGTGCAGGAGAGGTAATGGGAATTCCTAGTGTAGCGGTAAAATGCGTAGAGATTAGGAGGAACACCAGAGGCGAAGGCGCATTACTGGACTGTAACTGACACTGAAGCTCGAAAGCGTGGGTAGCAAACAGG
ASV791	Bacteria	1	Firmicutes	0.85	Erysipelotrichia	0.323	Erysipelotrichales	0.1227	Erysipelotrichaceae	0.0466	Erysipelothrix	0.0079	Erysipelothrix_inopinata	0.001	TACGTAGGTGGCGAGCGTTATCCGGAATTATTGGGCGTAAAGCGTGAGTAGGCGGTAATATAAGTCTAAAGTGAAAGGCTGTGGCTTAACCATAGTATGCTTTAGAAACTGTATAACTAGAGTGCGGGAGAGGTTAATGGAATTCCATGTGTAGCGGTGAAATGCGTAGATATATGGAGGAACACCAGTGGCGAAGGCGGTTAACTGGCCCGAAACTGACGCTGAGTCACGAAAGCGTGGGGAGCAAATAGG
ASV792	Bacteria	1	Firmicutes	0.8	Clostridia	0.64	Clostridiales	0.512	Gracilibacteraceae	0.0922	Gracilibacter	0.0166	Gracilibacter_thermotolerans	0.003	TACGTAGGGGGTAAGCGTTGTCCGGAATGACTGGGCGTAAAGGGTGTGTAGGCGGTTTATTAAGTTGAATGTGAAAGCCTGGAGCTTAACTCCAGAACTGCATTCAAAACTGGTAGACTAGAGTGTGGGAGAGGTAAGTGGAATTCCTAGTGTAGCAGTGAAATGCGTAGATATTAGGAGGAACATCAGTGGCGAAGGCGACTTACTGGAACATAACTGACGCTGAGGCACGAAAGCGTGGGGAGCAAACAGG
ASV793	Bacteria	1	Firmicutes	1	Clostridia	1	Clostridiales	1	Ruminococcaceae	0.92	Ethanoligenens	0.2576	Ethanoligenens_harbinense	0.0721	TACGTAGGTGGCAAGCGTTGTCCGGATTTACTGGGTGTAAAGGGTGCGCAGGCGGGACTGCAAGTTGGATGTGAAATACCGAGGCTTAACCTCGGAGCTGCATCCAAAACTGTGGTTCTTGAGTGGAGTAGAGGTAAGCGGAATTCCGAGTGTAGCGGTGAAATGCGTAGATATTCGGAGGAACACCAGTGGCGAAGGCGGCTTACTGGGCTCTAACTGACGCTGAGGCACGAAAGCATGGGTAGCAAACAGG
ASV794	Bacteria	1	Proteobacteria	0.82	Alphaproteobacteria	0.6068	Kiloniellales	0.1456	Kiloniellaceae	0.035	Aestuariispira	0.0049	Aestuariispira_insulae	0.0007	TACGAAGGGGGCGAGCGTTGTTCGGAATTACTGGGCGTAAAGGGTGTGTAGGCGGCGCAATAAGATAGCGGTGAAATACCTGGGCTTAACCTAGGAACTGCCGTTATTACTGTAGTGCTAGAGTGATAGAGAGGATATTGGAATACCCAGTGTAGAGGTGAAATTCGTAGATATTGGGTAGAACACCAGTGGCGAAGGCGAGTATCTGGCTATTAACTGACGCTGAGGCACGAAAGTATGGGGATCAAACAGG
ASV795	Bacteria	1	Firmicutes	0.96	Clostridia	0.8736	Clostridiales	0.795	Ruminococcaceae	0.1192	Ruminococcus	0.0131	Ruminococcus_albus	0.0012	TACATAGGGGGCAAGCGTTGTCCGGAATCACTGGGCGTAAAGGGAGCGTAGGCGGAAATTTAAGTTAAGTGTGAAATCCTTGGGCTTAACCCAAGAACTGCACTTAATACTGGGTTTCTAGAGTGTTGGAGAGGTAAGTGGAATTCCTAGTGTAGCGGTAAAATGCGTAGATATTAGGAGGAACACCAGAGGCGAAGGCGACTTACTGGACAATAACTGACGCTGAGGCTCGAAAGCGTGGGGAGCAAACAGG
ASV796	Bacteria	1	Bacteroidetes	1	Bacteroidia	1	Bacteroidales	1	Prevotellaceae	0.99	Prevotella	0.9405	Prevotella_oris	0.2822	TACGGAAGGTCCGGGCGTTATCCGGATTTATTGGGTTTAAAGGGAGCGCAGGCCGCCAGGCAAGCGTGTTGTGAAATGCAGTCGCTCAACGTCTGCACTGCAGCGCGAACTGCCCGGCTTGAGTGCGCGCAACGTTGGCGGAATTCGCCGTGTAGCGGTGAAATGCTTAGATATGGCGAAGAACTCCGATTGCGAAGGCAGCTGACGGGTGCGTAACTGACGCTCATGCTCGAAAGTGCGGGTATCGAACAGG
ASV797	Bacteria	1	Firmicutes	1	Clostridia	1	Clostridiales	1	Lachnospiraceae	1	Roseburia	0.97	Roseburia_inulinivorans	0.8924	TACGTATGGTGCAAGCGTTATCCGGATTTACTGGGTGTAAAGGGAGCGCAGGCGGAAGGCTAAGCCTGATGTGAAAGCCCGGGGCTCAACCCCGGTACTGCATTGGGAACTGGTCATCTAGAGTGTCGGAGGGGTAAGTGGAATTCCTAGTGTAGCGGTGAAATGCGTAGATATTAGGAGGAACACCAGTGGCGAAGGCGGCTTACTGGACGATAACTGACGCTGAGGCTCGAAAGCGTGGGGAGCAAACAGG
ASV798	Bacteria	1	Firmicutes	0.7	Erysipelotrichia	0.238	Erysipelotrichales	0.0809	Erysipelotrichaceae	0.0275	Erysipelothrix	0.0069	Erysipelothrix_inopinata	0.0014	TACGTAGGGGGCGAGCGTTATCCGGATTTATTGGGCGTAAAGGGTGTGTAGGCGGTTTATTAAGTCCGAGATGAAAGGCTGAGGCTTAACCTCAGTTTGTTTCGGAAACTGGTAGACTAGAGTGCAGTAGAGGCAATTGGAATTCATAGTGTAGCGGTAGAATGCGTAGATATTATGAGGAACATCAGTGGCGAAGGCGAATTGCTGGGCTGTTACTGACGCTGAGACACGAAAGCGTGGGGAGCAAATAGG
ASV800	Bacteria	1	Tenericutes	0.12	Mollicutes	0.0144	Anaeroplasmatales	0.0014	Anaeroplasmataceae	0.0001	Asteroleplasma	0	Asteroleplasma_anaerobium	0	TACGTAGGTGGCAAGCGTTATCCGGAATTATTGGGCGTAAAGAGTGAGCAGGCGGTTATTTAAGTCTGAAGTCAAAGGCTATGGCTCAACCATAGTTCGCTTTGGAAACTGGATGACTAGAGTGCGAGAGAGGTAAGCGGAATTCCATGTGTAGCGGTGAAATGCGTAGATATATGGAGGAACACCAGTGGCGAAGGCGGCTTACTAGCTCGTAACTGACGCTCAGTCACGAAAGCGTGGGTAGCAAATAGG
ASV801	Bacteria	1	Firmicutes	0.95	Clostridia	0.703	Clostridiales	0.4851	Ruminococcaceae	0.1116	Thermoclostridium	0.0234	Thermoclostridium_caenicola	0.0047	TACGTAGGGGGCGAGCGTTGTCCGGAATGACTGGGCGTAAAGGGCGTGTAGGCGGCCGATTAAGTATGGAGTGAAAGTCCTGCTTTCAAGGTGGGAATTGCTTTGTAGACTGGTTGGCTTGAGTGCGGAAGAGGTAAGTGGAATTCCCAGTGTAGCGGTGAAATGCGTAGAGATTGGGAGGAACACCAGTGGCGAAGGCGACTTACTGGGCCGTAACTGACGCTGAGGCGCGAAAGCGTGGGGAGCGAACAGG
ASV802	Bacteria	1	Actinobacteria	0.96	Coriobacteriia	0.7488	Eggerthellales	0.2696	Eggerthellaceae	0.097	Eggerthella	0.0262	Eggerthella_lenta	0.0037	TACGTAGGGAGCGAGCGTTATCCGGATTCATTGGGCGTAAAGCGCGCGTAGGCGGCTCGCCAAGCGGGATGTCAAAGCCCGGGGCTCAACCCCGGCCCGCATCCCGAACTGGCGGGCTTGAGTTCGGCAGGGGAAGGTGGAACACCCGGTGTAGCGGTGAAATGCGCAGATATCGGGTGGAACACCGGTGGCGAAGGCGGCCTTCTGGGCCGACACTGACGCTGAGGCGCGAAAGCCGGGGGAGCGAACAGG
ASV803	Bacteria	1	Firmicutes	1	Clostridia	1	Clostridiales	1	Peptoniphilaceae	1	Ezakiella	1	Ezakiella_coagulans	1	TACGTATGGAGCGAGCGTTGTCCGGAATTATTGGGCGTAAAGGGTGCGCAGGCGGCTTAACAAGTTGGATGTGAAATGTTGTGGCTCAACCACAAACGTGCATCCAAAACTGTAAAGCTTGAGTTAAGGAGAGGTAAGTGGAATTCCTGGTGTAGCGGTGGAATGCGTAGATATCAGGAGGAATACCGGTGGCGAAGGCGACTTACTGGACTTAAACTGACGCTCAGGCACGAAAGCGTGGGGAGCAAACAGG
ASV804	Bacteria	1	Elusimicrobia	0.98	Elusimicrobia	0.9016	Elusimicrobiales	0.8295	Elusimicrobiaceae	0.7631	Elusimicrobium	0.7021	Elusimicrobium_minutum	0.6459	GACGTAGGTGGCAAGCGTTACTCGGAATTACTAGGCGTAAAGCGCACGTAGGCGGAAATTTAAGTCTGTTGTGTAATCTCCGGGCTCAACCCGGAAACTGCAACGGAAACTGAGTTTCTTGAGTGAGGCAGAGGAAGACGGAATTCCTGGTGTAGCAGTGAAATGCGTAGATATCAGGAGGAACACCGGTGGCGAAGGCGGTCTTCTGGGCCTTTACTGACGCTAAAGTACGAAAGCTAGGGGAGCAAACGGG
ASV805	Bacteria	1	Firmicutes	0.98	Clostridia	0.9604	Clostridiales	0.9124	Ruminococcaceae	0.7938	Colidextribacter	0.3889	Colidextribacter_massiliensis	0.1906	TACGTAGGTGGCGAGCGTTATCCGGATTTACTGGGTGTAAAGGGTGTGCAGGCGGGACTGCAAGTCAGATGTGAAAACTATGGGCTCAACTCATAGCCTGCATTTGAAACTGCGGTTCTTGAGGGTCGGAGAGGCAAATGGAATTCCCGGTGTAGCGGTGAAATGCGTAGATATCGGGAGGAACACCAGTGGCGAAGGCGATTTGCTGGACGACAACTGACGCTGAGACACGAAAGCGTGGGGAGCAAACAGG
ASV806	Bacteria	1	Verrucomicrobia	0.76	Subdivision5	0.5776	Subdivision5_genera_incertae_sedis	0.439	uncultured_eubacterium	0.3336					TACAGAGGCCAAGAGCGTTGTTCGGATTTACTGGGCGTAAAGGGCGCGTAGGCGGCAAGGCGTGTCAAGTGTGAAATCTCCGGGCCCAACCCGGAAAGTGCGCTTGAAACTACCATGCTTTGAGTCCGGGAGGGGGAATCGGAATACAGGGTGTAGCGGTGAAATGCGTTGATATCCTGTAGAACACCGGAGGCGAAGGCGGATTCCTTGAACGGTACTGACGCTGAGGCGCGAAAGTCGGGGGAGCAAACAGG
ASV807	Bacteria	1	Verrucomicrobia	0.89	Subdivision5	0.7921	Subdivision5_genera_incertae_sedis	0.705	uncultured_eubacterium	0.6274					TACAGAGGTCGCAAGCGTTGTTCGGATTTACTGGGCGTAAAGGGCGCGTAGGCTGCGAAGTGTGTCGGATGTGAAATCTCCGGGCCCAACCCGGAAAGTGCGTCCGAAACTGCTCCGCTCGAGGACGGGAGAGGGAATCGGAATGCAGGGTGTAGCGGTGAAATGCGTTGATATCCTGCAGAACACCGGAGGCGAAGGCGGATTCCTGGAACGTATCTGACGCTGAGGCGCGAAAGTCGGGGGAGCAAACAGG
ASV808	Bacteria	1	Firmicutes	1	Erysipelotrichia	1	Erysipelotrichales	1	Erysipelotrichaceae	1	Longibaculum	0.91	Longibaculum_muris	0.8281	TACGTAGGTGGCGAGCGTTATCCGGAATCATTGGGCGTAAAGAGGGAGCAGGCGGCAGTAAAGGTCTGCGGTGAAAGCCCGGGGCTAAACCCCGGTAAGCCGTGGAAACCGAACAGCTAGAGTGCAGTAGAGGATCGTGGAATTCCATGTGTAGCGGTGAAATGCGTAGATATATGGAGGAACACCAGTGGCGAAGGCGACGATCTGGGCTGCAACTGACGCTCAGTCCCGAAAGCGTGGGGAGCAAATAGG
ASV809	Bacteria	1	Bacteroidetes	1	Bacteroidia	0.3	Bacteroidales	0.09	Marinilabiliaceae	0.0243	Anaerophaga	0.0046	Anaerophaga_thermohalophila	0.0009	TACGGAGGATGCGAGCGTTATCCGGAATTATTGGGTTTAAAGGGTGCGTAGGCTGTTTGTTAAGTCAGGGGTGAAATACCGCAGCTCAACTGTGGAATTGCCTTTGATACTAGCAGGCTTGAATACTGTTGCCGTGGGAGGAATGAGTAGTGTAGCGGTGAAATGCATAGATATTACTCAGAACACCGATTGCGAAGGCATCTCACGAAGCAGGGATTGACGCTGAGGCACGAAAGCGTGGGGATCAAACAGG
ASV810	Bacteria	1	Firmicutes	0.98	Clostridia	0.9604	Clostridiales	0.9412	Lachnospiraceae	0.8377	Cuneatibacter	0.2345	Cuneatibacter_caecimuris	0.0657	TACGTAGGGGGCAAGCGTTATCCGGATTTACTGGGTGTAAAGGGAGCGTAGGCGGTTTGGCAAGTCAGAAGTGAAAGCCCAAGGCTTAACCATGGGACTGCTTTTGAAACTGTCAGACTAGATTGCAGGAGAGGTAAGTGGAATTCCTGGTGTAGCGGTGAAATGCGTAGATATCAGGAGGAACACCGGTGGCGAAGGCGGCTTACTGGACTGTAAATGACGCTGAGGCTCGAAAGCGTGGGGAGCAAACAGG
ASV812	Bacteria	1	Proteobacteria	0.89	Alphaproteobacteria	0.7387	Kiloniellales	0.3029	Kiloniellaceae	0.1242	Marivibrio	0.0174	Marivibrio_halodurans	0.0024	TACGAAGGGGGCGAGCGTTGTTCGGAATTACTGGGCGTAAAGGGTGTGTAGGCGGTTATGTAAGATAGCGGTGAAATCCCGGGGCTTAACCTCGGAATAGCCGTTATGACTATGTATCTAGAGTTATGGAGAGGATAGCGGAATACCCAGTGTAGAGGTGAAATTCGTAGATATTGGGTAGAACACCGGTGGCGAAGGCGGCTATCTGGCCATATACTGACGCTGAGGCACGAAAGCATGGGGATCAAACAGG
ASV813	Bacteria	1	Proteobacteria	0.88	Alphaproteobacteria	0.704	Rhodospirillales	0.4224	Azospirillaceae	0.1267	Niveispirillum	0.0304	Niveispirillum_fermenti	0.0046	TACGAAGGGGGCGAGCGTTGTTCGGAATTACTGGGCGTAAAGGGTGTGTAGGCGGCCAAATAAGATAGCGGTGAAATACCCGGGCTTAACCTGGGAACTGCCGTTATTACTATGTGGCTAGAGTGATAGAGAGGATATTGGAATACCCAGTGTAGAGGTGAAATTCGTAGATATTGGGTAGAACACCGGTGGCGAAGGCGAGTATCTGGCTATTAACTGACGCTGAGGCACGAAAGCATGGGGATCAAACAGG
ASV814	Bacteria	1	Proteobacteria	0.97	Alphaproteobacteria	0.9215	Kiloniellales	0.2949	Kiloniellaceae	0.0944	Marivibrio	0.016	Marivibrio_halodurans	0.0027	TACGAAGGGTGCTAGCGTTGTTCGGAATTACTGGGCGTAAAGGGCATGTAGGTTGTGCGATAAGTTAGTGGTGAAATCCCGGGGCTTAACCTCGGAATTGCCATTGATACTGTTGCGCTAGAGTATAGGAGAGGATAGCGGAATACCCAGTGTAGAGGTGAAATTTGTAGATATTGGGTAGAACACCGGAAGCGAAGGCGGCTATCTGGTCTATTACTGACGCTGATATGCGAAAGCGTGGGGATCAAACAGG
ASV815	Bacteria	1	Bacteroidetes	1	Bacteroidia	1	Bacteroidales	1	Prevotellaceae	0.99	Prevotella	0.9801	Prevotella_rara	0.6861	TACGGAAGGTCCGGGCGTTATCCGGATTTATTGGGTTTAAAGGGAGCGCAGGCCGTGGGTTAAGCGTGCCGTGAAATTCCGTCGCTCAACGGCGGACGTGCGGCGCGAACTGGTCCACTTGAGTACGCGGGACGTTGGCGGAATTCGTGGTGTAGCGGTGAAATGCTTAGATATCACGAAGAACTCCGATTGCGAAGGCAGCTGACGGTAGCGCAACTGACGCTGAGGCTCGAAAGCGCGGGTATCGAACAGG
ASV816	Bacteria	1	Proteobacteria	0.74	Alphaproteobacteria	0.3922	Rickettsiales	0.0667	Rickettsiaceae	0.0113	Orientia	0.0018	Orientia_tsutsugamushi	0.0003	TACGAAGGGTGCTAGCGTTGTTCGGAATTATTGGGCGTAAAGGGTGTGTAGGTGGTTTCGTAAGTTAGTTGTGAAATCCCGGGGCTCAACCTCGGAATTGCGGTTAAAACTACGGAACTAGAGTATGATAAGCGATGGCAGAATTTCTAGTGTAGGGGTAAAATCCGCAGATATTAGAAGGAATACCGGTGGTGTAGACGGCTATCTTGGTCATTACTGACACTAAGACACGAAAGTGTGGGGAGCAAACAGG
ASV817	Bacteria	1	Firmicutes	1	Clostridia	1	Clostridiales	1	Ruminococcaceae	1	Ruminococcus	1	Ruminococcus_callidus	1	TACGTAGGGAGCGAGCGTTGTCCGGAATTACTGGGTGTAAAGGGAGCGTAGGCGGGACGGCAAGTCAGATGTGAAATATACGTGCTCAACATGTAGACTGCATTTGAAACTGTCGTTCTTGAGTGAGGTAGAGGTAAGCGGAATTCCTGGTGTAGCGGTGAAATGCGTAGAGATCAGGAGGAACATCGGTGGCGAAGGCGGCTTACTGGGCCTTTACTGACGCTGAGGCTCGAAAGCGTGGGGAGCAAACAGG
ASV818	Bacteria	1	Firmicutes	0.54	Erysipelotrichia	0.2052	Erysipelotrichales	0.078	Erysipelotrichaceae	0.0296	Holdemania	0.0092	Holdemania_filiformis	0.0026	TACGTAGGTGGCGAGCGTTATCCGGATTTATTGGGCGTAAAGCGTCCGCAGCCGGTTTGTTAAGTCTAGAATTAAAGCCTGGGGCTCAACCCCAGTTCGTTTTAGAAACTGACAGACTCGAGTGTGGTAGAGGCAAACGGAATTTCTAGTGTAGCGGTAAAATGCGTAGATATTAGAAGGAACACCAGTGGCGAAGGCGGTTTGCTAGGCCACCACTGACGGTCAGGGACGAAAGCGTGGGGAGCAAATAGG
ASV819	Bacteria	1	Firmicutes	0.91	Clostridia	0.8281	Clostridiales	0.7039	Lachnospiraceae	0.2464	Lachnospiracea_incertae_sedis	0.0271	Eubacterium_ruminantium	0.0027	TACGTAGGTGGCGAGCGTTATCCGGATTTACTGGGTGTAAAGGGTGTGTAGGCGGGCTTGCAAGTCAGATGTGAAATCCCGAGGCTTAACTTCGGAACTGCATTTGAAACTGTAGGTCTTGAGAGTGGGAGAGGTAAGCGGAATTCCCGGTGTAGCGGTGAAATGCGTAGATATCGGGAGGAACACCAGTGGCGAAGGCGGCTTACTGGACCACAACTGACGCTGAGACACGAAAGCGTGGGGAGCAAACAGG
ASV820	Bacteria	1	Bacteroidetes	1	Bacteroidia	0.79	Bacteroidales	0.6241	Muribaculaceae	0.3245	Duncaniella	0.1298	Duncaniella_dubosii	0.0441	TACGGAGGATGCGAGCGTTATCCGGATTTATTGGGTTTAAAGGGTGCGCAGGCGGCATGCCAAGTCAGCGGTAAAAATTCGGGGCTCAACCCCGTCCGGCCGTTGATACTGGCGCGCTGGAGTGCGGCAGAGGTGAGCGGAATGCGAGGTGTAGCGGTGAAATGCATAGATATCGCGCAGAACTCCGATTGCGAAGGCAGCCCACCATGCCGTAACTGACGCTGAGGCACGAAAGCGTGGGGATCGAACAGG
ASV821	Bacteria	1	Firmicutes	0.9	Clostridia	0.765	Clostridiales	0.6502	Clostridiaceae 1	0.3381	Clostridium sensu stricto	0.1724	Clostridium_intestinale	0.0379	TACATAGGGGGCAAGCGTTGTCCGGAATCACTGGGCGTAAAGGGAGCGTAGGCGGAAATTTAAGTTAAGTGTGAAAGCCTTGGGCTTAACCCGAGAACTGCACTTAATACTGGGTTTCTAGAGTGTTGGAGAGGTAAGTGGAATTCCTAGTGTAGCGGTAGAATGCGTAGAGATTAGGAGGAACATCAGAGGCGAAGGCGACTTGCTGGACAACAACTGACGCTGAGGCTCGAAAGTGTGGGGAGCAAACAGG
ASV822	Bacteria	1	Firmicutes	1	Clostridia	1	Clostridiales	1	Lachnospiraceae	1	Mediterraneibacter	0.47	Mediterraneibacter_faecis	0.2209	TACGTATGGTGCAAGCGTTATCCGGATTTACTGGGTGTAAAGGGAGCGTAGACGGTTGTGTAAGTCTGATGTGAAAACCCGGGGCTCAACCCCGGGACTGCATTGGAAACTATGCAGCTAGAGTGCCGGAGAGGTAAGCGGAATTCCTAGTGTAGCGGTGAAATGCGTAGATATTAGGAGGAACACCAGTGGCGAAGGCGGCTTACTGGACGGTAACTGACGTTGAGGCTCGAAAGCGTGGGGAGCAAACAGG
ASV823	Bacteria	1	Proteobacteria	0.9	Alphaproteobacteria	0.783	Rhodospirillales	0.2819	Rhodospirillaceae	0.0705	Insolitispirillum	0.0085	Insolitispirillum_peregrinum	0.001	TACGAAGGGGGCGAGCGTTGTTCGGAATTACTGGGCGTAAAGGGTGTGTAGGTGGATTAGTAAGATAGCGGTGAAATCCCAGAGCTCAACTTTGGAATTGCCGTTATAACTATTGGTCTAGAATTATAGAGAGGATAGCGGAATACCCAGTGTAGAGGTGAAATTCGTAGATATTGGGTAGAACACCGGTGGCGAAGGCGGCTATCTGGCTATATATTGACACTGAGGCACGAAAGCATGGGGATCAAACAGG
ASV824	Bacteria	1	Proteobacteria	0.48	Deltaproteobacteria	0.2016	Bdellovibrionales	0.0786	Bdellovibrionaceae	0.0307	Vampirovibrio	0.012	Vampirovibrio_chlorellavorus	0.0047	TACGGAGGGTGCGAGCGTTGTCCGGAATCATTGGGCGTAAAGAGTTCGTAGGTGGCATGTTAAGTCTGGTGTTAAATTCAGGTGCTCAACATCTGTAGGGCACTGGATACTGGCAAGCTAGAATGCGGTAGAGGTAAAGGGAATTCCTGGTGTAGCGGTGAAATGCGTAGATATCAGGAGGAACATCGGTGGCGTAAGCGCTTTACTGGGCCGTAATTGACACTGAGGAACGAAAGCCAGGGTAGCAAATGGG
ASV825	Bacteria	1	Firmicutes	0.99	Clostridia	0.9801	Clostridiales	0.9703	Ruminococcaceae	0.8248	Ruminococcus	0.2309	Ruminococcus_albus	0.0416	TACGTAGGGAGCGAGCGTTGTCCGGATTTACTGGGTGTAAAGGGTGCGTAGGCGGGTCTGCAAGTCAGGCGTGAAATCCCGCGGCTCAACTGCGGGGCTGCGCTTGAAACTGTAGATCTTGAGTGAAGTAGAGGCAAGCGGAATTCCTAGTGTAGCGGTGAAATGCGTAGATATTAGGAGGAACACCAGTGGCGAAGGCGGCTTGCTGGGCTTTAACTGACGCTGAGGCACGAAAGCGTGGGGAGCAAACAGG
ASV826	Bacteria	1	Firmicutes	0.99	Clostridia	0.9801	Clostridiales	0.8821	Ruminococcaceae	0.6792	Colidextribacter	0.3124	Colidextribacter_massiliensis	0.1437	TACGTAGGTGGCGAGCGTTATCCGGATTTACTGGGTGTAAAGGGTGTGTAGGCGGGCCGGCAAGTCAGATGTGAAACCTATGGGCTTAACCCATAGCCTGCATTTGAAACTGCTGGTCTTGAGCGTGGAAGAGGTAAATGGAATTCCCGGTGTAGCGGTGAAATGCGTAGATATCGGGAGGAACACCAGTGGCGAAGGCGATTTACTGGGCCATGACTGACGCTGAGACACGAAAGCGTGGGGAGCAAACAGG
ASV827	Bacteria	1	Firmicutes	0.9	Clostridia	0.684	Clostridiales	0.5198	Clostridiaceae 1	0.0936	Clostridium sensu stricto	0.0159	Clostridium_bornimense	0.0011	TACATAGGGGGCAAGCGTTGTCCGGAATGACTGGGCGTAAAGGGAGTGTAGGCGGTTCTTTAAGTTAAATGTGAAATCCTAAGGCTTAACCTTAGAACTGCATTTAATACTGGGGAACTTGAGTGTGGGAGAGGTAAGTGGAATTCCTAGTGTAGCGGTAAAATGCATAGATATTAGGAGGAACATCGGAGGCGAAGGCGACTTACTGGAACACAACTGACGCTGAGGCTCGAAAGCGTGGGGAGCAAACAGG
ASV828	Bacteria	1	Firmicutes	0.8	Clostridia	0.52	Clostridiales	0.338	Heliobacteriaceae	0.1082	Heliobacillus	0.0184	Heliobacillus_mobilis	0.0031	TACGTAGGGAGCAAGCGTTGTCCGGAATGACTGGGCGTAAAGGGCGCGTAGGTGGTTTTGTAAGTCTGGAGTGAAACCCCCGTTTTCAAGGCGGGGCCTGCTTTGGAGACTGCAGGACTTGAGTGATGGAGAGGATAGCGGAATTCCCGGTGTAGCGGTGAAATGCGTAGAGATCGGGAGGAACACCAGTGGCGAAGGCGGCTATCTGGACATAGACTGACACTGAGGCGCGAAAGCGTGGGGAGCAAACAGG
ASV829	Bacteria	1	Firmicutes	1	Clostridia	1	Clostridiales	1	Lachnospiraceae	0.99	Anaerostipes	0.6732	Anaerostipes_butyraticus	0.2962	TACGTAGGGGGCAAGCGTTATCCGGATTTACTGGGTGTAAAGGGTGCGTAGGTGGTATGGTAAGTCAGAAGTGAAAACCCGGGGCTCAACTCCGCGGATTGCTTTTGAAACTATCAGACTGGAGTACCGGAGAGGTAAGCGGAATTCCTAGTGTAGCGGTGAAATGCGTAGATATTAGGAGGAACACCAGTGGCGAAGGCGGCTTACTGGACGGTAACTGACACTGAGGCACGAAAGCGTGGGGAGCAAACAGG
ASV830	Bacteria	1	Firmicutes	1	Clostridia	0.99	Clostridiales	0.9801	Eubacteriaceae	0.7253	Eubacterium	0.5367	Eubacterium_coprostanoligenes	0.3972	TACGTAGGTGGCAAGCGTTATCCGGAATTACTGGGTGTAAAGGGAGCGCAGGCGGGATAGCAAGTCAGCTGTGAAAACTATGGGCTCAACCCATAAACTGCAGTTGAAACTGTTATTCTTGAGTGGAGTAGAGGCAAGCGGAATTCCGAGTGTAGCGGTGAAATGCGTAGATATTCGGAGGAACACCAGTGGCGAAGGCGGCTTGCTGGGCTCTAACTGACGCTGAGGCTCGAAAGTGTGGGGAGCAAACAGG
ASV831	Bacteria	1	Firmicutes	1	Clostridia	1	Clostridiales	1	Ruminococcaceae	1	Ruminococcus	1	Ruminococcus_bromii	1	TACGTAGGGAGCAAGCGTTGTCCGGATTTACTGGGTGTAAAGGGTGCGTAGGCGGCTTTGCAAGTCAGATGTGAAATCTATGGGCTCAACCCATAAACTGCATTTGAAACTGTAGAGCTTGAGTGAAGTAGAGGCAGGCGGAATTCCCCGTGTAGCGGTGAAATGCGTAGAGATGGGGAGGAACACCAGTGGCGAAGGCGGCCTGCTGGGCTTTAACTGACGCTGAGGCACGAAAGCGTGGGTAGCAAACAGG
ASV832	Bacteria	1	Proteobacteria	1	Gammaproteobacteria	1	Pasteurellales	1	Pasteurellaceae	1	Haemophilus	0.7	Haemophilus_haemolyticus	0.35	TACGGAGGGTGCGAGCGTTAATCGGAATAACTGGGCGTAAAGGGCACGCAGGCGGTTATTTAAGTGAGATGTGAAAGCCCCGGGCTTAACCTGGGAACTGCATTTCAGACTGGGTAACTAGAGTACTTTAGGGAGGGGTAGAATTCCACGTGTAGCGGTGAAATGCGTAGAGATGTGGAGGAATACCGAAGGCGAAGGCAGCCCCTTGGGAATGTACTGACGCTCATGTGCGAAAGCGTGGGGAGCAAACAGG
ASV833	Bacteria	1	Bacteroidetes	1	Bacteroidia	1	Bacteroidales	1	Prevotellaceae	1	Prevotella	1	Prevotella_copri	0.9	TACGGAAGGTCCGGGCGTTATCCGGATTTATTGGGTTTAAAGGGAGCGTAGGCTGGGGATTAAGCGTGTTGTGAAATGTAGGGGCTCAACCTCTGCACTGCAGCGCGAACTGGTCTTCTTGAGTACGCACAACGTGGGCGGAATTCGTGGTGTAGCGGTGAAATGCTTAGATATCACGAAGAACTCCGATTGCGAAGGCAGCTCACGGGAGCGCAACTGACGCTGAAGCTCGAAAGTGCGGGTATCGAACAGG
ASV834	Bacteria	1	Bacteroidetes	1	Bacteroidia	1	Bacteroidales	1	Odoribacteraceae	1	Butyricimonas	0.99	Butyricimonas_paravirosa	0.3762	CACGGGGGATGCGAGCGTTATCCGGATTCATTGGGTTTAAAGGGCGCGTAGGCGGGATGCCAAGTCAGCGGTAAAAGACTGCAGCTAAACTGTAGCACGCCGTTGAAACTGGTGACCTGGAGACGAGACGAGGGAGGCGGAACAAGTGAAGTAGCGGTGAAATGCATAGATATCACTTGGAACCCCGAAAGCGAAGGCAGCTTCCCAGGCTCGATCTGACGCTGATGCGCGAGAGCGTGGGTAGCGAACAGG
ASV835	Bacteria	1	Firmicutes	1	Clostridia	1	Clostridiales	1	Lachnospiraceae	0.96	Roseburia	0.48	Roseburia_hominis	0.2112	TACGTAGGGGGCAAGCGTTATCCGGATTTACTGGGTGTAAAGGGAGCGCAGGCGGTCTGGCAAGTCTGATGTGAAATCCCGGGGCTCAACTCCGGAATTGCATTGGAAACTGTCAGACTAGAGTGCCGGAGAGGTAAGTGGAATTCCTAGTGTAGCGGTGAAATGCGTAGATATTAGGAGGAACACCAGTGGCGAAGGCGGCTTACTGGACGGTAACTGACGCTGAGGCTCGAAAGCGTGGGGAGCAAACAGG
ASV836	Bacteria	1	Firmicutes	0.98	Clostridia	0.9016	Clostridiales	0.8295	Peptococcaceae 2	0.3816	Desulfofarcimen	0.1717	Desulfofarcimen_intricatum	0.0773	TACGTAGGTGACAAGCGTTGTCCGGAATGACTGGGCGTAAAGGGTGCGTAGGTGGTTTTGTAAGTTAGTAGTGAAATTCCGTTGCTTAACGACGGCGCTACTACTAAGACTGCAGGACTTGAGTGCAGGAGAGGTAAGCGGAATTCCTAGTGTAGCGGTGGAATGCGTAGATATTAGGAGGAACACCGGTGGCGAAAGCGGCTTACTGGCCTGTAACTGACACTGAGGCACGAAAGCGTGGGGAGCAAACAGG
ASV837	Bacteria	1	Firmicutes	1	Bacilli	1	Lactobacillales	1	Lactobacillaceae	1	Limosilactobacillus	1	Limosilactobacillus_mucosae	0.89	TACGTAGGTGGCAAGCGTTATCCGGATTTATTGGGCGTAAAGCGAGCGCAGGCGGTTTGATAAGTCTGATGTGAAAGCCTTTGGCTTAACCAAAGAAGTGCATCGGAAACTGTCAGACTTGAGTGCAGAAGAGGGCAGTGGAACTCCATGTGTAGCGGTGGAATGCGTAGATATATGGAAGAACACCAGTGGCGAAGGCGGCTGCCTGGTCTGCAACTGACGCTGAGGCTCGAAAGCATGGGTAGCGAACAGG
ASV838	Bacteria	1	Firmicutes	1	Clostridia	1	Clostridiales	1	Lachnospiraceae	0.92	Lachnospiracea_incertae_sedis	0.2852	Eubacterium_uniforme	0.0627	TACGTAGGGGGCAAGCGTTATCCGGATTTACTGGGTGTAAAGGGTGCGTAGGTGGCAAGGCAAGTCAGATGTGAAAGCCCGGGGCTCAACCCCGGTATTGCATTTGAAACTGTTTAGCTAGAGTGCAGGAGAGGTAAGTGGAATTCCTAGTGTAGCGGTGAAATGCGTAGATATTAGGAGGAACACCAGTGGCGAAGGCGGCTTACTGGACTGTAACTGACACTGAGGCACGAAAGCGTGGGGAGCAAACAGG
ASV839	Bacteria	1	Firmicutes	1	Bacilli	1	Lactobacillales	1	Lactobacillaceae	1	Lactobacillus	0.99	Lactobacillus_acidophilus	0.2673	TACGTAGGTGGCAAGCGTTGTCCGGATTTATTGGGCGTAAAGCGAGCGCAGGCGGAAGAATAAGTCTGATGTGAAAGCCCTCGGCTTAACCGAGGAACTGCATCGGAAACTGTTTTTCTTGAGTGCAGAAGAGGAGAGTGGAACTCCATGTGTAGCGGTGGAATGCGTAGATATATGGAAGAACACCAGTGGCGAAGGCGGCTCTCTGGTCTGCAACTGACGCTGAGGCTCGAAAGCATGGGTAGCGAACAGG
ASV840	Bacteria	1	Firmicutes	1	Clostridia	1	Clostridiales	1	Ruminococcaceae	0.96	Oscillibacter	0.4704	Oscillibacter_valericigenes	0.1317	TACGTAGGTGGCAAGCGTTGTCCGGATTTACTGGGTGTAAAGGGCGTGTAGCCGGGTCGGTAAGTCAGATGTGAAATCTATGGGCTCAACTCATAAACTGCATTTGAAACTGCTGATCTTGAGTATCGGAGAGGCAATCGGAATTCCTAGTGTAGCGGTGAAATGCGTAGATATTAGGAGGAACACCAGTGGCGAAGGCGGATTGCTGGACGACAACTGACGGTGAGGCGCGAAAGCGTGGGGAGCAAACAGG
ASV841	Bacteria	1	Verrucomicrobia	0.92	Opitutae	0.8372	Puniceicoccales	0.7535	Puniceicoccaceae	0.6781	Cerasicoccus	0.434	Cerasicoccus_arenae	0.1649	TACGGAGACTACGAGCGTTACTCGGATTCACTGGGCGTAAAGGGAGCGCAGGCGGATTGGTGTGTTATGTGTGAAATGCCGGGGCTTAACTCCGGAGCTGCGCGTAAAACTATCAGTCTAGAGACTTGGAGAGGTAAGCGGAATTTCCGGTGTAGCGGTAAAATGCGTAGATATCGGAAGGAACACCGAAGGCGAAGGCAGCTTACTGGACAAGATCTGACGCTCAAGCTCGAAAGCGTGGGGAGCGAAAGGG
ASV842	Bacteria	1	Firmicutes	0.87	Clostridia	0.7047	Clostridiales	0.5708	Lachnospiraceae	0.3824	Herbinix	0.0956	Herbinix_hemicellulosilytica	0.0182	TACATAGGTAGCAAGCGTTATCCGGAATAACTGGGCGTAAAGGGAGTGTAGGTGGCGAGATAAGTTAAATGTGAAAGCCCTAGGCTTAACCTAGGAAATGCATTTAATACTGTTTTGCTAGAGTGCGAGAGAGGTAAGTGGAATTCCTAGTGTAGCGGTAGAATGCGTAGAGATTAGGAGGAACACCAGAGGCGAAGGCGGCTTACTGGCTCGTAACTGACACTGAGACTCGAAAGCGTGGGGAGCAAACAGG
ASV843	Bacteria	1	Bacteroidetes	1	Bacteroidia	1	Bacteroidales	1	Prevotellaceae	0.98	Prevotella	0.7056	Prevotella_copri	0.1693	TACGGAAGGTCCGGGCGTTATCCGGATTCATTGGGTTTAAAGGGAGCGTAGGCCGCCTTTTAAGCGTGTTGTGAAATGTAGGGGCTCAACCCCTGCACTGCAGCGCGAACTGGAGGGCTTGAGTACACGCAAGGCAGGCGGAATTCGTGGTGTAGCGGTGAAATGCTTAGATATCACGAAGAACCCCGATTGCGAAGGCAGCTTGCCGGAGTGTAACTGACGCTGAAGCTCGAAAGCGCGGGTATCGAACAGG
ASV844	Bacteria	1	Firmicutes	1	Clostridia	1	Clostridiales	1	Ruminococcaceae	1	Ruminococcus	0.97	Ruminococcus_champanellensis	0.6596	TACGTAGGGAGCGAGCGTTGTCCGGAATTACTGGGTGTAAAGGGAGCGTAGGCGGGATCGCAAGTCAGATGTGAAAACTATGGGCTTAACCCATAAACTGCATTTGAAACTGTGGTTCTTGAGTGAAGTAGAGGTAAGCGGAATTCCTAGTGTAGCGGTGAAATGCGTAGATATTAGGAGGAACATCAGTGGCGAAGGCGGCTTACTGGGCTTTAACTGACGCTGAGGCTCGAAAGCGTGGGGAGCAAACAGG
ASV845	Bacteria	1	Firmicutes	1	Clostridia	0.99	Clostridiales	0.9801	Ruminococcaceae	0.9409	Sporobacter	0.4046	Sporobacter_termitidis	0.174	TACGTAGGTGGCAAGCGTTGTCCGGATTTACTGGGTGTAAAGGGCGTGTAGGCGGGGCTGCAAGTCAGAAGTGAAATCTATGGGCTTAACCCATAAACTGCTTTTGAAACTGTGGCTCTTGAGTATCGGAGAGGCAGGCGGAATTCCTAGTGTAGCGGTGAAATGCGTAGATATTAGGAGGAACACCAGTGGCGAAGGCGGCCTGCTGGACGACAACTGACGCTGAGGCGCGAAAGCGTGGGGAGCAAACAGG
ASV846	Bacteria	1	Proteobacteria	0.96	Alphaproteobacteria	0.8448	Kiloniellales	0.2028	Kiloniellaceae	0.0487	Kiloniella	0.0112	Kiloniella_laminariae	0.0016	TACGAAGGGTGCAAGCGTTGTTCGGAATTACTGGGTGTAAAGGGCGTGTAGGCGGATGCGCAAGTTAGTGGTGAAACCCCTGGGCTTAACCTGGGAACTGCCATTGATACTGTGTATCTTGAGTATCGGAGAGGATAACGGAATATCCAGTGTAGAGGTGAAATTCGTAGATATTGGATAGAACACCGGTGGCGAAGGCGGTTATCTGGCCGGTTACTGACGCTGAGGCGCGAGAGCGTGGGGAGCAAACAGG
ASV847	Bacteria	1	Verrucomicrobia	0.96	Subdivision5	0.9216	Subdivision5_genera_incertae_sedis	0.8847	uncultured_eubacterium	0.8493					TACAGAGGTCCCGAGCGTTGTTCGGATTTACTGGGCGTAAAGGGCGCGTAGGCGGCCGCGTGTGTCGGATGTGAAATCTCCGGGCTCAACCCGGAAAGTGCGTCCGAGACTGCGCGGCTGGAGTCCGGGAGGGGGAATCGGAATGCAGGGTGTAGCGGTGAAATGCGTTGATATCCTGCAGAACACCGGAGGCGAAGGCGGATTCCTTGAACGGTACTGACGCTGAGGCGCGAAAGTCGGGGGAGCAAACAGG
ASV848	Bacteria	1	Proteobacteria	1	Gammaproteobacteria	0.99	Aeromonadales	0.9702	Succinivibrionaceae	0.9508	Succinivibrio	0.9318	Succinivibrio_dextrinosolvens	0.9131	TACGGAGGGTGCAAGCGTTAATCGGAATAACTGGGCGTAAAGGGCATGCAGGCGGTGATGCAAGCAGGATGTGAAACCCCCGGGCTTAACCTGGGAACTGCATTCTGAACTACATGACTAGAGTATTGCAGGGGGAGACGGAATTCCAGGTGTAGCGGTGGAATGCGTAGATATCTGGAAGAACACCAAAGGCGAAGGCAGTCTCCTGGGCAAATACTGACGCTCATATGCGAAAGCGTGGGTAGCAAACAGG
ASV849	Bacteria	1	Firmicutes	0.49	Clostridia	0.1715	Clostridiales	0.06	Clostridiaceae 3	0.0042	Brassicibacter	0.0003	Brassicibacter_mesophilus	0	TACGTAGGGGGCGAGCGTTATCCGGATTTATTGGGCGTAAAGCGTGTGTAGGCGGTTTATTAAGTTTAAGATTAAAGCCCGGGGCTCAACTCCGGTAAGTCTTAAAAACTGGTAGACTTGAGTACGGTAGAGGCAAACGGAATTTCTAGTGTAGCGGTGAAATGCGTAGATATTAGAAGGAACACCAGTGGCGAAAGCGGTTTGCTGGGCCGTTACTGACGCTGAGGCACGAAAGCGTGGGGAGCAAATAGG
ASV850	Bacteria	1	Firmicutes	0.98	Clostridia	0.9604	Clostridiales	0.922	Ruminococcaceae	0.8574	Intestinimonas	0.3001	Intestinimonas_butyriciproducens	0.105	TACGTAGGTGGCAAGCGTTGTCCGGATTTACTGGGTGTAAAGGGCGAGTAGGCGGGATATCAAGTCAGGTGTGAAATCCATGGGCTCAACCCATGAACTGCACTTGAAACTGATATTCTTGAGTGATGGAGAGGCAGGCGGAATTCCCGGTGTAGCGGTGGAATGCGTAGATATCGGGAGGAACACCAGTGGCGAAGGCGGCCTGCTGGACATTAACTGACGCTGAGGAGCGAAAGCGTGGGGAGCAAACAGG
ASV851	Bacteria	1	Proteobacteria	0.49	Deltaproteobacteria	0.1862	Bdellovibrionales	0.0484	Bdellovibrionaceae	0.0126	Vampirovibrio	0.0033	Vampirovibrio_chlorellavorus	0.0009	TACGGAGGGTGCAAGCGTTGTCCGGAATCATTGGGCGTAAAGCGTTCGTAGGCGGTATATCAAGTCTGATGTTAAAGCCCGGGGCTCAACTCCGGTACGGCATTGGATACTGGTAAACTGGAATGCGGCAGAGGTAAAGGGAATTCCTGGTGGAGCGGTGAAATGCTAAGATATCAGGAGGAACATCAGTGGCGAAAGCGCTTTACCGGGCCGTTATTGACGCTGAGGAACGAAAGCCGGGGTAGCAAATGGG
ASV852	Bacteria	1	Firmicutes	0.97	Clostridia	0.7954	Clostridiales	0.6522	Peptococcaceae 2	0.1304	Desulfofarcimen	0.0222	Desulfofarcimen_intricatum	0.0024	TACGTAGGTGGCAAGCGTTGTCCGGAATGACTGGGCGTAAAGGGTGCGTAGGTGGTTGGTCAAGTTAGTAGTGAAATCCCGAGGCTTAACTTCGGTGCTACTACTAAGACTGATTGACTTGAGTGCAGGAGAGGTAAGCGGAATTCCTAGTGTAGCGGTGGAATGCGTAGATATTAGGAGGAACACCAGTGGCGAAAGCGGCTTGCTGGCCTGTAACTGACACTGAAGCACGAAAGCGTGGGGAGCAAACAGG
ASV853	Bacteria	1	Firmicutes	1	Clostridia	1	Clostridiales	1	Clostridiaceae 1	1	Sarcina	0.99	Sarcina_ventriculi	0.8415	TACGTAGGTGGCAAGCGTTATCCGGATTTACTGGGCGTAAAGGGAGCGTAGGCGGATATTTAAGTGGGATGTGAAATACCCGAGCTTAACTTGGGAGCTGCATTCCAAACTGGATATCTAGAGTGCAGGAGAGGAGAATGGAATTCCTAGTGTAGCGGTGAAATGCGTAGAGATTAGGAAGAACACCAGTGGCGAAGGCGATTCTCTGGACTGTAACTGACGCTGAGGCTCGAAAGCGTGGGGAGCAAACAGG
ASV854	Bacteria	1	Firmicutes	0.98	Clostridia	0.637	Clostridiales	0.3949	Gracilibacteraceae	0.0474	Lutispora	0.0057	Lutispora_thermophila	0.0007	TACGTAGGGGGCGAGCGTTGTCCGGAATGATTGGGCGTAAAGGGCGCGTAGGCGGCCTGCTAAGTCTGGAGTGAAAGTCCTGCTTTCAAGGTGGGAAGTGCTTTGGATACTGGTGGGCTGGAGTGCAGGAGAGGAAAGCGGAATTACCGGTGTAGCGGTGAAATGCGTAGAGATCGGTAGGAACACCAGTGGCGAAGGCGGCTTTCTGGACTGAAACTGACGCTGAGGCGCGAAAGCGTGGGGAGCAAACAGG
ASV855	Bacteria	1	Firmicutes	0.92	Clostridia	0.8464	Clostridiales	0.7194	Ruminococcaceae	0.4029	Intestinimonas	0.0886	Intestinimonas_massiliensis	0.0168	TACGTAGGTGGCGAGCGTTATCCGGAATTACTGGGTGTAAAGGGTGTGTAGGCGGGACTTCAAGTCAGATGTGAAAATTGCGGGCTCAACCCGCGACCTGCATTTGAAACTGAGGTTCTTGAGAGTCGGAGAGGTAAATGGAATTCCCGGTGTAGCGGTGAAATGCGTAGATATCGGGAGGAACACCAGTGGCGAAGGCGATTTACTGGACGACAACTGACGCTGAGACACGAAAGCGTGGGGAGCAAACAGG
ASV856	Bacteria	1	Proteobacteria	0.87	Alphaproteobacteria	0.7221	Rhodospirillales	0.426	Rhodovibrionaceae	0.115	Fodinicurvata	0.0311	Fodinicurvata_sediminis	0.0071	TACGAAGGGGGCGAGCGTTGTTCGGAATTACTGGGCGTAAAGGGTGTGTAGGCGGTTTGATAAGATAGTGGTGAAATACCTGAGCTCAACTTAGGAATTGCCATTATGACTATTGGACTGGAATGACAGAGAGGATAGCGGAATACCCAGTGTAGAGGTGAAATTCGTAGATATTGGGTAGAACACCGGTGGCGAAGGCGGCTATCTGGCTGTTAATTGACGCTGAGGCACGAAAGCATGGGGATCAAACAGG
ASV858	Bacteria	1	Firmicutes	1	Clostridia	1	Clostridiales	1	Ruminococcaceae	1	Ruminococcus	1	Ruminococcus_callidus	0.63	TACGTAGGGAGCGAGCGTTGTCCGGAATTACTGGGTGTAAAGGGAGCGCAGGCGGGTCAGCAAGTCAGATGTGAAAATTTTGGGCTCAACCCAAAAATTGCATTTGAAACTGTTGATCTTGAGTGAAGTAGAGGTAAGCGGAATTCCTGGTGTAGCGGTGAAATGCGTAGAGATCAGGAGGAACATCGGTGGCGAAGGCGGCTTACTGGGCTTTAACTGACGCTGAGGCTCGAAAGCGTGGGGAGCAAACAGG
ASV859	Bacteria	1	Firmicutes	1	Clostridia	1	Clostridiales	1	Ruminococcaceae	0.92	Ethanoligenens	0.3588	Ethanoligenens_harbinense	0.1399	TACGTAGGTGGCAAGCGTTGTCCGGAATTACTGGGTGTAAAGGGTGCGCAGGCGGGATTGCAAGTTGGATGTGAAATACCGAGGCTTAACCTCGGAGCTGCATCCAAAACTGTAGTTCTTGAGTGGAGTAGAGGTAAGCGGAATTCCGAGTGTAGCGGTGAAATGCGTAGATATTCGGAGGAACACCAGTGGCGAAGGCGGCTTACTGGGCTCTAACTGACGCTGAGGCACGAAAGCATGGGTAGCAAACAGG
ASV860	Bacteria	1	Firmicutes	1	Clostridia	1	Clostridiales	1	Lachnospiraceae	1	Anaerotignum	1	Anaerotignum_faecicola	1	TACGTAGGGGGCAAGCGTTATCCGGAATTACTGGGTGTAAAGGGAGCGTAGGCGGCACGCCAAGCCAGATGTGAAAGCCCGAGGCTTAACCTCGTGGATTGCATTTGGAACTGGCGAGCTAGAGTACAGGAGAGGAAAGCGGAATTCCTAGTGTAGCGGTGAAATGCGTAGATATTAGGAAGAACACCAGTGGCGAAGGCGGCTTTCTGGACTGAAACTGACGCTGAGGCTCGAAAGCGTGGGGAGCAAACAGG
ASV861	Bacteria	1	Proteobacteria	1	Betaproteobacteria	1	Burkholderiales	1	Sutterellaceae	0.99	Sutterella	0.9801	Sutterella_wadsworthensis	0.4312	TACGTAGGGTGCAAGCGTTAATCGGAATTACTGGGCGTAAAGCGTGCGCAGGCGGTTCTGTAAGATGGACGTGAAATCCCCGGGCTTAACCTGGGAATTGCGTACATGACTGCAGAACTCGAGTTTGTCAGAGGAGGGTGGAATTCCAAGTGTAGCAGTGAAATGCGTAGATATTTGGAAGAACACCAATGGCGAAGGCAGCCCTCTGGGACATGACTGACGCTCATGCACGAAAGCGTGGGGAGCAAACAGG
ASV862	Bacteria	1	Firmicutes	0.98	Clostridia	0.882	Clostridiales	0.7938	Clostridiaceae 1	0.3175	Clostridium sensu stricto	0.127	Clostridium_cylindrosporum	0.047	TACGTAGGGAGCAAGCGTTGTCCGGATTTATTGGGTGTAAAGGGTGCGTAGACGGGAAGTTAAGTTAGTTGTGAAATCCCTCGGCTCAACTGAGGAACTGCAACTAAAACTGATTTTCTTGAGTGCAGGAGAGGAAAGTGGAATTCCTAGTGTAGCGGTGAAATGCGTAGATATTAGGAGGAACACCAGTGGCGAAGGCGACTTTCTGGACTGTAACTGACGTTGAGGCACGAAAGTGTGGGGAGCAAACAGG
ASV863	Bacteria	1	Firmicutes	0.97	Clostridia	0.6208	Clostridiales	0.3663	Gracilibacteraceae	0.0659	Gracilibacter	0.0112	Gracilibacter_thermotolerans	0.0019	TACGTAGGGGGCAAGCGTTGTCCGGAATTACTGGGCGTAAAGGGCGCGTAGGCGGCCTGCCAAGTCTTGTGTGAAAACCCTGGTTTCAAGCCAGGAGGTGCACGGGAAACTGGCGGGCTTGAGTGCAGGAGAGGGAAGTGGAATTCCAAGTGTAGCGGTGAAATGCGTAGAGATTTGGAGGAACACCAGTGGCGAAGGCGACTTTCTGGACTGTAACTGACGCTGAGGCGCGAAAGCGTGGGGAGCAAACAGG
ASV864	Bacteria	1	Firmicutes	0.98	Clostridia	0.9604	Clostridiales	0.9412	Lachnospiraceae	0.9224	Kineothrix	0.3136	Kineothrix_alysoides	0.1066	TACGTAGGGGGCAAGCGTTATCCGGATTTACTGGGTGTAAAGGGAGCGTAGATGGCATGGCAAGTCTGAAGTGAAAGCCCGGGGCTTAACCCCGGGACTGCTTTGGAAACTGTTAAGCTAGAGTACAGGAGGGGTAAGCGGAATTCCTAGTGTAGCGGTGAAATGCGTAGATATTAGGAGGAACACCGGTGGCGAAGGCGGCTTACTGGACTGTAACTGACATTGAGGCTCGAAAGCGTGGGGAGCAAACAGG
ASV865	Bacteria	1	Tenericutes	0.14	Mollicutes	0.0196	Anaeroplasmatales	0.0024	Anaeroplasmataceae	0.0003	Asteroleplasma	0	Asteroleplasma_anaerobium	0	TACGTAGGTGGCAAGCGTTATCCGGAATTATTGGGCGTAAAGAGTGAGCAGGCGGTTGCGTAAGTCTGAAGTCAAATCCTGTGGCTTAACCACAGTTCGCTTTGGAAACTGCGCGGCTAGAGTGCGAGAGAGGTAAGTGGAATTCCATGTGTAGCGGTGAAATGCGTAGATATATGGAGGAACACCAGTGGCGAAGGCGGCTTACTAGCTCGATACTGACGCTCAGTCACGAAAGCGTGGGTAGCAAATAGG
ASV866	Bacteria	1	Firmicutes	0.99	Clostridia	0.9702	Clostridiales	0.9411	Ruminococcaceae	0.8282	Anaerotruncus	0.3395	Anaerotruncus_rubiinfantis	0.1087	TACGTAGGGAGCGAGCGTTGCCCGGAATTATTGGGTGTAAAGGGTGCGTAGGCGGGATGTCAAGTCAGGCGTGAAATACCGCAGCTTAACTGCGGAGCTGCGCTTGAAACTGGCAATCTTGAGTGAAGTAGAGGCAGGCGGAATTCCTAGTGTAGCGGTGAAATGCGTAGATATTAGGAGGAACACCAGTGGCGAAGGCGGCCTGCTGGGCTTTAACTGACGCTGAGGCACGAAAGTATGGGGAGCAAACAGG
ASV867	Bacteria	1	Firmicutes	0.6	Clostridia	0.228	Clostridiales	0.0866	Clostridiaceae 1	0.0121	Caloramator	0.0006	Caloramator_boliviensis	0	GACGTAGGTAGCAAGCGTTGTCCGGAATAACTGGGCGTAAAGGGTGCGTAGGCGGTTATTTAAGTCTGATGTGAAAGCCCGTGGCTCAACCACGGAACTGCATCGGATACTGGGTAACTAGAGTGCGGAAGAGGTTGACGGAATTACTAGTGTAGCGGTAGAATGCGTAGATATTAGTAAGAAGACCGGTGGCGAAGGCGGTCAACTGGGACGTAACTGACGCTGAGGCACGAAAGCGTGGGGAGCAAACAGG
ASV868	Bacteria	1	Firmicutes	1	Clostridia	1	Clostridiales	1	Ruminococcaceae	1	Ruminococcus	1	Ruminococcus_champanellensis	0.93	TACGTAGGGAGCGAGCGTTGTCCGGAATTACTGGGTGTAAAGGGAGCGTAGGCGGGACATCAAGTCAGATGTGAAAACTATGGGCTTAACCCATAGACTGCATTTGAAACTGTAGTTCTTGAGTGAAGTAGAGGTAAGCGGAATTCCTGGTGTAGCGGTGAAATGCGTAGATATCAGGAGGAACATCAGTGGCGAAGGCGGCTTACTGGGCTTTTACTGACGCTGAGGCTCGAAAGCGTGGGGAGCAAACAGG
ASV869	Bacteria	1	Firmicutes	1	Clostridia	1	Clostridiales	1	Lachnospiraceae	0.99	Cuneatibacter	0.6039	Cuneatibacter_caecimuris	0.3684	TACGTAGGGGGCAAGCGTTATCCGGATTTACTGGGTGTAAAGGGAGCGTAGGCGGTCTGACAAGTCAGAAGTGAAAGCCCGGGGCTCAACTCCGGGACTGCTTTTGAAACTGCCGGACTAGATTGCAGGAGAGGTAAGTGGAATTCCTAGTGTAGCGGTGAAATGCGTAGATATTAGGAGGAACACCAGTGGCGAAGGCGGCTTACTGGACTGTAAATGACGCTGAGGCTCGAAAGCGTGGGGAGCAAACAGG
ASV870	Bacteria	1	Firmicutes	0.86	Erysipelotrichia	0.4644	Erysipelotrichales	0.2508	Erysipelotrichaceae	0.1304	Erysipelothrix	0.0391	Erysipelothrix_rhusiopathiae	0.0051	TACGTAGGTGGCAAGCGTTATCCGGAATTATTGGGCGTAAAGGGAGAGTAGGCGGTTTAGAAAGCCTAAAGTTAAATACTAGTGCTCAACGCTAGTCCGCTTTAGGAACTAATAGACTAGAGTACAGGAGAGGTTAATGGAATTCCATGTGTAGCGGTGAAATGCGTAGATATATGGAGGAACACCGGTGGCGAAGGCGATTAACTGGACTGGAACTGACGCTGAGGCTCGAAAGCGTGGGGAGCAAATAGG
ASV871	Bacteria	1	Bacteroidetes	1	Bacteroidia	1	Bacteroidales	1	Bacteroidaceae	1	Bacteroides	1	Bacteroides_pectinophilus	1	TACGTAGGGGGCAAGCGTTATCCGGATTTACTGGGTGTAAAGGGAGTGTAGGTGGCTGTGCAAGTCAGGAGTGAAAGCCCGGGGCTCAACCCCGGGACTGCTCTTGAAACTGCGCAGCTTGAGTGCAGGAGGGGCAGGCGGAATTCCTAGTGTAGCGGTGAAATGCGTAGATATTAGGAGGAACACCGGTGGCGAAGGCGGCCTGCTGGACTGTAACTGACACTGAGGCTCGAAAGCGTGGGGAGCAAACAGG
ASV872	Bacteria	1	Verrucomicrobia	0.86	Subdivision5	0.7396	Subdivision5_genera_incertae_sedis	0.6361	uncultured_eubacterium	0.547					TACAGAGGTCGCAAGCGTTGTTCGGATTTACTGGGCGTAAAGGGCGCGTAGGCGGTTACGTGTGTCAAGTGTGAAATCTCCGGGCTCAACCCGGAAAGTGCGCTTGAAACTGCGTGACTAGAGTCTGGGAGAGGGAATCGGAATGCAGGGTGTAGCGGTGAAATGCGTTGATATCCTGCAGAACACCGGAGGCGAAGGCGGATTCCTTGAACGGTACTGACGCTGAGGCGCGAAAGTCGGGGGAGCAAACAGG
ASV873	Bacteria	1	Firmicutes	1	Clostridia	1	Clostridiales	1	Ruminococcaceae	1	Ruminococcus	0.97	Ruminococcus_callidus	0.5917	TACGTAGGGAGCGAGCGTTGTCCGGAATGACTGGGTGTAAAGGGAGCGTAGGCGGGATGGCAAGTCAGATGTGAAACCTGAGGGCTCAACCTTCAGACTGCATTTGAAACTGCTGTTCTTGAGTGAAGTAGAGGTAAGCGGAATTCCTGGTGTAGCGGTGAAATGCGTAGAGATCAGGAGGAACATCGGTGGCGAAGGCGGCTTACTGGGCTTTTACTGACGCTGAGGCTCGAAAGCGTGGGGAGCAAACAGG
ASV874	Bacteria	1	Firmicutes	1	Clostridia	1	Clostridiales	1	Ruminococcaceae	1	Subdoligranulum	0.54	Subdoligranulum_variabile	0.2916	AACGTAGGGTGCAAGCGTTGTCCGGAATTACTGGGTGTAAAGGGAGCGCAGGCGGACCGGCAAGTTGGAAGTGAAATCCATGGGCTCAACCCGTGAATTGCTTTCAAAACTGCTGGCCTTGAGTAGTGCAGAGGTAGGTGGAATTCCCGGTGTAGCGGTGGAATGCGTAGATATCGGGAGGAACACCAGTGGCGAAGGCGACCTACTGGGCACCAACTGACGCTGAGGCTCGAAAGCATGGGTAGCAAACAGG
ASV875	Bacteria	1	Firmicutes	1	Clostridia	1	Clostridiales	1	Clostridiales_Incertae Sedis XIII	0.96	Ihubacter	0.7392	Ihubacter_massiliensis	0.5692	TACGTAGGGGGCAAGCGTTATCCGGAATTATTGGGCGTAAAGAGTGCGTAGGTGGTTACCTAAGCAGGGGGTGAAAGGCACTGGCTTAACCAATGTCAGCCCCCTGAACTGGGCTACTTGAGTGCAGGAGAGGAAAGCGGAATTCCTAGTGTAGCGGTGAAATGCGTAGATATTAGGAGGAACACCAGTGGCGAAGGCGGCTTTCTGGACTGTTACTGACACTGAGGCACGAAAGTGTGGGGAGCAAACAGG
ASV876	Bacteria	1	Firmicutes	1	Clostridia	0.99	Clostridiales	0.9801	Lachnospiraceae	0.7841	Anaerostipes	0.2352	Anaerostipes_hadrus	0.047	TACGTAGGGGGCAAGCGTTATCCGGATTTACTGGGTGTAAAGGGTGCGTAGGCGGTATGGCAAGTCAGAAGTGAAAACGCAGGGCTTAACCCTGCGACTGCTTTTGAAACTGTCAGACTAGAGTACAGGAGAGGCAAGCGGAATTCCTAGTGTAGCGGTGAAATGCGTAGATATTAGGAGGAACACCAGTGGCGAAGGCGGCTTGCTGGACTGTTACTGACGCTGAGGCACGAAAGCGTGGGGAGCAAACAGG
ASV877	Bacteria	1	Proteobacteria	0.95	Alphaproteobacteria	0.8645	Rhodospirillales	0.5014	Rhodospirillaceae	0.0802	Tagaea	0.012	Tagaea_marina	0.0018	TACGAAGGGTGCAAGCGTTGTTCGGAATTACTGGGTGTAAAGGGCGTGTAGGCGGACCAGCAAGTTAGTGGTGAAAGCCTTGGGCTTAACCTGAGACGTGCCATTGATACTGTGGGTCTGGAGTATCAGAGAGGATGACGGAATATCCAGTGTAGAGGTGAAATTCGTAGATATTGGATAGAACACCGGTGGCGAAGGCGGTTATCTGGCTGATTACTGACGCTGAGGCGCGAGAGCGTGGGGAGCAAACAGG
ASV878	Bacteria	1	Firmicutes	1	Clostridia	1	Clostridiales	1	Ruminococcaceae	1	Ruminococcus	1	Ruminococcus_callidus	0.42	TACGTAGGGAGCGAGCGTTGTCCGGAATTACTGGGTGTAAAGGGAGCGCAGGCGGGTCAGCAAGTCAGATGTGAAAATTTTGGGCTTAACCCAAAAATTGCATTTGAAACTGTTGATCTTGAGTGAAGTAGAGGTAAGCGGAATTCCTGGTGTAGCGGTGAAATGCGTAGAGATCAGGAGGAACATCGGTGGCGAAGGCGGCTTACTGGGCTTTAACTGACGCTGAGGCTCGAAAGCGTGGGGAGCAAACAGG
ASV879	Bacteria	1	Firmicutes	0.85	Clostridia	0.6715	Clostridiales	0.5305	Clostridiaceae 1	0.3395	Clostridium sensu stricto	0.2105	Clostridium_algidicarnis	0.0189	TACATAGGGGGCAAGCGTTGTCCGGAATCACTGGGCGTAAAGGGAGCGTAGGCGGATATTTAAGTTAAGTGTGAAAGCCTGAGGCTTAACTTCAGAAATGCACTTAATACTGGATATCTAGAGTGTGGGAGAGGTAAGTGGAATTCCTAGTGTAGCGGTAAAATGCGTAGAGATTAGGAGGAACACCAGAGGCGAAGGCGGCTTACTGGACCACAACTGACGCTGAGGCTCGAAAGCGTGGGGAGCAAACAGG
ASV880	Bacteria	1	Firmicutes	1	Clostridia	1	Clostridiales	1	Clostridiales_Incertae Sedis XIII	0.91	Ihubacter	0.6279	Ihubacter_massiliensis	0.4333	TACGTAGGGGGCAAGCGTTATCCGGAATTATTGGGCGTAAAGAGTGCGTAGGTGGTAACCTAAGCGCAGGGTTTAAGGCAATGGCCCAACCATTGTAAGCCCTGCGAACTGGGTTACTTGAGTGCAGGAGAGGAAAGCGGAATTCCTAGTGTAGCGGTGAAATGCGTAGATATTAGGAGGAACACCAGTGGCGAAGGCGGCTTTCTGGACTGAAACTGACACTGAGGCACGAAAGCGTGGGGAGCAAACAGG
ASV881	Bacteria	1	Bacteroidetes	1	Bacteroidia	1	Bacteroidales	1	Prevotellaceae	1	Massiliprevotella	1	Massiliprevotella_massiliensis	1	TACGGAAGGTCCAGGCGTTATCCGGATTTATTGGGTTTAAAGGGAGCGTAGGCCGTGAGGTAAGCGTGTTGTGAAATGTAGGCGCCCAACGTCTGCACTGCAGCGCGAACTGCTTCACTTGAGTGCGCACAACGCTGGCGGAACTCGTCGTGTAGCGGTGAAATGCTTAGATATGACGAAGAACCCCGATTGCGAAGGCAGCTGGCGGGAACGTAACTGACGCTGAAGCTCGAAAGCGCGGGTATCGAACAGG
ASV882	Bacteria	1	Firmicutes	1	Clostridia	1	Clostridiales	1	Ruminococcaceae	1	Intestinimonas	0.79	Intestinimonas_butyriciproducens	0.6162	TACGTAGGTGGCAAGCGTTATCCGGATTTACTGGGTGTAAAGGGCGTGTAGGCGGGAATGCAAGTCAGATGTGAAAACTATGGGCTCAACCCATAGCCTGCATTTGAAACTGTATTTCTTGAGTACTGGAGAGGCAGGCGGAATTCCGTGTGTAGCGGTGAAATGCGTAGATATACGGAGGAACACCAGTGGCGAAGGCGGCCTGCTGGACAGCAACTGACGCTGAGGCGCGAAAGCGTGGGGAGCAAACAGG
ASV884	Bacteria	1	Elusimicrobia	1	Elusimicrobia	1	Elusimicrobiales	1	Elusimicrobiaceae	1	Elusimicrobium	1	Elusimicrobium_minutum	1	GACGTAGGTGGCGAGCGTTACTCGGAATTACTAGGCGTAAAGCGCGCGTAGGCGGAATGTTAAGTCTGTTGTGTAATCTCCGGGCTCAACCCGGAAACTGCAACGGAAACTGGCGTTCTTGAGTGAGGCAGAGGAAATCGGAATTCCCAGTGTAGCAGTGAAATGCGTAGATATTGGGAGGAACACCGGTGGCGAAGGCGGATTTCTGGGCCTTTACTGACGCTAAAGTGCGAAAGCTAGGGGAGCAAACGGG
ASV885	Bacteria	1	Verrucomicrobia	0.95	Subdivision5	0.9025	Subdivision5_genera_incertae_sedis	0.8574	uncultured_eubacterium	0.8145					TACAGAGGTCGCGAGCGTTGTTCGGATTTACTGGGCGTAAAGGGCGCGTAGGCGGCGGGGCGTGTCAAGTGTGAAATCTCCGGGCTCAACCCGGAAAGTGCGCTTGAGACTGCCCCGCTCGAGTCCGGGAGGGGGAATCGGAATGCAGGGTGTAGCGGTGAAATGCGTTGATATCCTGCAGAACACCGGAGGCGAAGGCGGATTCCTTGCACGGAACTGACGCTGAGGCGCGAAAGTCGGGGGAGCGAACAGG
ASV886	Bacteria	1	Firmicutes	1	Clostridia	1	Clostridiales	1	Clostridiales_Incertae Sedis XIII	0.93	Ihubacter	0.744	Ihubacter_massiliensis	0.5952	TACGTAGGGGGCAAGCGTTATCCGGAATTATTGGGCGTAAAGAGTGCGTAGGTGGTAACCTAAGCGCAGGGTTTAAGGCAATGGCTCAACCATTGTAAGCCCTGCGAACTGGGTTACTTGAGTGCAGGAGAGGAAAGCGGAATTCCTAGTGTAGCGGTGAAATGCGTAGATATTAGGAGGAACACCAGTGGCGAAGGCGGCTTTCTGGACTGAAACTGACACTGAGGCACGAAAGCGTGGGGAGCAAACAGG
ASV887	Bacteria	1	Firmicutes	0.79	Clostridia	0.6241	Clostridiales	0.4306	Lachnospiraceae	0.0517	Herbinix	0.0041	Herbinix_hemicellulosilytica	0.0003	TACGTAGGTGGCGAGCGTTATCCGGAATTACTGGGTGTAAAGGGTGTGTAGGCGGACCGGCAAGTCAGATGTGAAAATTACGGGCTCAACTCGTAACCTGCATTTGAAACTGTCGGCCTTGAGAGTGGGAGAGGTAAATAGAATTCCCGGTGTAGCGGTGAAATGCGTAGATATCGGGAGGAATACCGGTGGCGAAGGCGATTTACTGGACCACAACTGACGCTGAGACACGAAAGTGTGGGGAGCAAACAGG
ASV888	Bacteria	1	Proteobacteria	0.34	Alphaproteobacteria	0.102	Rickettsiales	0.0255	Anaplasmataceae	0.0061	Ehrlichia	0.0015	Ehrlichia_ruminantium	0.0002	TACGTAGGTGGCAAGCATTGTCCGGAATAACTGGGCGTAAAGCGAGTGTAGGTGGTGGGATAAGTTAAAAGTGAAATTCCGGGGCTCAACTTCGGAACTGCTTTTAATACTGTTCTACTAGAGTGCAGCAGGGGTAAGAGGAATTCCTAGTGTAGAGGTAAAATTCGTAGATATTAGGAGGAACACCGGAGGCGAAGGCGTCTTACTGGGCTGTAACTGACACTGAGGCTCGAAAGCGTGGGGAGCAAACAGG
ASV891	Bacteria	1	Firmicutes	1	Clostridia	1	Clostridiales	1	Ruminococcaceae	0.99	Sporobacter	0.3564	Sporobacter_termitidis	0.1283	TACGTAGGTGGCAAGCGTTGTCCGGATTTACTGGGTGTAAAGGGCGTGTAGCCGGGAAGACAAGTCAGATGTGAAATACATGGGCTCAACCCATGAACTGCATTTGAAACTGTATTTCTTGAGTATCGGAGAGGCAATCGGAATTCCTAGTGTAGCGGTGAAATGCGTAGATATTAGGAGGAACACCAGTGGCGAAGGCGGATTGCTGGACGACAACTGACGGTGAGGCGCGAAAGCGTGGGGAGCAAACAGG
ASV892	Bacteria	1	Firmicutes	1	Clostridia	1	Clostridiales	1	Lachnospiraceae	0.99	Roseburia	0.6138	Roseburia_faecis	0.3315	TACGTATGGTGCAAGCGTTATCCGGATTTACTGGGTGTAAAGGGAGCGCAGGCGGTGCGGCAAGTCTGATGTGAAAGCCCGGGGCTCAACCGCGGGACTGCATTGGAAACTGTCGTACTAGAGTGTCGGAGAGGTAAGTGGAATTCCTAGTGTAGCGGTGAAATGCGTAGATATTAGGAGGAACACCAGTGGCGAAGGCGGCTTACTGGACGATAACTGACGCTGAGGCTCGAAAGCGTGGGGAGCAAACAGG
ASV893	Bacteria	1	Spirochaetes	1	Spirochaetia	1	Spirochaetales	1	Spirochaetaceae	1	Treponema	1	Treponema_rectale	0.99	CACGTAAGGTGCGAGCGTTGTTCGGAATTATTGGGCGTAAAGGGCATGTAGGCGGAAGCGCAAGTCCGGTGTGAAATTCCGTGGCTCAACCACGGGGCTGCGCCGGAAACTGCGTAACTAGAATCACTGAGGGGGAACCGGAATTCCAGGTGTAGGGGTGAAATCTGTAGATATCTGGAAGAACACCAATGGCGAAGGCAGGTTTCCAGCAGATGATTGACGCTGAGGTGCGAAGGTGCGGGTAGCAAACAGG
ASV894	Bacteria	1	Firmicutes	0.99	Clostridia	0.8811	Clostridiales	0.7842	Clostridiales_Incertae Sedis XIII	0.1647	Bacilliculturomica	0.0329	Bacilliculturomica_massiliensis	0.0066	TACGTAGGGAGCAAGCGTTATCCGGATTTATTGGGTGTAAAGGGTGCGTAGACGGGAAGACAAGTTGGTTGTGAAAGCCCTCGGCTCAACTGAGGAACTGCAACCAAAACTATCATTCTTGAGTGCGGGAGAGGAAAGTGGAATTCCTAGTGTAGCGGTGAAATGCGTAGATATTAGGAGGAACACCAGTGGCGAAGGCGACTTTCTGGACCGTAACTGACGTTGAGGCACGAAAGTGTGGGGAGCAAACAGG
ASV895	Bacteria	1	Firmicutes	1	Clostridia	1	Clostridiales	1	Lachnospiraceae	0.98	Roseburia	0.4998	Roseburia_faecis	0.12	TACGTATGGTGCAAGCGTTATCCGGATTTACTGGGTGTAAAGGGAGCGCAGGCGGTCTGGCAAGTCTGATGTGAAAGCCCGGGGCTCAACTCCGGGATTGCATTGGAAACTGTCAGACTAGAGTGTCGGAGAGGTAAGTGGAATTCCTAGTGTAGCGGTGAAATGCGTAGATATTAGGAGGAACACCAGTGGCGAAGGCGGCTTACTGGACGATAACTGACGCTGAGGCTCGAAAGCGTGGGGAGCAAACAGG
ASV896	Bacteria	1	Firmicutes	0.78	Clostridia	0.312	Clostridiales	0.1248	Clostridiaceae 2	0.0125	Alkaliphilus	0.0011	Alkaliphilus_metalliredigens	0.0001	TACGTAGGTGGCGAGCGTTATCCGGATTTATTGGGCGTAAAGGGTGCGCAGACGGTTTATTAAGTCTAAAATCAAATCTTGGGGCTTAACCCCATTCCGTTTTAGAAACTGGTAGACTTGAGTATGGTAGAGGCAAATGGAATTCCTAGTGTAGCGGTGGAATGCGTAGATATTAGGAGGAACACCAGTGGCGAAGGCGATTTGCTGGGCCATTACTGACGTTCAGGCACGAAAGCGTGGGGAGCAAATAGG
ASV897	Bacteria	1	Firmicutes	1	Clostridia	1	Clostridiales	1	Lachnospiraceae	1	Blautia	0.94	Blautia_obeum	0.282	TACGTAGGGGGCAAGCGTTATCCGGATTTACTGGGTGTAAAGGGAGCGTAGACGGATTAGCAAGTCTGATGTGAAAGGCGGGGGCTCAACCCCCGGACTGCATTGGAAACTGCCAGTCTTGAGTGCCGGAGAGGTAAGCGGAATTCCTAGTGTAGCGGTGAAATGCGTAGATATTAGGAGGAACACCAGTGGCGAAGGCGGCTTACTGGACGGCAACTGACGTTGAGGCTCGAAAGCGTGGGGAGCAAACAGG
ASV899	Bacteria	1	Firmicutes	0.94	Clostridia	0.5734	Clostridiales	0.3498	Gracilibacteraceae	0.1224	Gracilibacter	0.0428	Gracilibacter_thermotolerans	0.015	TACGTAGGGGGCAAGCGTTGTCCGGAATGACTGGGCGTAAAGGGCGCGTAGGCGGCTTTTTAAGTTAGAAGTGGAAGTCCTGCTTTCAAGGTGGGAATTGCTTTTAATACTGGAAGGCTTGAGTGCAGAAGAGGTAAGTGGAATTCCCAGTGTAGCGGTGAAATGCGTAGAGATTGGGAAGAACACCAGTGGCGAAGGCGACTTACTGGGCTGTAACTGACGCTGAGGCGCGAAAGCGTGGGGAGCAAACAGG
ASV900	Bacteria	1	Firmicutes	0.99	Clostridia	0.9009	Clostridiales	0.8198	Lachnospiraceae	0.3853	Anaerostipes	0.104	Anaerostipes_butyraticus	0.0187	TACGTAGGTGGCAAGCGTTGTCCGGAATGACTGGGCGTAAAGGGTGCGTAGGTGGCTGATCAAGTTGATTGTGAAATTCCGGGGCTCAACTCCGGAGCTACAGTCAAAACTGACCGGCTTGAGTGCAGGAGAGGTAAGCGGAATTCCTAGTGTAGCGGTGGAATGCGTAGATATTAGGAGGAACACCGGAGGCGAAAGCGGCTTACTGGACTGTAACTGACACTGAGGCACGAAAGCGTGGGGAGCAAACAGG
ASV901	Bacteria	1	Firmicutes	0.97	Clostridia	0.8342	Clostridiales	0.7174	Lachnospiraceae	0.3587	Herbinix	0.043	Herbinix_luporum	0.0043	TACGTAGGTGGCAAGCGTTGTCCGGAATGACTGGGCGTAAAGGGAGCGTAGGTGGTGCTTTAAGTTAAATGTGAAAGACCGGGGCTCAACTTCGGAACTGCATTTAATACTGGAGTGCTAGAGTACAGGAGGGGTAAGCGGAATTCCTAGTGTAGCGGTTAAATGCGTAGATATTAGGAGGAACACCAGAGGCGAAGGCGGCTTACTGGACTGCAACTGACACTGAGGCTCGAAAGCGTGGGGATCAAACAGG
ASV902	Bacteria	1	Firmicutes	0.89	Clostridia	0.7921	Clostridiales	0.6416	Ruminococcaceae	0.3721	Colidextribacter	0.1079	Colidextribacter_massiliensis	0.0313	TACGTAGGTGGCGAGCGTTATCCGGATTTACTGGGTGTAAAGGGTGTGTAGGCGGGACTTCAAGTCAGATGTGAAAATTACGGGCTTAACCCGTAACCTGCATTTGAAACTGAAGTTCTTGAGTATGGGAGAGGTAAATGGAATTCCCGGTGTAGCGGTGAAATGCGTAGATATCGGGAGGAACACCAGTGGCGAAGGCGATTTACTGGACCACAACTGACGCTGAGACACGAAAGCGTGGGGAGCAAACAGG
ASV903	Bacteria	1	Firmicutes	0.97	Clostridia	0.9409	Clostridiales	0.9127	Lachnospiraceae	0.8853	Kineothrix	0.4161	Kineothrix_alysoides	0.1956	TACGTAGGGGGCAAGCGTTATCCGGATTTACTGGGTGTAAAGGGAGCGTAGATGGCATGGCAAGTCTGAAGTGAAAGCCCGGGGCTTAACCCCGGGACTGCTTTGGAAACTGTTAAGCTTGAGTGCAGGAGAGGTAAGCGGAATTCCTAGTGTAGCGGTGAAATGCGTAGATATTAGGAGGAACACCGGTGGCGAAGGCGGCTTACTGGACTGTAACTGACATTGAGGCTCGAAAGCGTGGGGAGCAAACAGG
ASV904	Bacteria	1	Firmicutes	1	Clostridia	1	Clostridiales	1	Lachnospiraceae	1	Roseburia	0.95	Roseburia_intestinalis	0.4465	TACGTATGGTGCAAGCGTTATCCGGATTTACTGGGTGTAAAGGGAGCGCAGGCGGGAGGCTAAGTCTGATGTGAAAGCCCGGGGCTCAACCCCGGTACTGCATTGGAAACTGGCCACCTAGAGTGTCGGAGGGGTAAGTGGAATTCCTAGTGTAGCGGTGAAATGCGTAGATATTAGGAGGAACACCAGTGGCGAAGGCGGCTTACTGGACGATTACTGACGCTGAGGCTCGAAAGCGTGGGGAGCAAACAGG
ASV905	Bacteria	1	Firmicutes	1	Clostridia	1	Clostridiales	1	Ruminococcaceae	1	Oscillibacter	1	Oscillibacter_ruminantium	0.92	TACGTAGGTGGCAAGCGTTGTCCGGATTTACTGGGTGTAAAGGGCGTGCAGCCGGGAAGGCAAGTCAGATGTGAAATCCGTGGGCTTAACCCACGAACTGCATTTGAAACTGCTTTTCTTGAGTATCGGAGAGGTAATCGGAATTCCTTGTGTAGCGGTGAAATGCGTAGATATAAGGAAGAACACCAGTGGCGAAGGCGGATTACTGGACGACAACTGACGGTGAGGCGCGAAAGCGTGGGGAGCAAACAGG
ASV906	Bacteria	1	Tenericutes	0.33	Mollicutes	0.1089	Acholeplasmatales	0.025	Acholeplasmataceae	0.0058	Acholeplasma	0.0013	Acholeplasma_brassicae	0.0002	TACGTAGGGGGCGAGCGTTATCCGGATTTATTGGGCGTAAAGCGTGTGTAGGCGGTTTATTAAGTCTAAGATCAAAGCCTGAGGCTCAACCTCAGTTCGTTTTAGAAACTGGTAAACTTGAGTGTGGTAGAGGCAAGTGGAATTTCTAGTGTAGCGGTTAAATGCGTAGATATTAGAAGGAACACCAGTGGCGAAGGCGGCTTGCTGGGCCATTACTGACGCTGAGACACGAAAGCGTGGGGAGCAAATAGG
ASV907	Bacteria	1	Bacteroidetes	1	Sphingobacteriia	0.41	Sphingobacteriales	0.1681	Sphingobacteriaceae	0.0689	Parapedobacter	0.0165	Parapedobacter_soli	0.0035	TACGGAGGATGCGAGCGTTATCCGGATTCATTGGGTTTAAAGGGTGCGCAGGCGGACGGTCAAGTCAGCCGTGAAATGTCCCCGCTCAACGGGGAGTGTGCGGTTGATACTGGCTGTCTGGAATGCGGATGCCGTGGGAGGAATGTGTGGTGTAGCGGTGAAATGCATAGATATCACACAGAACACCGATTGCGAAGGCATCTCACGAATCCGCAATTGACGCTGAGGCACGAAAGCGCGGGGATCAAACAGG
ASV908	Bacteria	1	Firmicutes	1	Clostridia	1	Clostridiales	1	Lachnospiraceae	1	Anaerostipes	1	Anaerostipes_hadrus	1	TACGTAGGGGGCAAGCGTTATCCGGAATTACTGGGTGTAAAGGGTGCGTAGGTGGTATGGCAAGTCAGAAGTGAAAACCCAGGGCTTAACTCTGGGACTGCTTTTGAAACTGTCAGACTGGAGTGCAGGAGAGGTAAGCGGAATTCCTAGTGTAGCGGTGAAATGCGTAGATATTAGGAGGAACATCAGTGGCGAAGGCGGCTTACTGGACTGAAACTGACACTGAGGCACGAAAGCGTGGGGAGCAAACAGG
ASV909	Bacteria	1	Proteobacteria	0.88	Alphaproteobacteria	0.7392	Kiloniellales	0.3105	Kiloniellaceae	0.1304	Marivibrio	0.017	Marivibrio_halodurans	0.0022	TACGAAGGGGGCGAGCGTTGTTCGGAATTACTGGGCGTAAAGGGTGTGTAGGCGGTTATGTAAGATAGCGGTGAAATCCCGGGGCTTAACCTCGGAATAGCCGTTATAACTATGTATCTAGAGTTATGGAGAGGATAGCGGAATACCCAGTGTAGAGGTGAAATTCGTAGATATTGGGTAGAACACCGGTGGCGAAGGCGGCTATCTGGCCATATACTGACGCTGAGGCACGAAAGCATGGGGATCAAACAGG
ASV910	Bacteria	1	Firmicutes	1	Clostridia	0.99	Clostridiales	0.9801	Ruminococcaceae	0.9311	Sporobacter	0.4097	Sporobacter_termitidis	0.1803	TACGTAGGTGGCAAGCGTTGTCCGGATTTACTGGGTGTAAAGGGCGTGTAGGCGGGGCTGCAAGTCAGAAGTGAAATCCATGGGCTTAACCCATGAACTGCTTTTGAAACTGTGGCTCTTGAGTATCGGAGAGGCAGGCGGAATTCCTAGTGTAGCGGTGAAATGCGTAGATATTAGGAGGAACACCAGTGGCGAAGGCGGCCTGCTGGACGACAACTGACGCTGAGGCGCGAAAGCGTGGGGAGCAAACAGG
ASV911	Bacteria	1	Tenericutes	0.59	Mollicutes	0.3481	Acholeplasmatales	0.1671	Acholeplasmataceae	0.0802	Acholeplasma	0.0385	Acholeplasma_parvum	0.0173	TACATAGGGGGCGAGCGTTATCCGGAATTATTGGGCGTAAAGCGTGCGTAGGCGGCCGTTTAAGTCTGTCGTGAAAGCCCACAGCTTAACTGTGGAGGGTCGATGGAAACTGGATGGCTTGAATCTAGAAGAGGTAAGTGGAATTCCATGTGTAGCGGTAAAATGCTTAGATATATGGAGGAACACCAGTGGCGAAGGCGGCTTACTGGTCTAGCATTGACGCTGAGGCACGAAAGCGTAGGTAGCAAACAGG
ASV912	Bacteria	1	Firmicutes	0.91	Clostridia	0.8281	Clostridiales	0.7287	Ruminococcaceae	0.3061	Intestinimonas	0.0245	Intestinimonas_butyriciproducens	0.002	TACGTAGGTGGCAAGCGTTATCCGGATTTACTGGGTGTAAAGGGTGTGTAGGCGGGAAAGTGGGTCAGATGTGAAATACCAAGGCTAAACCATGGAGCTGCATTTGAAACTGCTTTTCTTGAGAGTGGGAGAGGTAAGCGGAATTCCCGGTGTAGCGGTGAAATGCGTAGATATCGGGAGGAACACCAGTGGCGAAGGCGGCTTACTGGACCATTACTGACGCTGAGACACGAAAGCGTGGGGAGCAAACAGG
ASV913	Bacteria	1	Firmicutes	1	Clostridia	1	Clostridiales	1	Ruminococcaceae	0.97	Flintibacter	0.5626	Flintibacter_butyricus	0.3263	TACGTAGGGAGCAAGCGTTATCCGGATTTACTGGGTGTAAAGGGCGCGTAGGCGGGATGGCAAGTCAGATGTGAAATCTCAGGGCTCAACCCTGAAACTGCATTTGAAACTGTCGTTCTTGAGTACTGGAGAGGTTGACGGAATTCCTAGTGTAGCGGTGAAATGCGTAGATATTAGGAGGAACACCAGTGGCGAAGGCGGTCAACTGGACAGCAACTGACGCTGAGGCGCGAAAGCGTGGGGAGCAAACAGG
ASV914	Bacteria	1	Firmicutes	1	Clostridia	1	Clostridiales	1	Lachnospiraceae	1	Anaerostipes	0.34	Anaerostipes_hadrus	0.0782	TACGTAGGGGGCAAGCGTTATCCGGATTTACTGGGTGTAAAGGGTGCGTAGGTGGTATGGCAAGTCAGAAGTGAAAACCCGGGGCTCAACCCCGCGGATTGCTTTTGAAACTGTCAAACTAGAGTACAGGAGAGGCAAGCGGAATTCCTAGTGTAGCGGTGAAATGCGTAGATATTAGGAGGAACACCAGTGGCGAAGGCGGCTTGCTGGACTGCTACTGACACTGAGGCACGAAAGCGTGGGGAGCAAACAGG
ASV915	Bacteria	1	Firmicutes	0.93	Negativicutes	0.186	Selenomonadales	0.0335	Selenomonadaceae	0.006	Anaerovibrio	0.0008	Anaerovibrio_lipolyticus	0.0001	TACGTAGGTGGCGAGCGTTGTCCGGAATAACTGGGCGTAAAGGGAGTGTAGGTGGCAATTTAAGTGAAATGTGAAAGACCAAAGCTTAACTTTGGAACTGCAATTCATACTGGATAGCTAGAGTGCAGGAGGGGTATGTGGAACTCCTAGTGTAGCGGTGGAATGCGTAGATATTAGGAAGAACACCAGAGGCGAAGGCGACATACTGGACTGTAACTGACACTGAGACTCGAAAGCGTGGGGATCAAACAGG
ASV916	Bacteria	1	Proteobacteria	0.9	Alphaproteobacteria	0.783	Rhodospirillales	0.2584	Rhodospirillaceae	0.0543	Insolitispirillum	0.0049	Insolitispirillum_peregrinum	0.0004	TACGAAGGGGGCGAGCGTTGTTCGGAATTACTGGGCGTAAAGGGTGTGTAGGCGGTTATATAAGATAGTGGTGAAATGCCAGAGCTCAACTTTGGAATTGCCATTATGACTATGTAGCTAGAATGATGTAGAGGATAGCGGAATACCCAGTGTAGAGGTGAAATTCGTAGATATTGGGTAGAACACCAGAGGCGAAGGCGGCTATCTGGGCATAAATTGACGCTGAGGCACGAAAGCATGGGGATCAAACAGG
ASV917	Bacteria	1	Firmicutes	1	Clostridia	1	Clostridiales	1	Clostridiales_Incertae Sedis XIII	0.95	Ihubacter	0.7125	Ihubacter_massiliensis	0.5344	TACGTAGGGGGCAAGCGTTATCCGGAATTATTGGGCGTAAAGAGTGCGTAGGTGGTTACCTAAGCAGGGGGTGAAAGGCTATGGCTTAACCATAGTTAGCCCCCTGAACTGGGCTACTTGAGTGCAGGAGAGGAAAGCGGAATTCCTAGTGTAGCGGTGAAATGCGTAGATATTAGGAGGAACACCAGTGGCGAAGGCGGCTTTCTGGACTGTTACTGACACTGAGGCACGAAAGTGTGGGGAGCAAACAGG
ASV918	Bacteria	1	Firmicutes	1	Clostridia	1	Clostridiales	1	Lachnospiraceae	1	Blautia	0.41	Blautia_glucerasea	0.1599	TACGTAGGGGGCAAGCGTTATCCGGATTTACTGGGTGTAAAGGGAGCGTAGACGGAACAGCAAGTCTGAAGTGAAATGTAGGGGCTCAACCCCTAACTTGCTTTGGAAACTGTTGATCTTGAGTACCGGAGGGGCAAGCGGAATTCCTGGTGTAGCGGTGAAATGCGTAGATATCAGGAAGAACACCGGTGGCGAAGGCGGCTTGCTGGACGGTAACTGACGTTGAGGCTCGAAAGCGTGGGGAGCAAACAGG
ASV919	Bacteria	1	Firmicutes	0.96	Clostridia	0.9216	Clostridiales	0.8755	Lachnospiraceae	0.2977	Lachnospiracea_incertae_sedis	0.0327	Eubacterium_ruminantium	0.0036	TACGTAGGTGGCAAGCGTTATCCGGATTTACTGGGTGTAAAGGGTGTGTAGGCGGGGATGCAAGTCAGATGTGAAATTCCGAGGCTTAACTTCGGAACTGCATTTGAAACTGCAACTCTTGAGAGTCGGAGAGGTAAGCGGAATTCCCGGTGTAGCGGTGAAATGCGTAGATATCGGGAGGAACACCAGTGGCGAAGGCGGCTTACTGGACGACAACTGACGCTGAGACACGAAAGCGTGGGGAGCAAACAGG
ASV920	Bacteria	1	Proteobacteria	0.95	Alphaproteobacteria	0.855	Rhodospirillales	0.5728	Rhodospirillaceae	0.3437	Insolitispirillum	0.189	Insolitispirillum_peregrinum	0.104	TACGAAGGGTGCAAGCGTTGTTCGGAATTACTGGGCGTAAAGGGCATGTAGGCAGTTTAATCAGTTAGGGGTGAAATCCCAGGGCTCAACCTTGGAATTGCCTTTAAGACGGTTAGACTAGAGAGCTTGAAGGGATAATGGAATACCCAGTGTAGAGGTGGAATTCGTAGATATTGGGTAGAACACCAGTGGCGAAAGCGGTTATCTGGCAAGCAACTGACGCTGAGATGCGAAAGCGTGGGGATCAAACAGG
ASV921	Bacteria	1	Firmicutes	0.45	Clostridia	0.117	Clostridiales	0.0293	Ruminococcaceae	0.0023	Ruminococcus	0.0002	Ruminococcus_champanellensis	0	TACATAGGGGGCAAGCGTTGTCCGGAATCACTGGGCGTAAAGAGAGCGTAGGCGGCTTTGCAAGTCGTGGGTGAAAGCCCGGAGCTTAACTCCGGAATTGCCCTCGAAACTGTGAGGCTTGAGTATGGGAGAGGAAGATGGAATTCCAAGTGTAGCGGTGGAATGCGTAGATATTTGGAGGAACATCGGTGGCGAAGGCGATCTTCTGGAACATTACTGACGCTGAGGCTCGAAAGCGTGGGGAGCAAACAGG
ASV922	Bacteria	1	Tenericutes	0.25	Mollicutes	0.0625	Entomoplasmatales	0.0119	Spiroplasmataceae	0.0018	Spiroplasma	0.0003	Spiroplasma_platyhelix	0	TACGTAGGTGGCGAGCGTTATCCGGATTTATTGGGCGTAAAGCGTCCGCAGCCGGTTTTGTAAGTCTAGAATAAAAGCCTGGGGCTCAACCCCAGTTCGTTCTAGAAACTGCAAGGCTAGAGTGTGGTAGAGGCAAATGGAATTTCTAGTGTAGCGGTAAAATGCGTAGATATTAGAAGGAACACCAGTGGCGAAGGCGATTTGCTGGGCCACCACTGACGGTCAGGGACGAAAGCGTGGGGAGCAAATAGG
[truncated: 1,581 more rows]

## Sheet: ReferenceFrame
ASV	domain	domain_conf	phylum	phylum_conf	class	class_conf	order	order_conf	family	family_conf	genus	genus_conf	species	species_conf
[truncated: 69 more rows]

## Sheet: counts_raw
ASV	O1_PID140	O1_PID28	O1_PID56	O1_PID84	O1_Wk0	O1_Wk3	O1_Wk6	O1_Wk88	O1_Wk9	O10_Wk0	O10_Wk3	O10_Wk6	O10_Wk88	O10_Wk9	O11_PID140	O11_PID252	O11_PID28	O11_PID56	O11_PID84	O11_Wk0	O11_Wk3	O11_Wk6	O11_Wk88	O11_Wk9	O12_PID140	O12_PID252	O12_PID28	O12_PID56	O12_PID84	O12_Wk0	O12_Wk3	O12_Wk6	O12_Wk88	O12_Wk9	O13_Wk0	O13_Wk3	O13_Wk6	O13_Wk88	O13_Wk9	O14_Wk0	O14_Wk3	O14_Wk6	O14_Wk88	O14_Wk9	O15_PID140	O15_PID252	O15_PID28	O15_PID56	O15_PID84
[truncated: 2,467 more rows]
[truncated: 298 more columns]

[truncated: 37 more sheets: counts_agg_raw, counts_agg_filtered, counts_agg_RefFrame, counts_agg_PhILR, counts_agg_CLR, Figure1c, Figure1de, Figure1f, Figure1g_FigureS1, Figure2a, Figure2b, Figure2c, Figure3a, Figure3b, Figure3cde, Figure4ab, Figure4c, Figure4d, Figure4ef, Figure5b …]
